# Supplementary material for: Viral PIC-pocketing: RSV sequestration of translational preinitiation complexes into bi-phasic biomolecular condensates
Source: J Virol. 2024 Feb 29;98(3):e00153-24. doi: 10.1128/jvi.00153-24 (PMC10949503; doi:10.1128/jvi.00153-24)
Supplement: Supplemental Data Set — Ion abundance data, P value and fold change analysis for cytosol fraction, reactome pathway analysis results, and sorted data. [file jvi.00153-24-s0001.xlsx]

## Sheet: Overview
Supplemental Data Set
Worksheet	Details	Additional information
1A	Ion abundance data for the cytosol and membrane fractions (mock, 24 hpi and 48 hpi)	Data are available via ProteomeXchange with identifier PXD041843
1B	Ion abundancies for the identified viral proteins
1C	p-value and fold change analysis for cytosol fraction, comparing mock and 24 hours post infection fractions
1D	Reactome pathway analysis results for all cytosol proteins with an adjusted p-value <0.01 in mock vs 24 hpi analysis
1E	p-value and fold change analysis for cytosol fraction, comparing mock and 48 hours post infection fractions
1F	Reactome pathway analysis results for all cytosol proteins with an adjusted p-value <0.01 in mock vs 48 hpi analysis
1G	p-value and fold change analysis for membrane fraction, comparing mock and 24 hours post infection fractions
1H	Reactome pathway analysis results for all membrane proteins with an adjusted p-value <0.01 in mock vs 24 hpi analysis
1I	p-value and fold change analysis for membrane fraction, comparing mock and 48 hours post infection fractions
1J	Reactome pathway analysis results for all membrane proteins with an adjusted p-value <0.01 in mock vs 48 hpi analysis
1K	Sorted data for 'Translation' pathway highlighting identified proteins (n=82)
1L	Sorted data for 'rRNA processing in the nucleus and cytosol' pathway highlighting identified proteins (n=57)

## Sheet: 1A Mass spec data
									Normalized abundance
									SA_181019_Dalan_UC_01	SA_181019_Dalan_UC_02	SA_181019_Dalan_UC_03	SA_181019_Dalan_UC_04	SA_181019_Dalan_UC_05	SA_181019_Dalan_C24_01	SA_181019_Dalan_C24_02	SA_181019_Dalan_C24_03	SA_181019_Dalan_C24_04	SA_181019_Dalan_C24_05	SA_181019_Dalan_C48_01	SA_181019_Dalan_C48_02	SA_181019_Dalan_C48_03	SA_181019_Dalan_C48_04	SA_181019_Dalan_C48_05	SA_181019_Dalan_UM_01	SA_181019_Dalan_UM_02	SA_181019_Dalan_UM_03	SA_181019_Dalan_UM_04	SA_181019_Dalan_UM_05	SA_181019_Dalan_M24_01	SA_181019_Dalan_M24_02	SA_181019_Dalan_M24_03	SA_181019_Dalan_M24_04	SA_181019_Dalan_M24_05	SA_181019_Dalan_M48_01	SA_181019_Dalan_M48_02	SA_181019_Dalan_M48_03	SA_181019_Dalan_M48_04	SA_181019_Dalan_M48_05
									UC_1	UC_2	UC_3	UC_4	UC_5	C24_1	C24_2	C24_3	C24_4	C24_5	C48_1	C48_2	C48_3	C48_4	C48_5	UM_1	UM_2	UM_3	UM_4	UM_5	M24_1	M24_2	M24_3	M24_4	M24_5	M48_1	M48_2	M48_3	M48_4	M48_5
								Treatment	Cyto	Cyto	Cyto	Cyto	Cyto	Cyto	Cyto	Cyto	Cyto	Cyto	Cyto	Cyto	Cyto	Cyto	Cyto	Mem	Mem	Mem	Mem	Mem	Mem	Mem	Mem	Mem	Mem	Mem	Mem	Mem	Mem	Mem
								Infection status	control	control	control	control	control	Infected	Infected	Infected	Infected	Infected	Infected	Infected	Infected	Infected	Infected	control	control	control	control	control	Infected	Infected	Infected	Infected	Infected	Infected	Infected	Infected	Infected	Infected
Accession	UniP	gene	Peptide count	Unique peptides	Confidence score	Mass	Description	Time	0	0	0	0	0	24	24	24	24	24	48	48	48	48	48	0	0	0	0	0	24	24	24	24	24	48	48	48	48	48
P22626|ROA2_HUMAN	P22626	HNRNPA2B1	36	33	3445.86	37429.7	Heterogeneous nuclear ribonucleoproteins A2/B1 OS=Homo sapiens OX=9606 GN=HNRNPA2B1 PE=1 SV=2	P22626	4.94015e+07	5.05648e+07	6.30853e+07	5.46198e+07	5.09374e+07	1.76728e+07	1.4192e+07	1.67831e+07	1.84087e+07	1.25351e+07	5.31039e+07	6.18664e+07	5.56447e+07	5.24321e+07	6.75413e+07	1.76492e+08	1.71895e+08	1.49646e+08	1.54955e+08	1.70297e+08	1.0662e+08	8.60324e+07	9.47258e+07	1.02364e+08	6.94582e+07	8.4527e+07	1.26213e+08	1.22795e+08	1.39961e+08	1.06708e+08
P07910|HNRPC_HUMAN	P07910	HNRNPC	19	19	1545.3	33670	Heterogeneous nuclear ribonucleoproteins C1/C2 OS=Homo sapiens OX=9606 GN=HNRNPC PE=1 SV=4	P07910	8.47654e+06	1.03225e+07	1.10917e+07	1.02678e+07	8.63255e+06	4.71388e+06	4.2956e+06	5.09957e+06	5.28777e+06	3.59899e+06	1.76996e+07	2.0223e+07	1.83938e+07	1.81065e+07	2.13517e+07	5.90858e+07	6.28653e+07	4.22491e+07	3.6945e+07	5.50468e+07	4.12402e+07	3.82265e+07	4.21114e+07	4.52433e+07	3.08567e+07	2.51245e+07	4.13903e+07	3.45118e+07	4.88022e+07	3.25165e+07
P0DOE7|MATRX_HRSVA	P0DOE7	M	15	14	1221.61	28714.4	Matrix protein OS=Human respiratory syncytial virus A (strain A2) OX=11259 GN=M PE=1 SV=1	P0DOE7	2.96892e+06	1.71219e+06	1.84486e+06	1.88388e+06	1.75082e+06	1.60948e+07	1.58861e+07	1.48701e+07	1.72569e+07	1.69727e+07	3.13501e+07	4.38347e+07	4.24324e+07	3.4819e+07	5.31519e+07	2.78436e+06	2.55511e+06	2.8646e+06	3.75889e+06	3.20045e+06	3.67209e+07	3.84881e+07	3.75694e+07	3.20198e+07	6.15552e+07	5.798e+07	4.98933e+07	5.10832e+07	5.87238e+07	5.76167e+07
P03421|PHOSP_HRSVA	P03421	P	34	31	3594.06	27147.9	Phosphoprotein OS=Human respiratory syncytial virus A (strain A2) GN=P PE=1 SV=1	P03421	3.86421e+06	5.16441e+06	3.53152e+06	4.89689e+06	2.92981e+06	8.65751e+07	6.84836e+07	5.9838e+07	8.92531e+07	9.30526e+07	9.58909e+07	8.53205e+07	1.11183e+08	9.14073e+07	2.85091e+08	7.51819e+06	9.45254e+06	3.1335e+06	4.06485e+06	1.24994e+07	1.73151e+08	1.777e+08	2.21423e+08	1.99386e+08	2.03771e+08	3.88399e+08	1.11706e+09	1.20181e+09	1.10205e+09	1.12423e+09
P04179|SODM_HUMAN	P04179	SOD2	10	9	971.37	24750.1	Superoxide dismutase [Mn], mitochondrial OS=Homo sapiens OX=9606 GN=SOD2 PE=1 SV=3	P04179	2.47368e+06	2.06232e+06	2.40812e+06	2.29244e+06	2.35212e+06	7.55442e+06	8.29029e+06	9.25739e+06	9.4298e+06	4.02607e+06	3.65923e+07	4.05084e+07	4.22144e+07	4.76162e+07	4.64785e+07	4.94316e+06	5.79533e+06	3.86615e+06	5.51934e+06	5.88993e+06	1.62382e+07	1.34743e+07	1.50604e+07	1.12113e+07	1.11607e+07	4.94103e+07	1.14541e+08	1.1898e+08	1.49922e+08	1.04355e+08
P23381|SYWC_HUMAN	P23381	WARS	25	24	2374.49	53165.5	Tryptophan--tRNA ligase, cytoplasmic OS=Homo sapiens OX=9606 GN=WARS PE=1 SV=2	P23381	9.67576e+06	1.0061e+07	1.1227e+07	1.02829e+07	1.12959e+07	4.11034e+07	3.23668e+07	2.89886e+07	3.9512e+07	5.41532e+07	1.0798e+08	1.27779e+08	1.20966e+08	9.09752e+07	7.68871e+07	4.66488e+06	4.27067e+06	4.27594e+06	4.05777e+06	4.46169e+06	9.22598e+06	1.18904e+07	1.67937e+07	9.44455e+06	1.1887e+07	8.44536e+07	4.22465e+07	5.22402e+07	6.24605e+07	4.82553e+07
Q96AE4|FUBP1_HUMAN	Q96AE4	FUBP1	23	21	1560.47	67560.4	Far upstream element-binding protein 1 OS=Homo sapiens OX=9606 GN=FUBP1 PE=1 SV=3	Q96AE4	4.32305e+06	3.47231e+06	3.9538e+06	4.61938e+06	3.24777e+06	1.32356e+06	1.50156e+06	1.19526e+06	1.23759e+06	1.40103e+06	4.29648e+06	4.32274e+06	4.13499e+06	3.51107e+06	4.45241e+06	9.59682e+06	1.10141e+07	9.38026e+06	9.77676e+06	1.38416e+07	5.9031e+06	4.75776e+06	4.77283e+06	4.31428e+06	5.29295e+06	4.14281e+06	4.85036e+06	5.00815e+06	4.16342e+06	3.49188e+06
O94906|PRP6_HUMAN	O94906	PRPF6	8	8	412.33	106925	Pre-mRNA-processing factor 6 OS=Homo sapiens OX=9606 GN=PRPF6 PE=1 SV=1	O94906	548324	546711	609949	510463	487030	118985	70626.7	111566	74069.2	87446.6	224463	216629	261941	254101	382000	1.82212e+06	1.83939e+06	1.82624e+06	1.39228e+06	2.15253e+06	1.4723e+06	1.01398e+06	1.11197e+06	1.23144e+06	1.01711e+06	647878	414001	357099	508224	269698
P04545|M21_HRSVA	P04545	M2-1	39	36	3427.03	22154.2	Matrix M2-1 OS=Human respiratory syncytial virus A (strain A2) GN=M2-1 PE=1 SV=1	P04545	5.05906e+06	8.07593e+06	6.16955e+06	6.88228e+06	7.16503e+06	7.25573e+07	6.03786e+07	5.43802e+07	9.76993e+07	4.94226e+07	2.30133e+08	2.68205e+08	1.96659e+08	1.73759e+08	1.6567e+08	2.73001e+07	7.38109e+06	1.17731e+07	5.95993e+06	6.77109e+06	1.26602e+08	9.40509e+07	1.00356e+08	8.88934e+07	1.25986e+08	2.52749e+08	1.96152e+08	3.1826e+08	2.89787e+08	3.7705e+08
P23246|SFPQ_HUMAN	P23246	SFPQ	27	24	2053.28	76149.6	Splicing factor, proline- and glutamine-rich OS=Homo sapiens OX=9606 GN=SFPQ PE=1 SV=2	P23246	8.07482e+06	8.1679e+06	9.72949e+06	1.03754e+07	8.16204e+06	3.80962e+06	2.29964e+06	2.61415e+06	3.18194e+06	2.17757e+06	1.59267e+07	1.49381e+07	1.43288e+07	1.07059e+07	1.44931e+07	3.55177e+07	3.705e+07	3.38803e+07	4.39495e+07	2.36298e+07	2.27091e+07	1.73956e+07	2.34817e+07	1.60378e+07	1.36653e+07	2.19006e+07	2.04914e+07	2.28384e+07	2.61967e+07	1.89222e+07
P09601|HMOX1_HUMAN	P09601	HMOX1	2	2	226.98	32818.6	Heme oxygenase 1 OS=Homo sapiens OX=9606 GN=HMOX1 PE=1 SV=1	P09601	307362	524453	604081	812070	361819	48133	64241.4	60818.6	66045.4	64335	28288.7	29612.7	29027.1	37928	38605	2.1218e+06	2.67238e+06	1.7213e+06	1.37847e+06	967336	969731	726757	1.18224e+06	545082	1.19885e+06	108931	223534	303065	293800	326662
P16403|H12_HUMAN	P16403	HIST1H1C	13	12	1131.25	21364.7	Histone H1.2 OS=Homo sapiens OX=9606 GN=HIST1H1C PE=1 SV=2	P16403	1.7545e+07	1.43678e+07	1.21157e+07	1.98357e+07	1.1268e+07	2.16169e+06	1.42874e+06	1.65824e+06	1.48325e+06	1.04688e+06	2.62165e+07	2.69293e+07	2.00078e+07	1.85907e+07	2.62602e+07	1.5824e+06	1.85082e+06	1.2177e+06	707228	1.71595e+06	1.91518e+06	2.15021e+06	2.24807e+06	2.23182e+06	4.70475e+06	1.13141e+07	1.15094e+07	9.33166e+06	9.5451e+06	9.43276e+06
O00422|SAP18_HUMAN	O00422	SAP18	1	1	49.42	17561.1	Histone deacetylase complex subunit SAP18 OS=Homo sapiens OX=9606 GN=SAP18 PE=1 SV=1	O00422	73055.1	65105.4	49817.3	53766.9	86008.6	5379.31	7275.8	11608.7	13303.6	2282.3	82514.7	89433.7	104135	107224	210622	495240	550569	489421	657973	631154	404226	314904	337584	351362	250441	235143	383816	283602	341764	238299
P14866|HNRPL_HUMAN	P14866	HNRNPL	25	24	2180.08	64132.8	Heterogeneous nuclear ribonucleoprotein L OS=Homo sapiens OX=9606 GN=HNRNPL PE=1 SV=2	P14866	1.24969e+07	1.27684e+07	1.79215e+07	1.25509e+07	1.25394e+07	3.8455e+06	3.72707e+06	4.85816e+06	5.39419e+06	4.17697e+06	1.44288e+07	2.57619e+07	1.66229e+07	1.43737e+07	1.86428e+07	4.89581e+07	5.14677e+07	4.33454e+07	6.83777e+07	6.58413e+07	2.5361e+07	1.85068e+07	2.23836e+07	2.13174e+07	1.39713e+07	3.16353e+07	2.60454e+07	2.61876e+07	3.66751e+07	2.5055e+07
Q14789|GOGB1_HUMAN	Q14789	GOLGB1	5	5	223.16	376019	Golgin subfamily B member 1 OS=Homo sapiens OX=9606 GN=GOLGB1 PE=1 SV=2	Q14789	94340.7	86537.2	94312.5	65232.9	75123.3	58425.9	92651.7	75319.2	57877.9	57627.5	319924	167406	171541	174552	401634	581451	663211	525086	980052	707374	481323	425574	514512	547128	615548	507622	556106	558531	457679	541985
P05783|K1C18_HUMAN	P05783	KRT18	73	67	7999.13	48057.8	Keratin, type I cytoskeletal 18 OS=Homo sapiens OX=9606 GN=KRT18 PE=1 SV=2	P05783	4.00005e+08	3.42407e+08	3.72679e+08	3.40648e+08	3.46006e+08	1.93803e+08	1.70099e+08	2.29875e+08	2.43371e+08	1.57077e+08	1.88907e+08	1.99168e+08	1.99189e+08	2.08213e+08	2.84562e+08	1.3385e+09	1.44539e+09	1.2161e+09	1.79486e+09	1.90225e+09	7.51259e+08	6.20094e+08	4.92938e+08	6.71704e+08	9.40363e+08	3.35446e+08	4.65583e+08	5.06092e+08	5.21282e+08	4.97539e+08
P46087|NOP2_HUMAN	P46087	NOP2	16	14	1065.67	89301.8	Probable 28S rRNA (cytosine(4447)-C(5))-methyltransferase OS=Homo sapiens OX=9606 GN=NOP2 PE=1 SV=2	P46087	1.27265e+06	2.0218e+06	2.48604e+06	1.93362e+06	1.72216e+06	820161	875951	1.2786e+06	825173	670277	2.24417e+06	1.95041e+06	2.25694e+06	2.07936e+06	3.70528e+06	8.87631e+06	8.05262e+06	7.93883e+06	9.04482e+06	1.39063e+07	1.16995e+07	8.13319e+06	7.32863e+06	8.95372e+06	8.42707e+06	5.54549e+06	7.15908e+06	4.32466e+06	6.02373e+06	4.95846e+06
O14979|HNRDL_HUMAN	O14979	HNRNPDL	9	8	832.82	46437.5	Heterogeneous nuclear ribonucleoprotein D-like OS=Homo sapiens OX=9606 GN=HNRNPDL PE=1 SV=3	O14979	5.25822e+06	3.93655e+06	5.92841e+06	5.54572e+06	4.81353e+06	1.31277e+06	1.39749e+06	1.7169e+06	1.60847e+06	1.34194e+06	2.86652e+06	4.97465e+06	4.24439e+06	4.67457e+06	4.76651e+06	1.27384e+07	1.35207e+07	1.07995e+07	1.4158e+07	1.28936e+07	7.6384e+06	6.17258e+06	8.36816e+06	8.15536e+06	7.05144e+06	6.08632e+06	6.99293e+06	1.01883e+07	1.1142e+07	6.67667e+06
Q5BKZ1|ZN326_HUMAN	Q5BKZ1	ZNF326	3	3	189.88	65653.9	DBIRD complex subunit ZNF326 OS=Homo sapiens OX=9606 GN=ZNF326 PE=1 SV=2	Q5BKZ1	32307.3	66194.3	77953	77063.4	32324.7	4421.2	9006.64	18705.9	3133.53	18062.8	188471	141538	129097	131644	342122	1.25723e+06	1.71948e+06	1.04268e+06	808367	1.62497e+06	875371	585977	927326	647672	456250	525246	753372	621028	916602	631854
Q6FI13|H2A2A_HUMAN	Q6FI13	HIST2H2AA3	9	9	953.93	14095.5	Histone H2A type 2-A OS=Homo sapiens OX=9606 GN=HIST2H2AA3 PE=1 SV=3	Q6FI13	2.14486e+07	2.82804e+07	2.25902e+07	2.59581e+07	1.21195e+07	5.6841e+06	3.48814e+06	5.1298e+06	4.51087e+06	3.3404e+06	1.48373e+08	2.07229e+08	1.42588e+08	1.17715e+08	1.46052e+08	4.5974e+06	4.65386e+06	2.57066e+06	2.15795e+06	2.13472e+06	7.52924e+06	7.12993e+06	6.06421e+06	5.99249e+06	2.67034e+07	4.10737e+07	6.14132e+07	4.67718e+07	4.73487e+07	5.62747e+07
Q15813|TBCE_HUMAN	Q15813	TBCE	8	8	496.41	59346.3	Tubulin-specific chaperone E OS=Homo sapiens OX=9606 GN=TBCE PE=1 SV=1	Q15813	770144	848054	957314	879514	1.36842e+06	1.58979e+06	1.4911e+06	1.60206e+06	1.61992e+06	1.08531e+06	1.8911e+06	1.58018e+06	1.73579e+06	1.53128e+06	4.567e+06	163866	269241	322519	191293	283208	2.78726e+06	2.615e+06	3.57478e+06	2.5647e+06	3.4872e+06	4.56787e+06	7.62077e+06	8.92575e+06	8.39859e+06	6.58083e+06
O00567|NOP56_HUMAN	O00567	NOP56	21	20	1277.38	66050	Nucleolar protein 56 OS=Homo sapiens OX=9606 GN=NOP56 PE=1 SV=4	O00567	1.94026e+06	1.69523e+06	1.8709e+06	1.63041e+06	1.25428e+06	940512	907921	1.09826e+06	1.07666e+06	835678	2.4748e+06	2.30079e+06	2.54553e+06	2.05499e+06	4.46135e+06	7.42649e+06	6.95416e+06	5.66612e+06	6.95896e+06	8.43363e+06	5.11984e+06	4.7024e+06	5.19398e+06	4.82299e+06	4.80483e+06	4.58907e+06	4.17242e+06	3.09086e+06	5.3541e+06	4.08263e+06
Q86XP3|DDX42_HUMAN	Q86XP3	DDX42	8	8	533.48	102975	ATP-dependent RNA helicase DDX42 OS=Homo sapiens OX=9606 GN=DDX42 PE=1 SV=1	Q86XP3	2.60271e+06	2.53877e+06	2.91465e+06	3.2495e+06	2.52053e+06	186366	146158	165238	326000	187398	956215	1.12608e+06	858620	788355	878249	1.8675e+06	2.63765e+06	2.06749e+06	1.64162e+06	2.36351e+06	2.43418e+06	1.52181e+06	1.54216e+06	1.59448e+06	3.0922e+06	1.31148e+06	1.22076e+06	1.61126e+06	1.52793e+06	809602
O75400|PR40A_HUMAN	O75400	PRPF40A	5	5	223.1	108805	Pre-mRNA-processing factor 40 homolog A OS=Homo sapiens OX=9606 GN=PRPF40A PE=1 SV=2	O75400	178930	189003	193512	249346	236410	67899.7	78595.2	71901.4	62426.1	51781	218616	204953	217980	203378	381480	606455	736661	575619	1.00891e+06	974294	628588	445122	523901	476331	477507	621351	668295	479623	579249	321318
O94826|TOM70_HUMAN	O94826	TOMM70	10	10	673.4	67454.9	Mitochondrial import receptor subunit TOM70 OS=Homo sapiens OX=9606 GN=TOMM70 PE=1 SV=1	O94826	207610	458467	336998	496629	297770	335788	469732	327557	353661	286054	275183	281734	405158	468719	1.64502e+06	5.11834e+06	5.02068e+06	3.90457e+06	4.90697e+06	5.0158e+06	8.16542e+06	7.62885e+06	7.52637e+06	7.4401e+06	9.91574e+06	3.11573e+06	4.30287e+06	6.3998e+06	7.74378e+06	6.16274e+06
Q13148|TADBP_HUMAN	Q13148	TARDBP	5	5	283.51	44739.8	TAR DNA-binding protein 43 OS=Homo sapiens OX=9606 GN=TARDBP PE=1 SV=1	Q13148	1.32023e+06	1.3457e+06	1.82298e+06	1.7403e+06	1.25984e+06	101554	35110.2	15801.2	65751.5	18214.6	59721.4	134610	101331	81261.4	176867	3.4793e+06	5.06153e+06	2.75422e+06	3.11833e+06	1.71106e+06	2.1827e+06	1.47491e+06	1.90086e+06	1.44454e+06	2.08546e+06	208108	160136	299396	376697	162115
P04083|ANXA1_HUMAN	P04083	ANXA1	49	44	5566.74	38714.3	Annexin A1 OS=Homo sapiens OX=9606 GN=ANXA1 PE=1 SV=2	P04083	2.02422e+08	2.27719e+08	2.66798e+08	2.24371e+08	2.51323e+08	5.99228e+08	4.63269e+08	4.43552e+08	5.60752e+08	4.89517e+08	4.41972e+08	6.07645e+08	4.90511e+08	4.07743e+08	2.97467e+08	7.08616e+07	7.59047e+07	6.04211e+07	7.4376e+07	7.15746e+07	1.09243e+08	1.14411e+08	1.61872e+08	8.51641e+07	9.23647e+07	3.16714e+08	1.74495e+08	2.04963e+08	1.96088e+08	1.79491e+08
P09651|ROA1_HUMAN	P09651	HNRNPA1	23	21	2430.65	38746.7	Heterogeneous nuclear ribonucleoprotein A1 OS=Homo sapiens OX=9606 GN=HNRNPA1 PE=1 SV=5	P09651	2.37333e+07	2.3092e+07	2.97109e+07	2.75217e+07	2.83667e+07	7.92617e+06	8.26425e+06	9.0285e+06	9.29226e+06	5.91776e+06	1.92791e+07	2.44276e+07	2.42479e+07	2.39e+07	3.11912e+07	6.82218e+07	4.92995e+07	4.96404e+07	4.69151e+07	3.93298e+07	4.2823e+07	3.63507e+07	3.65542e+07	5.03636e+07	3.29549e+07	3.31825e+07	4.44758e+07	3.66695e+07	3.82217e+07	3.06904e+07
P11021|BIP_HUMAN	P11021	HSPA5	63	56	7496.69	72333.1	Endoplasmic reticulum chaperone BiP OS=Homo sapiens OX=9606 GN=HSPA5 PE=1 SV=2	P11021	8.69551e+07	8.82484e+07	8.00811e+07	9.03726e+07	8.18954e+07	2.12497e+08	1.77465e+08	2.42492e+08	1.95047e+08	1.41592e+08	2.66645e+08	2.44135e+08	2.22294e+08	2.16399e+08	5.86906e+08	3.69682e+08	3.78823e+08	3.1057e+08	4.12562e+08	5.52707e+08	6.93677e+08	6.37489e+08	7.49884e+08	6.20437e+08	8.18749e+08	8.87116e+08	2.02467e+09	2.08146e+09	2.35477e+09	1.96624e+09
Q99879|H2B1M_HUMAN	Q99879	HIST1H2BM	18	15	1443.88	13989.3	Histone H2B type 1-M OS=Homo sapiens OX=9606 GN=HIST1H2BM PE=1 SV=3	Q99879	2.11953e+07	2.08533e+07	1.94874e+07	1.98311e+07	1.10492e+07	3.19975e+06	2.87285e+06	2.88696e+06	3.65715e+06	2.3176e+06	1.01197e+08	1.33104e+08	8.72068e+07	7.51005e+07	9.31617e+07	3.57072e+06	3.91588e+06	2.76355e+06	3.88489e+06	3.61403e+06	3.22404e+06	2.68865e+06	3.3079e+06	2.71328e+06	1.73965e+07	4.84576e+07	3.99688e+07	3.67195e+07	3.83621e+07	3.84939e+07
Q9HC07|TM165_HUMAN	Q9HC07	TMEM165	3	3	182.19	34905.8	Transmembrane protein 165 OS=Homo sapiens OX=9606 GN=TMEM165 PE=1 SV=1	Q9HC07	25966.4	16390	10309.1	12513.2	10777.3	14364.8	12413.3	6500.87	10649.4	6887.01	90897.5	25668.2	50236.3	73484.6	735412	1.15458e+06	1.36672e+06	955308	1.14574e+06	2.27392e+06	925072	1.12232e+06	1.04294e+06	1.35787e+06	1.33164e+06	1.20702e+06	1.01062e+06	956834	1.98661e+06	1.23824e+06
P61978|HNRPK_HUMAN	P61978	HNRNPK	34	34	2684.42	50976.3	Heterogeneous nuclear ribonucleoprotein K OS=Homo sapiens OX=9606 GN=HNRNPK PE=1 SV=1	P61978	5.0695e+07	4.62062e+07	5.94146e+07	5.76802e+07	6.02654e+07	2.47016e+07	1.63792e+07	1.75736e+07	2.15665e+07	1.6227e+07	3.22674e+07	4.01533e+07	4.14876e+07	3.73029e+07	4.94173e+07	1.13053e+08	1.14066e+08	9.35865e+07	7.18305e+07	9.29426e+07	8.66528e+07	8.96775e+07	7.61828e+07	9.5047e+07	1.00665e+08	5.20635e+07	6.00704e+07	7.29312e+07	7.09633e+07	5.50185e+07
Q99623|PHB2_HUMAN	Q99623	PHB2	14	14	1017.14	33296.4	Prohibitin-2 OS=Homo sapiens OX=9606 GN=PHB2 PE=1 SV=2	Q99623	1.58488e+06	1.11018e+06	1.0991e+06	1.0937e+06	851055	1.61003e+06	1.65301e+06	1.2195e+06	1.47973e+06	1.5548e+06	1.69252e+06	1.44628e+06	1.16628e+06	1.15866e+06	4.64774e+06	1.13515e+07	1.47802e+07	9.20304e+06	1.15321e+07	1.25494e+07	1.47614e+07	1.28032e+07	1.77583e+07	1.48435e+07	1.64013e+07	4.54928e+06	5.89132e+06	6.36007e+06	9.41376e+06	7.9376e+06
Q12797|ASPH_HUMAN	Q12797	ASPH	35	34	2779.08	85862.6	Aspartyl/asparaginyl beta-hydroxylase OS=Homo sapiens OX=9606 GN=ASPH PE=1 SV=3	Q12797	3.77122e+06	3.64332e+06	2.89258e+06	3.40419e+06	2.76615e+06	2.44531e+06	3.19197e+06	4.87265e+06	3.06107e+06	2.97226e+06	4.26364e+06	4.10531e+06	4.17406e+06	3.25544e+06	1.22875e+07	2.76847e+07	3.15077e+07	2.2308e+07	3.03844e+07	4.08452e+07	3.46464e+07	2.52703e+07	3.87431e+07	2.757e+07	3.70745e+07	2.04037e+07	3.04118e+07	3.85162e+07	5.40236e+07	3.95586e+07
P14625|ENPL_HUMAN	P14625	HSP90B1	72	68	6581.97	92468.9	Endoplasmin OS=Homo sapiens OX=9606 GN=HSP90B1 PE=1 SV=1	P14625	5.00788e+07	5.5526e+07	5.78089e+07	5.13245e+07	5.29692e+07	1.101e+08	9.69835e+07	1.44517e+08	9.73165e+07	7.32632e+07	1.42669e+08	1.35946e+08	1.23281e+08	1.24304e+08	2.95487e+08	2.63352e+08	2.71526e+08	2.13339e+08	2.76276e+08	3.28553e+08	3.39676e+08	2.92317e+08	3.47166e+08	3.1069e+08	4.19578e+08	4.5856e+08	1.02014e+09	1.06407e+09	1.27366e+09	1.06642e+09
Q99729|ROAA_HUMAN	Q99729	HNRNPAB	19	17	1435.61	36224.9	Heterogeneous nuclear ribonucleoprotein A/B OS=Homo sapiens OX=9606 GN=HNRNPAB PE=1 SV=2	Q99729	6.6759e+06	5.27043e+06	6.50828e+06	6.94367e+06	5.38403e+06	1.98595e+06	1.47086e+06	1.51827e+06	1.59033e+06	1.91997e+06	4.87778e+06	5.66141e+06	5.24795e+06	4.67309e+06	4.03322e+06	8.78594e+06	1.07916e+07	7.88714e+06	8.064e+06	9.11866e+06	7.14382e+06	6.03464e+06	6.09989e+06	7.11601e+06	6.65393e+06	4.01093e+06	6.49911e+06	6.42878e+06	7.4584e+06	5.0198e+06
Q70UQ0|IKIP_HUMAN	Q70UQ0	IKBIP	8	7	392.77	39309	Inhibitor of nuclear factor kappa-B kinase-interacting protein OS=Homo sapiens OX=9606 GN=IKBIP PE=1 SV=1	Q70UQ0	65098.7	64058	52488.5	81501.7	96041.6	75854.7	86355.7	108600	45216.7	78346.2	163490	228026	182947	244535	617422	832511	850656	485335	913696	1.06635e+06	1.27319e+06	1.29449e+06	1.37659e+06	1.23171e+06	1.63908e+06	687821	2.42446e+06	1.75844e+06	2.48574e+06	2.39016e+06
Q96HE7|ERO1A_HUMAN	Q96HE7	ERO1A	24	24	1668.23	54392.7	ERO1-like protein alpha OS=Homo sapiens OX=9606 GN=ERO1A PE=1 SV=2	Q96HE7	2.41581e+06	2.69987e+06	3.93002e+06	3.37199e+06	2.64491e+06	8.11092e+06	5.79683e+06	8.90641e+06	6.54188e+06	4.51927e+06	9.31222e+06	1.04879e+07	8.84647e+06	1.00298e+07	1.54469e+07	1.51961e+07	1.78792e+07	1.18805e+07	2.03795e+07	1.33849e+07	1.94716e+07	1.73237e+07	2.07646e+07	1.73674e+07	2.52307e+07	3.112e+07	5.31944e+07	8.15364e+07	1.0108e+08	7.61512e+07
P05787|K2C8_HUMAN	P05787	KRT8	91	83	9062.08	53704.3	Keratin, type II cytoskeletal 8 OS=Homo sapiens OX=9606 GN=KRT8 PE=1 SV=7	P05787	4.23902e+08	3.33318e+08	3.89408e+08	4.18362e+08	3.57004e+08	2.37219e+08	1.95287e+08	2.69628e+08	2.87784e+08	1.90788e+08	2.71892e+08	2.98155e+08	3.08824e+08	3.16998e+08	4.65799e+08	1.51267e+09	1.59543e+09	1.15163e+09	1.67376e+09	1.81679e+09	8.98269e+08	7.41698e+08	6.76453e+08	8.9346e+08	1.23582e+09	4.88328e+08	6.7936e+08	7.52966e+08	7.22661e+08	6.31972e+08
Q92734|TFG_HUMAN	Q92734	TFG	5	4	284.96	43447.9	Protein TFG OS=Homo sapiens OX=9606 GN=TFG PE=1 SV=2	Q92734	3.10582e+06	2.86203e+06	3.89878e+06	3.44578e+06	3.54181e+06	6.26786e+06	3.64681e+06	3.38713e+06	5.14434e+06	5.50836e+06	707512	1.02409e+06	1.01737e+06	942243	597477	1.06201e+06	1.47637e+06	941442	1.23644e+06	1.33044e+06	702468	900220	1.48777e+06	822876	956191	682230	415859	586500	599406	555046
Q9P2R7|SUCB1_HUMAN	Q9P2R7	SUCLA2	8	7	415.67	50317.3	Succinate--CoA ligase [ADP-forming] subunit beta, mitochondrial OS=Homo sapiens OX=9606 GN=SUCLA2 PE=1 SV=3	Q9P2R7	269029	290377	215988	251275	272854	314467	588665	658340	543511	280759	801932	602187	624446	963822	1.76229e+06	3.11294e+06	3.02748e+06	2.34003e+06	3.30802e+06	4.33141e+06	2.55676e+06	2.19896e+06	2.47264e+06	2.41158e+06	2.98021e+06	1.97075e+06	3.57724e+06	3.27806e+06	3.67731e+06	3.13768e+06
P03418|NCAP_HRSVA	P03418	N	39	35	3519.51	43450.9	Nucleoprotein OS=Human respiratory syncytial virus A (strain A2) GN=N PE=1 SV=1	P03418	8.73822e+06	7.03522e+06	7.8386e+06	7.99066e+06	7.51494e+06	5.51426e+07	4.81995e+07	3.61085e+07	5.4028e+07	5.90537e+07	3.54248e+07	3.78366e+07	5.19411e+07	4.22472e+07	4.16483e+08	1.09457e+07	6.52673e+06	7.98571e+06	1.02728e+07	1.03157e+07	1.74881e+08	1.74721e+08	1.9136e+08	1.97128e+08	1.97578e+08	4.31357e+08	1.04889e+09	7.90771e+08	9.4695e+08	8.99847e+08
Q9Y4L1|HYOU1_HUMAN	Q9Y4L1	HYOU1	41	38	2893.87	111335	Hypoxia up-regulated protein 1 OS=Homo sapiens OX=9606 GN=HYOU1 PE=1 SV=1	Q9Y4L1	3.05681e+06	4.29611e+06	3.93802e+06	4.58497e+06	4.03476e+06	1.01218e+07	9.78704e+06	1.45152e+07	9.42961e+06	6.40604e+06	1.36929e+07	9.25806e+06	1.09756e+07	1.22774e+07	2.5988e+07	1.97204e+07	1.99267e+07	1.30674e+07	1.27128e+07	1.64937e+07	3.12185e+07	3.17109e+07	3.40105e+07	2.80465e+07	4.16258e+07	4.90387e+07	7.3582e+07	9.18935e+07	1.23212e+08	7.92164e+07
Q9H0D6|XRN2_HUMAN	Q9H0D6	XRN2	18	17	1098.38	108583	5'-3' exoribonuclease 2 OS=Homo sapiens OX=9606 GN=XRN2 PE=1 SV=1	Q9H0D6	8.94416e+06	1.10427e+07	9.51166e+06	1.10027e+07	8.57545e+06	3.1304e+06	2.00928e+06	2.93059e+06	3.05698e+06	3.15564e+06	4.32358e+06	4.18253e+06	4.88855e+06	3.79611e+06	4.43254e+06	9.25105e+06	9.64847e+06	7.74363e+06	7.39231e+06	7.30439e+06	1.01891e+07	8.0039e+06	9.60614e+06	8.21841e+06	8.98444e+06	5.40464e+06	4.5736e+06	4.5935e+06	5.54633e+06	4.09559e+06
Q12905|ILF2_HUMAN	Q12905	ILF2	20	20	1600.61	43062.2	Interleukin enhancer-binding factor 2 OS=Homo sapiens OX=9606 GN=ILF2 PE=1 SV=2	Q12905	1.4136e+07	1.54605e+07	1.90704e+07	1.91368e+07	1.27833e+07	7.28573e+06	3.80192e+06	5.49212e+06	4.82694e+06	4.67136e+06	1.37557e+07	1.36109e+07	1.38403e+07	1.03469e+07	1.38274e+07	3.2822e+07	3.8997e+07	2.71614e+07	4.03004e+07	3.38016e+07	3.35128e+07	2.44767e+07	3.00375e+07	2.47433e+07	2.53761e+07	1.56705e+07	1.83384e+07	1.62592e+07	2.56793e+07	1.9075e+07
Q12906|ILF3_HUMAN	Q12906	ILF3	27	26	2025.98	95338.8	Interleukin enhancer-binding factor 3 OS=Homo sapiens OX=9606 GN=ILF3 PE=1 SV=3	Q12906	2.09026e+07	1.56291e+07	1.9786e+07	1.92871e+07	1.81267e+07	5.43651e+06	6.45401e+06	2.94964e+06	4.55374e+06	2.95235e+06	1.25705e+07	1.24011e+07	1.05134e+07	1.05823e+07	1.46482e+07	2.93574e+07	3.11378e+07	2.72475e+07	3.63555e+07	2.94289e+07	2.54255e+07	2.12471e+07	2.69809e+07	2.24391e+07	2.37267e+07	2.03396e+07	2.68143e+07	2.27098e+07	3.22209e+07	2.01433e+07
P31943|HNRH1_HUMAN	P31943	HNRNPH1	10	10	931.76	49229.5	Heterogeneous nuclear ribonucleoprotein H OS=Homo sapiens OX=9606 GN=HNRNPH1 PE=1 SV=4	P31943	1.8573e+07	1.6346e+07	1.71536e+07	2.13657e+07	1.4241e+07	5.46243e+06	3.40933e+06	4.64109e+06	4.72412e+06	2.86076e+06	9.13146e+06	1.1058e+07	1.02101e+07	8.12143e+06	1.26498e+07	2.82761e+07	3.21406e+07	2.10297e+07	2.91449e+07	3.74015e+07	1.99042e+07	1.64679e+07	2.03148e+07	1.97102e+07	2.0121e+07	1.3323e+07	1.8982e+07	1.72889e+07	1.63433e+07	1.4505e+07
Q13242|SRSF9_HUMAN	Q13242	SRSF9	7	7	472.31	25542.2	Serine/arginine-rich splicing factor 9 OS=Homo sapiens OX=9606 GN=SRSF9 PE=1 SV=1	Q13242	1.31229e+06	1.01072e+06	1.45708e+06	1.51122e+06	982179	369279	218501	135912	250534	256576	755735	818707	830221	780091	966057	2.66177e+06	3.05092e+06	1.99233e+06	2.56204e+06	2.21742e+06	2.15658e+06	1.53508e+06	1.6512e+06	1.86683e+06	1.97666e+06	976439	1.66698e+06	1.54275e+06	1.88738e+06	1.28235e+06
P37268|FDFT_HUMAN	P37268	FDFT1	4	4	212.98	48115.3	Squalene synthase OS=Homo sapiens OX=9606 GN=FDFT1 PE=1 SV=1	P37268	247526	343583	199668	318940	259995	77755.4	125632	79531.7	63718.1	79882.6	192180	84196.2	76020.3	84983.9	141032	1.83618e+06	1.65851e+06	1.40404e+06	2.1164e+06	1.68083e+06	1.01632e+06	819593	1.15355e+06	1.22692e+06	1.83932e+06	300783	405829	918610	927884	828890
P78527|PRKDC_HUMAN	P78527	PRKDC	61	57	3814.41	469093	DNA-dependent protein kinase catalytic subunit OS=Homo sapiens OX=9606 GN=PRKDC PE=1 SV=3	P78527	2.11037e+07	1.88482e+07	2.26667e+07	2.57133e+07	1.96539e+07	1.05162e+07	8.44074e+06	8.61147e+06	9.38306e+06	8.86901e+06	9.56511e+06	9.59478e+06	9.67243e+06	9.1316e+06	1.04158e+07	1.63978e+07	1.58675e+07	1.68755e+07	2.07923e+07	1.82904e+07	5.48719e+06	5.55729e+06	5.67568e+06	4.97207e+06	4.03776e+06	8.42007e+06	3.97716e+06	3.91301e+06	4.20144e+06	4.39009e+06
P26599|PTBP1_HUMAN	P26599	PTBP1	18	16	1589.63	57221.4	Polypyrimidine tract-binding protein 1 OS=Homo sapiens OX=9606 GN=PTBP1 PE=1 SV=1	P26599	1.50251e+07	1.32621e+07	1.80465e+07	2.0822e+07	1.5737e+07	5.05594e+06	2.70663e+06	4.2547e+06	4.14717e+06	2.60726e+06	8.41393e+06	1.0493e+07	1.25025e+07	1.11922e+07	1.25985e+07	3.85294e+07	4.15434e+07	3.70461e+07	2.73777e+07	3.69296e+07	2.52553e+07	2.11737e+07	2.10578e+07	2.02735e+07	1.89626e+07	1.188e+07	1.27483e+07	1.38251e+07	2.27827e+07	1.24713e+07
P12956|XRCC6_HUMAN	P12956	XRCC6	32	31	2681.13	69843.2	X-ray repair cross-complementing protein 6 OS=Homo sapiens OX=9606 GN=XRCC6 PE=1 SV=2	P12956	7.03513e+07	7.52693e+07	7.8081e+07	7.39011e+07	6.76368e+07	2.29368e+07	1.65759e+07	1.46583e+07	2.16666e+07	1.33759e+07	1.6362e+07	1.99886e+07	1.48734e+07	1.39852e+07	2.32099e+07	4.2471e+07	4.60882e+07	4.27509e+07	5.09564e+07	4.01092e+07	3.86505e+07	3.65029e+07	3.81579e+07	3.07662e+07	4.07234e+07	2.32378e+07	1.77574e+07	1.59139e+07	2.25595e+07	1.82251e+07
Q15084|PDIA6_HUMAN	Q15084	PDIA6	29	27	3221.51	48121.4	Protein disulfide-isomerase A6 OS=Homo sapiens OX=9606 GN=PDIA6 PE=1 SV=1	Q15084	1.78458e+07	2.72418e+07	2.88589e+07	2.76297e+07	2.68519e+07	4.46907e+07	4.40075e+07	6.22283e+07	4.40311e+07	3.19519e+07	6.74387e+07	7.35691e+07	7.01185e+07	6.05186e+07	2.07628e+08	2.03242e+08	1.92744e+08	1.50511e+08	1.85678e+08	2.85161e+08	2.51751e+08	2.31727e+08	2.57142e+08	2.01868e+08	2.77913e+08	3.06914e+08	6.38565e+08	7.60199e+08	8.91288e+08	8.31495e+08
O00469|PLOD2_HUMAN	O00469	PLOD2	40	37	2955.53	84685.7	Procollagen-lysine,2-oxoglutarate 5-dioxygenase 2 OS=Homo sapiens OX=9606 GN=PLOD2 PE=1 SV=2	O00469	3.85831e+06	5.13186e+06	6.10792e+06	5.71715e+06	5.2359e+06	1.6392e+07	1.35988e+07	1.95342e+07	1.34122e+07	9.09824e+06	1.58734e+07	1.41685e+07	1.21605e+07	1.52598e+07	2.53503e+07	2.09612e+07	2.1269e+07	1.69374e+07	2.37488e+07	3.10353e+07	4.73002e+07	3.93161e+07	5.028e+07	3.56461e+07	4.77097e+07	4.50134e+07	7.74574e+07	9.18896e+07	1.2198e+08	8.87654e+07
P27797|CALR_HUMAN	P27797	CALR	29	29	3068.4	48141.6	Calreticulin OS=Homo sapiens OX=9606 GN=CALR PE=1 SV=1	P27797	3.50674e+07	4.51058e+07	4.98876e+07	3.64404e+07	4.82253e+07	8.45117e+07	8.10783e+07	1.13668e+08	9.47646e+07	5.38623e+07	9.52701e+07	9.54308e+07	6.96941e+07	9.09529e+07	1.03664e+08	1.9455e+08	2.01327e+08	1.44177e+08	2.62867e+08	2.89946e+08	2.0066e+08	1.80821e+08	2.04472e+08	1.78096e+08	2.44247e+08	3.5629e+08	3.63505e+08	5.64856e+08	6.65263e+08	7.6429e+08
P60891|PRPS1_HUMAN	P60891	PRPS1	9	9	595.83	34834.2	Ribose-phosphate pyrophosphokinase 1 OS=Homo sapiens OX=9606 GN=PRPS1 PE=1 SV=2	P60891	2.8852e+06	2.92333e+06	3.54701e+06	3.31326e+06	4.16435e+06	5.90068e+06	3.41136e+06	2.71204e+06	4.51536e+06	4.9679e+06	905051	1.52318e+06	1.9887e+06	1.65096e+06	1.19394e+06	1.08484e+06	1.08893e+06	1.17136e+06	874496	1.01961e+06	647566	868726	750721	549156	735501	567839	476147	417173	311115	254381
Q9NZN4|EHD2_HUMAN	Q9NZN4	EHD2	6	6	380.96	61161.5	EH domain-containing protein 2 OS=Homo sapiens OX=9606 GN=EHD2 PE=1 SV=2	Q9NZN4	1.93479e+06	1.58978e+06	1.60596e+06	1.67837e+06	1.71634e+06	291101	273871	170494	220348	218326	75585.2	77350.8	72880.4	127228	71489.7	1.14312e+06	1.28618e+06	1.01212e+06	599658	871530	1.16411e+06	1.0552e+06	755408	612198	2.00379e+06	103244	98994.6	294880	182771	225127
P31930|QCR1_HUMAN	P31930	UQCRC1	20	19	1493.72	52645.8	Cytochrome b-c1 complex subunit 1, mitochondrial OS=Homo sapiens OX=9606 GN=UQCRC1 PE=1 SV=3	P31930	1.88807e+06	2.14056e+06	2.50397e+06	2.68581e+06	2.41047e+06	1.90833e+06	1.76247e+06	1.94836e+06	2.18814e+06	2.02998e+06	2.13717e+06	1.91606e+06	2.0619e+06	1.9047e+06	9.21201e+06	2.1603e+07	2.50678e+07	1.76251e+07	2.24725e+07	2.42086e+07	2.7467e+07	2.07313e+07	2.4856e+07	2.38426e+07	3.2014e+07	1.35141e+07	3.22656e+07	3.8017e+07	4.80374e+07	2.98614e+07
P36776|LONM_HUMAN	P36776	LONP1	23	21	1454.25	106489	Lon protease homolog, mitochondrial OS=Homo sapiens OX=9606 GN=LONP1 PE=1 SV=2	P36776	1.54808e+06	2.07023e+06	2.98501e+06	2.02734e+06	1.99489e+06	2.88368e+06	3.23689e+06	4.438e+06	5.2878e+06	3.60356e+06	6.51744e+06	4.38106e+06	4.58862e+06	4.5571e+06	1.44062e+07	2.00017e+07	1.77962e+07	1.26414e+07	1.52249e+07	7.37376e+06	2.49861e+07	2.48737e+07	2.54965e+07	2.14916e+07	3.09983e+07	3.38642e+07	3.40503e+07	4.70022e+07	5.57394e+07	4.70648e+07
P14314|GLU2B_HUMAN	P14314	PRKCSH	24	22	1823.59	59425.5	Glucosidase 2 subunit beta OS=Homo sapiens OX=9606 GN=PRKCSH PE=1 SV=2	P14314	4.79931e+06	3.59292e+06	3.82303e+06	3.6048e+06	4.20821e+06	8.02974e+06	7.13188e+06	7.94017e+06	6.61872e+06	4.48925e+06	5.33369e+06	5.71473e+06	6.30422e+06	4.779e+06	9.46014e+06	2.17316e+07	2.54408e+07	1.79922e+07	2.50678e+07	3.11343e+07	2.18424e+07	1.63288e+07	1.69909e+07	2.07454e+07	2.91058e+07	2.60321e+07	4.65302e+07	4.46643e+07	8.23331e+07	4.65802e+07
O75208|COQ9_HUMAN	O75208	COQ9	3	3	138.38	35509	Ubiquinone biosynthesis protein COQ9, mitochondrial OS=Homo sapiens OX=9606 GN=COQ9 PE=1 SV=1	O75208	9602.84	24349.7	14279.4	13896.7	4706.09	16845.5	16617.3	21019.9	14106.5	5394.03	24526	16549.8	15101.8	6500.77	66940.3	549110	502781	368216	639427	618531	365370	314597	458858	373235	725250	328739	995293	1.18362e+06	1.19549e+06	789766
P84243|H33_HUMAN	P84243	H3F3A	14	11	1028.81	15327.9	Histone H3.3 OS=Homo sapiens OX=9606 GN=H3F3A PE=1 SV=2	P84243	7.72658e+06	9.12903e+06	9.34251e+06	9.0936e+06	7.69313e+06	2.59333e+06	5.47577e+06	4.85084e+06	5.11496e+06	4.06563e+06	3.85532e+07	5.56381e+07	3.68423e+07	4.13777e+07	3.18368e+07	3.59525e+06	3.06149e+06	3.42621e+06	3.87608e+06	5.18857e+06	2.65537e+06	2.57052e+06	2.42058e+06	1.8001e+06	6.45425e+06	1.72306e+07	1.23924e+07	1.45328e+07	1.18622e+07	1.33181e+07
Q16891|MIC60_HUMAN	Q16891	IMMT	9	9	580.66	83677.9	MICOS complex subunit MIC60 OS=Homo sapiens OX=9606 GN=IMMT PE=1 SV=1	Q16891	274743	268122	277547	260246	213077	349235	201667	210020	271342	270401	261738	212447	197822	259818	513843	1.53362e+06	1.34043e+06	1.5854e+06	1.70965e+06	1.37639e+06	1.47672e+06	1.02498e+06	1.6111e+06	1.33852e+06	1.80911e+06	718175	1.62127e+06	1.24828e+06	1.62421e+06	1.39801e+06
O75494|SRS10_HUMAN	O75494	SRSF10	4	4	257.64	31300.5	Serine/arginine-rich splicing factor 10 OS=Homo sapiens OX=9606 GN=SRSF10 PE=1 SV=1	O75494	3.05414e+06	2.74259e+06	3.1113e+06	3.07622e+06	2.5289e+06	803664	482521	727194	687940	306167	1.95965e+06	2.40256e+06	2.27715e+06	1.98451e+06	2.2896e+06	4.29101e+06	5.57253e+06	4.30126e+06	3.584e+06	3.66099e+06	3.39872e+06	3.17229e+06	3.33516e+06	3.11001e+06	2.70205e+06	2.12496e+06	2.21002e+06	2.17567e+06	2.3903e+06	1.96346e+06
P07237|PDIA1_HUMAN	P07237	P4HB	63	60	6173.19	57116.5	Protein disulfide-isomerase OS=Homo sapiens OX=9606 GN=P4HB PE=1 SV=3	P07237	5.58157e+07	6.30643e+07	7.08434e+07	6.35514e+07	6.24286e+07	1.3793e+08	1.0836e+08	1.57442e+08	1.32058e+08	8.16189e+07	1.73935e+08	1.61477e+08	1.4666e+08	1.51719e+08	2.84067e+08	2.61473e+08	2.9624e+08	2.07397e+08	3.30315e+08	3.86953e+08	3.15477e+08	2.82303e+08	3.62224e+08	2.62524e+08	3.8842e+08	4.86037e+08	6.49886e+08	9.33766e+08	1.10992e+09	1.04251e+09
P19971|TYPH_HUMAN	P19971	TYMP	6	6	334.82	49955.5	Thymidine phosphorylase OS=Homo sapiens OX=9606 GN=TYMP PE=1 SV=2	P19971	131339	141086	85099.4	166357	88587.7	1.21685e+06	930064	1.22072e+06	1.16027e+06	1.08557e+06	2.10189e+06	2.36706e+06	1.8966e+06	1.48159e+06	1.0675e+06	40709.3	34777.5	48368.8	33343.8	104004	74912.3	143178	120511	97694.8	67304.2	1.29059e+06	262291	391265	372064	264691
Q9H2V7|SPNS1_HUMAN	Q9H2V7	SPNS1	1	1	36.29	56629.8	Protein spinster homolog 1 OS=Homo sapiens OX=9606 GN=SPNS1 PE=1 SV=1	Q9H2V7	0	0	0	0	0	0	0	0	0	0	0	0	0	0	2906.08	64004.3	65214.6	45394.4	142684	128502	28420.4	10648.4	15022.1	36375.1	36871	26249.6	26048.1	15006.4	33283.6	45435.4
O76021|RL1D1_HUMAN	O76021	RSL1D1	25	25	1878.39	54972.6	Ribosomal L1 domain-containing protein 1 OS=Homo sapiens OX=9606 GN=RSL1D1 PE=1 SV=3	O76021	4.65249e+06	6.77455e+06	7.41083e+06	6.39657e+06	4.45274e+06	3.59927e+06	3.08021e+06	3.11194e+06	4.63486e+06	3.64832e+06	8.86469e+06	8.94456e+06	8.96935e+06	6.75734e+06	1.45578e+07	2.29099e+07	3.65434e+07	1.98774e+07	2.38141e+07	2.82988e+07	2.68085e+07	1.96541e+07	2.58897e+07	2.08864e+07	1.78433e+07	1.5488e+07	1.17011e+07	1.39715e+07	1.72722e+07	1.19973e+07
Q14566|MCM6_HUMAN	Q14566	MCM6	24	23	1641.24	92889.3	DNA replication licensing factor MCM6 OS=Homo sapiens OX=9606 GN=MCM6 PE=1 SV=1	Q14566	2.26143e+07	2.07905e+07	2.53389e+07	2.11775e+07	2.17137e+07	9.75958e+06	7.95928e+06	9.54892e+06	9.47844e+06	8.38109e+06	6.01834e+06	7.80146e+06	8.06039e+06	6.81267e+06	5.77352e+06	5.44307e+06	6.47843e+06	5.48327e+06	3.79176e+06	5.31717e+06	5.06644e+06	5.2871e+06	7.2076e+06	4.77253e+06	7.64134e+06	5.31152e+06	3.0539e+06	2.80853e+06	3.43507e+06	3.43966e+06
Q16401|PSMD5_HUMAN	Q16401	PSMD5	14	11	884.85	56195.8	26S proteasome non-ATPase regulatory subunit 5 OS=Homo sapiens OX=9606 GN=PSMD5 PE=1 SV=3	Q16401	2.68835e+06	2.69486e+06	4.15893e+06	3.83322e+06	3.2887e+06	4.01838e+06	2.28971e+06	2.28283e+06	3.4804e+06	3.57361e+06	1.89542e+06	2.44187e+06	2.75754e+06	2.21845e+06	1.52846e+06	619872	688768	551134	586108	596563	593920	601869	607835	558738	536127	1.27462e+06	590543	477228	726952	821406
P42704|LPPRC_HUMAN	P42704	LRPPRC	69	65	5325.75	157904	Leucine-rich PPR motif-containing protein, mitochondrial OS=Homo sapiens OX=9606 GN=LRPPRC PE=1 SV=3	P42704	9.53215e+06	1.05202e+07	1.17429e+07	1.01733e+07	1.12533e+07	2.93382e+07	2.43609e+07	4.26389e+07	2.78382e+07	1.52632e+07	1.62958e+07	1.26264e+07	1.51036e+07	1.66907e+07	3.85435e+07	1.02835e+08	1.10605e+08	9.25648e+07	1.06847e+08	1.02933e+08	1.06625e+08	8.86331e+07	9.17485e+07	8.34959e+07	1.17114e+08	5.97654e+07	7.54691e+07	7.98878e+07	1.31975e+08	8.90073e+07
P05161|ISG15_HUMAN	P05161	ISG15	3	3	194.42	17887.5	Ubiquitin-like protein ISG15 OS=Homo sapiens OX=9606 GN=ISG15 PE=1 SV=5	P05161	61565.8	14999.7	27379	17508.9	14098.5	325739	280021	173199	845603	574160	1.36254e+06	1.65677e+06	1.40504e+06	861246	533431	31231.2	19556.9	16128	22562.1	14483.7	48533.5	64462.5	80747.9	73546.9	121887	425755	233802	326621	389339	336933
P51648|AL3A2_HUMAN	P51648	ALDH3A2	15	13	962.32	54847.9	Fatty aldehyde dehydrogenase OS=Homo sapiens OX=9606 GN=ALDH3A2 PE=1 SV=1	P51648	1.2372e+06	606844	873247	1.13893e+06	814431	906339	562902	821051	614429	736147	618711	860853	515577	635343	2.28195e+06	1.08939e+07	8.55364e+06	7.06218e+06	1.26644e+07	8.70157e+06	8.02234e+06	7.03144e+06	7.69127e+06	1.03113e+07	9.94243e+06	2.77354e+06	2.58088e+06	3.74867e+06	5.9386e+06	4.00668e+06
Q9HAV7|GRPE1_HUMAN	Q9HAV7	GRPEL1	10	10	597.87	24279.1	GrpE protein homolog 1, mitochondrial OS=Homo sapiens OX=9606 GN=GRPEL1 PE=1 SV=2	Q9HAV7	218697	399464	342886	243187	270997	849129	898801	897075	803220	419424	859687	805475	926889	1.27964e+06	2.93365e+06	3.29859e+06	3.96764e+06	2.53245e+06	3.7102e+06	3.2395e+06	4.71643e+06	4.79189e+06	3.64937e+06	4.5313e+06	5.54795e+06	3.6005e+06	6.47036e+06	5.92457e+06	1.08996e+07	6.73071e+06
Q9NYU2|UGGG1_HUMAN	Q9NYU2	UGGT1	35	35	2369	177189	UDP-glucose:glycoprotein glucosyltransferase 1 OS=Homo sapiens OX=9606 GN=UGGT1 PE=1 SV=3	Q9NYU2	3.24463e+06	4.99701e+06	5.88764e+06	5.15468e+06	5.65026e+06	8.20764e+06	6.8413e+06	1.26065e+07	9.18922e+06	5.55688e+06	1.20092e+07	1.05458e+07	1.08626e+07	1.20104e+07	2.5467e+07	3.42638e+07	3.46626e+07	2.81596e+07	3.48685e+07	2.35282e+07	2.55987e+07	2.80244e+07	2.70464e+07	2.05725e+07	2.56971e+07	5.71166e+07	4.51092e+07	4.52103e+07	7.37607e+07	6.67066e+07
Q86X55|CARM1_HUMAN	Q86X55	CARM1	5	5	270.93	65853.7	Histone-arginine methyltransferase CARM1 OS=Homo sapiens OX=9606 GN=CARM1 PE=1 SV=3	Q86X55	1.09862e+06	1.02539e+06	1.12592e+06	1.13376e+06	969843	625055	423171	738536	925883	719248	364479	398972	541184	566935	297615	109237	127810	177824	90571.1	56231	101508	79830.6	58065.1	65010.7	68296.9	230626	143446	81582	108294	87173
Q99497|PARK7_HUMAN	Q99497	PARK7	15	14	1342.52	19891	Protein/nucleic acid deglycase DJ-1 OS=Homo sapiens OX=9606 GN=PARK7 PE=1 SV=2	Q99497	1.3752e+07	1.11765e+07	1.67023e+07	1.39271e+07	1.34202e+07	2.98242e+07	1.85626e+07	1.74386e+07	2.8238e+07	2.46482e+07	1.3102e+07	1.66434e+07	2.01699e+07	1.54112e+07	1.02674e+07	5.12514e+06	6.30274e+06	4.93913e+06	5.61592e+06	6.34166e+06	4.40507e+06	4.99787e+06	4.98005e+06	3.28556e+06	4.00549e+06	7.23708e+06	5.00133e+06	5.35588e+06	5.43764e+06	4.58478e+06
Q92522|H1X_HUMAN	Q92522	H1FX	6	5	467.18	22487.1	Histone H1x OS=Homo sapiens OX=9606 GN=H1FX PE=1 SV=1	Q92522	964660	541519	748355	931432	605574	68127.3	60403.2	41263.1	51538.7	50161.2	415086	426544	299982	340052	388464	146950	278525	102604	231771	175447	134332	111858	248980	146671	183015	346948	423623	427467	482212	322065
P11717|MPRI_HUMAN	P11717	IGF2R	15	14	950.21	274373	Cation-independent mannose-6-phosphate receptor OS=Homo sapiens OX=9606 GN=IGF2R PE=1 SV=3	P11717	380206	267132	305294	779904	222596	220262	154952	215282	138904	150234	362516	353296	239674	227435	1.47543e+06	4.46853e+06	4.37805e+06	3.89738e+06	4.61637e+06	6.20613e+06	2.55443e+06	2.25055e+06	3.10303e+06	2.09069e+06	3.06358e+06	3.2007e+06	3.79759e+06	3.68997e+06	5.57909e+06	4.38055e+06
P62805|H4_HUMAN	P62805	HIST1H4A	16	15	1449.44	11367.3	Histone H4 OS=Homo sapiens OX=9606 GN=HIST1H4A PE=1 SV=2	P62805	8.8371e+06	1.18014e+07	7.46986e+06	7.80092e+06	3.63579e+06	2.59794e+06	2.20131e+06	3.15722e+06	2.02484e+06	2.18846e+06	5.27152e+07	6.99461e+07	6.40677e+07	5.1147e+07	4.17948e+07	2.05307e+06	2.72648e+06	1.29431e+06	2.43942e+06	2.12608e+06	2.56401e+06	1.95663e+06	2.6343e+06	1.76323e+06	8.78618e+06	1.52006e+07	1.55382e+07	1.28084e+07	1.25509e+07	1.23038e+07
P30566|PUR8_HUMAN	P30566	ADSL	5	5	271.44	54889.3	Adenylosuccinate lyase OS=Homo sapiens OX=9606 GN=ADSL PE=1 SV=2	P30566	1.52479e+06	1.39405e+06	1.33955e+06	1.38903e+06	1.35498e+06	3.47809e+06	1.76357e+06	1.80467e+06	2.35424e+06	2.69594e+06	617111	785183	869811	348428	463622	315743	584777	253687	245655	478883	183200	210881	303410	196798	261043	296256	207621	243843	270671	230814
P27824|CALX_HUMAN	P27824	CANX	35	34	3469.09	67568.4	Calnexin OS=Homo sapiens OX=9606 GN=CANX PE=1 SV=2	P27824	1.33826e+07	1.2854e+07	1.40275e+07	1.62126e+07	1.38114e+07	1.40441e+07	1.32839e+07	1.11364e+07	1.90459e+07	1.31894e+07	2.06406e+07	1.30855e+07	1.33592e+07	1.56598e+07	1.16398e+08	1.83383e+08	1.37225e+08	1.54199e+08	1.73182e+08	1.21426e+08	2.19547e+08	2.11982e+08	1.72644e+08	1.8593e+08	2.21126e+08	2.15958e+08	4.84225e+08	4.71302e+08	6.08897e+08	5.19399e+08
Q92945|FUBP2_HUMAN	Q92945	KHSRP	17	17	1080.74	73115.4	Far upstream element-binding protein 2 OS=Homo sapiens OX=9606 GN=KHSRP PE=1 SV=4	Q92945	4.76407e+06	2.75458e+06	2.88785e+06	3.7376e+06	2.52105e+06	1.21505e+06	728916	696317	1.46842e+06	863385	2.54542e+06	1.96851e+06	1.86238e+06	1.8075e+06	2.38287e+06	1.04596e+07	8.56106e+06	9.63552e+06	7.92231e+06	1.08322e+07	4.49076e+06	3.72192e+06	3.61575e+06	3.30907e+06	3.28575e+06	2.9977e+06	4.93618e+06	3.45386e+06	3.00713e+06	3.82272e+06
Q969X6|UTP4_HUMAN	Q969X6	UTP4	1	1	40.62	76890.2	U3 small nucleolar RNA-associated protein 4 homolog OS=Homo sapiens OX=9606 GN=UTP4 PE=1 SV=1	Q969X6	1797.87	5192.32	10906.1	10889.1	4019.89	29755.5	19016.3	16079.5	24233.9	8525.77	15445.4	22437.2	22895	18044.3	39960.5	288885	277724	295266	303316	242213	268879	209761	135899	243239	306948	170309	104501	177708	269211	79796.8
Q9P035|HACD3_HUMAN	Q9P035	HACD3	7	7	427.65	43159.6	Very-long-chain (3R)-3-hydroxyacyl-CoA dehydratase 3 OS=Homo sapiens OX=9606 GN=HACD3 PE=1 SV=2	Q9P035	192843	127213	178101	186772	110108	289439	190999	194430	266030	191977	373430	337461	276236	203216	1.12139e+06	2.58795e+06	2.03769e+06	2.28437e+06	3.85815e+06	4.19512e+06	1.2395e+06	1.24302e+06	1.51167e+06	1.32421e+06	1.10364e+06	1.7083e+06	1.17859e+06	1.49117e+06	1.82939e+06	1.58644e+06
Q16762|THTR_HUMAN	Q16762	TST	8	6	451.86	33428.9	Thiosulfate sulfurtransferase OS=Homo sapiens OX=9606 GN=TST PE=1 SV=4	Q16762	730329	901602	614823	672212	562829	695261	915133	647378	835857	381785	792161	822118	1.19025e+06	831923	1.18266e+06	5.39319e+06	6.23512e+06	4.04442e+06	4.39999e+06	4.97623e+06	2.39213e+06	2.06933e+06	3.17178e+06	2.44764e+06	3.80499e+06	2.33975e+06	2.75945e+06	4.73249e+06	4.73411e+06	3.86851e+06
P30101|PDIA3_HUMAN	P30101	PDIA3	57	55	4808.55	56782.5	Protein disulfide-isomerase A3 OS=Homo sapiens OX=9606 GN=PDIA3 PE=1 SV=4	P30101	2.65918e+07	2.72546e+07	2.89097e+07	3.05356e+07	2.54384e+07	5.4963e+07	4.89257e+07	6.85046e+07	4.8039e+07	3.51799e+07	6.25324e+07	5.78963e+07	5.8042e+07	5.63983e+07	1.55497e+08	1.49623e+08	1.66053e+08	1.33862e+08	1.73478e+08	2.53443e+08	1.84428e+08	1.72182e+08	2.0321e+08	1.61695e+08	2.40432e+08	2.30294e+08	5.42463e+08	6.22219e+08	7.02026e+08	5.76047e+08
Q08380|LG3BP_HUMAN	Q08380	LGALS3BP	14	13	944.11	65331.1	Galectin-3-binding protein OS=Homo sapiens OX=9606 GN=LGALS3BP PE=1 SV=1	Q08380	861665	952609	1.02746e+06	1.21205e+06	1.22108e+06	1.90609e+06	1.40919e+06	2.30456e+06	1.95798e+06	843995	4.251e+06	3.23626e+06	2.95576e+06	3.01732e+06	7.46046e+06	4.48495e+06	3.8288e+06	2.89078e+06	4.37241e+06	3.54845e+06	8.90431e+06	7.21934e+06	9.07069e+06	7.74916e+06	1.1954e+07	9.86223e+06	1.38167e+07	1.68144e+07	2.29492e+07	1.65618e+07
Q96CS3|FAF2_HUMAN	Q96CS3	FAF2	10	10	679.08	52623.5	FAS-associated factor 2 OS=Homo sapiens OX=9606 GN=FAF2 PE=1 SV=2	Q96CS3	477931	541597	564855	618280	431042	660036	650747	299438	467602	398550	472842	573151	509353	616975	2.06273e+06	4.02021e+06	3.49329e+06	2.91473e+06	3.28801e+06	3.75319e+06	4.14529e+06	4.71395e+06	4.68908e+06	5.02365e+06	5.75365e+06	2.73676e+06	3.39789e+06	3.72606e+06	4.5709e+06	3.35095e+06
Q9BWF3|RBM4_HUMAN	Q9BWF3	RBM4	4	4	244.75	40313.8	RNA-binding protein 4 OS=Homo sapiens OX=9606 GN=RBM4 PE=1 SV=1	Q9BWF3	290970	224243	287753	378171	220829	30065.4	17410.6	12563.9	29082	15357.6	38687.4	38464.2	24417.8	26836.3	55559.9	565707	651640	420696	159132	527140	726925	604618	924039	832146	924997	90675	51906.7	16748.7	34817.5	17036.3
O43390|HNRPR_HUMAN	O43390	HNRNPR	19	18	1485.22	70943.1	Heterogeneous nuclear ribonucleoprotein R OS=Homo sapiens OX=9606 GN=HNRNPR PE=1 SV=1	O43390	5.95836e+06	6.84211e+06	8.01882e+06	7.76299e+06	5.34387e+06	5.11048e+06	2.06922e+06	2.89363e+06	3.44603e+06	2.81267e+06	6.23994e+06	8.05786e+06	6.65687e+06	6.33181e+06	8.24627e+06	2.53689e+07	2.59017e+07	2.32766e+07	3.00453e+07	4.87144e+07	1.70871e+07	1.43402e+07	1.77859e+07	1.56873e+07	1.18923e+07	1.21209e+07	1.49216e+07	1.25769e+07	1.93421e+07	1.32488e+07
P08729|K2C7_HUMAN	P08729	KRT7	49	42	4925.43	51385.7	Keratin, type II cytoskeletal 7 OS=Homo sapiens OX=9606 GN=KRT7 PE=1 SV=5	P08729	6.89582e+07	6.43572e+07	8.14151e+07	7.75213e+07	6.36605e+07	4.44336e+07	3.50971e+07	4.99741e+07	5.3635e+07	3.02213e+07	4.44543e+07	4.58991e+07	5.13282e+07	4.80631e+07	8.86738e+07	2.63165e+08	3.0603e+08	2.24644e+08	3.06806e+08	3.40342e+08	1.90522e+08	1.52655e+08	1.43695e+08	1.74164e+08	2.52851e+08	9.2735e+07	1.53095e+08	1.60938e+08	1.33254e+08	1.35445e+08
P48509|CD151_HUMAN	P48509	CD151	2	2	98.7	28295.1	CD151 antigen OS=Homo sapiens OX=9606 GN=CD151 PE=1 SV=3	P48509	373818	515327	487903	635000	453191	221696	226160	301501	244045	267280	244145	223393	276840	272334	727978	2.00606e+06	1.95194e+06	1.88612e+06	2.46184e+06	3.22017e+06	1.05075e+06	1.20196e+06	1.56597e+06	1.42792e+06	1.23102e+06	941437	1.3911e+06	1.27686e+06	1.31624e+06	1.15543e+06
O15118|NPC1_HUMAN	O15118	NPC1	8	8	492.19	142166	NPC intracellular cholesterol transporter 1 OS=Homo sapiens OX=9606 GN=NPC1 PE=1 SV=2	O15118	694552	818841	807826	634266	818525	932842	590476	862543	998600	683583	1.49134e+06	1.29811e+06	1.17545e+06	936865	2.79797e+06	3.21569e+06	2.42633e+06	2.51335e+06	2.74914e+06	2.16052e+06	3.66818e+06	2.99583e+06	2.0891e+06	2.84572e+06	3.01082e+06	4.60128e+06	7.89309e+06	6.52497e+06	6.476e+06	8.03769e+06
Q9BXY0|MAK16_HUMAN	Q9BXY0	MAK16	2	2	110.6	35368.6	Protein MAK16 homolog OS=Homo sapiens OX=9606 GN=MAK16 PE=1 SV=2	Q9BXY0	65251.2	108690	156134	75298	76358.8	73014.8	109858	62688	53997.4	17019	428894	369108	342608	228014	626094	904210	1.14256e+06	760956	687686	816551	1.53947e+06	1.2106e+06	1.29506e+06	888931	998696	784824	1.32444e+06	1.1197e+06	1.38936e+06	1.08764e+06
O75477|ERLN1_HUMAN	O75477	ERLIN1	5	5	246.71	39171.1	Erlin-1 OS=Homo sapiens OX=9606 GN=ERLIN1 PE=1 SV=2	O75477	31430.2	39491.6	13439.1	42345.1	47104.1	43047.5	30543.3	20017.6	31575.5	58244.3	19249.6	64142.1	34957.2	26113.8	244955	1.33047e+06	1.44173e+06	965122	1.29403e+06	1.92413e+06	915786	875878	1.50314e+06	1.12431e+06	1.11785e+06	386373	513300	486008	569351	658780
Q27J81|INF2_HUMAN	Q27J81	INF2	13	13	822.15	135624	Inverted formin-2 OS=Homo sapiens OX=9606 GN=INF2 PE=1 SV=2	Q27J81	2.15073e+06	2.38491e+06	2.91438e+06	3.65521e+06	3.91035e+06	3.04487e+06	2.46691e+06	2.60633e+06	3.34387e+06	3.32084e+06	572158	572180	746065	628054	439872	794163	699191	732494	452051	575761	466134	546940	723011	521536	483759	389005	153921	369544	562109	338824
P52895|AK1C2_HUMAN	P52895	AKR1C2	44	43	3724.51	36735.3	Aldo-keto reductase family 1 member C2 OS=Homo sapiens OX=9606 GN=AKR1C2 PE=1 SV=3	P52895	2.81923e+08	3.00909e+08	3.43013e+08	2.46293e+08	3.14892e+08	3.31053e+08	2.35235e+08	2.03195e+08	3.14931e+08	2.80332e+08	8.6822e+07	1.64648e+08	1.25226e+08	1.04588e+08	6.38052e+07	7.89413e+07	1.18922e+08	9.49888e+07	1.10655e+08	8.11476e+07	4.29663e+07	4.90583e+07	5.93823e+07	3.68521e+07	3.82144e+07	6.65438e+07	2.75275e+07	3.04798e+07	2.80292e+07	3.12207e+07
O00566|MPP10_HUMAN	O00566	MPHOSPH10	4	4	231.28	78863.8	U3 small nucleolar ribonucleoprotein protein MPP10 OS=Homo sapiens OX=9606 GN=MPHOSPH10 PE=1 SV=2	O00566	129254	26237.1	104649	59396.9	36797.7	29096.1	3422.27	6344.95	10947.7	13140.8	77514.7	121369	94874.4	89267.4	351074	1.14812e+06	1.40777e+06	700276	710898	563637	1.23342e+06	835815	1.25826e+06	953748	1.10564e+06	546638	947762	950195	1.0105e+06	511043
Q14103|HNRPD_HUMAN	Q14103	HNRNPD	19	17	1550.91	38434.2	Heterogeneous nuclear ribonucleoprotein D0 OS=Homo sapiens OX=9606 GN=HNRNPD PE=1 SV=1	Q14103	1.99535e+07	1.54181e+07	2.00912e+07	2.20203e+07	1.56454e+07	6.59048e+06	4.82595e+06	5.15137e+06	5.98902e+06	4.75873e+06	1.30192e+07	1.73649e+07	1.47267e+07	1.34161e+07	1.55753e+07	2.10867e+07	2.57345e+07	1.93186e+07	2.72854e+07	3.07804e+07	1.95688e+07	1.5935e+07	1.73466e+07	1.71594e+07	1.69683e+07	1.58059e+07	2.3231e+07	1.73319e+07	1.9817e+07	1.41506e+07
Q5JRX3|PREP_HUMAN	Q5JRX3	PITRM1	22	21	1303.76	117413	Presequence protease, mitochondrial OS=Homo sapiens OX=9606 GN=PITRM1 PE=1 SV=3	Q5JRX3	2.83357e+06	3.047e+06	2.18546e+06	2.59211e+06	2.11749e+06	6.09214e+06	4.83968e+06	7.6478e+06	5.44139e+06	3.5601e+06	1.10202e+07	7.80077e+06	8.37598e+06	7.5906e+06	1.48623e+07	1.0737e+07	1.0141e+07	8.93509e+06	1.04073e+07	7.80192e+06	1.778e+07	1.61988e+07	1.87434e+07	1.32357e+07	2.02277e+07	1.60482e+07	2.89722e+07	4.06501e+07	4.22036e+07	3.65794e+07
P42765|THIM_HUMAN	P42765	ACAA2	29	29	1975.91	41924.2	3-ketoacyl-CoA thiolase, mitochondrial OS=Homo sapiens OX=9606 GN=ACAA2 PE=1 SV=2	P42765	4.65394e+06	2.87116e+06	3.24173e+06	3.36051e+06	2.54882e+06	5.97832e+06	6.21293e+06	5.95938e+06	5.60837e+06	4.0369e+06	5.57172e+06	5.46415e+06	5.27995e+06	5.28323e+06	1.15958e+07	2.30087e+07	2.42992e+07	1.67726e+07	1.89848e+07	1.95926e+07	1.83022e+07	1.6883e+07	1.978e+07	1.64826e+07	2.78414e+07	1.62196e+07	3.19254e+07	3.86508e+07	4.11723e+07	2.93397e+07
P40926|MDHM_HUMAN	P40926	MDH2	34	30	3121.31	35503.3	Malate dehydrogenase, mitochondrial OS=Homo sapiens OX=9606 GN=MDH2 PE=1 SV=3	P40926	2.03803e+07	2.3171e+07	2.1326e+07	2.49358e+07	1.90335e+07	6.0886e+07	4.55032e+07	5.55541e+07	5.35383e+07	2.54122e+07	4.66354e+07	5.5406e+07	4.47153e+07	4.24518e+07	7.82214e+07	1.44555e+08	1.67874e+08	1.21412e+08	1.44697e+08	1.45718e+08	1.38228e+08	1.18947e+08	1.5519e+08	1.20869e+08	1.61576e+08	8.47106e+07	1.54828e+08	1.70645e+08	1.74661e+08	1.60578e+08
P03420|FUS_HRSVA	P03420	F	36	33	3642.36	63453.5	Fusion glycoprotein F0 OS=Human respiratory syncytial virus A (strain A2) GN=F PE=1 SV=1	P03420	9.41349e+06	2.00416e+07	1.86993e+07	1.23491e+07	2.24816e+07	2.60577e+07	2.78974e+07	3.47433e+07	4.49498e+07	2.32968e+07	3.5085e+07	4.3154e+07	3.07608e+07	3.1336e+07	1.59316e+08	1.35046e+07	1.94597e+07	9.75436e+06	1.1364e+07	1.32045e+07	1.9287e+08	1.96987e+08	2.42203e+08	1.79886e+08	1.97842e+08	1.91622e+08	2.19234e+08	2.45975e+08	3.18182e+08	2.45858e+08
P39656|OST48_HUMAN	P39656	DDOST	11	11	672.67	50800.9	Dolichyl-diphosphooligosaccharide--protein glycosyltransferase 48 kDa subunit OS=Homo sapiens OX=9606 GN=DDOST PE=1 SV=4	P39656	1.2838e+06	1.24249e+06	1.15819e+06	1.34988e+06	1.25963e+06	1.53422e+06	1.08465e+06	1.38923e+06	1.51716e+06	1.1649e+06	1.46935e+06	1.37966e+06	1.2095e+06	1.37134e+06	6.65762e+06	1.37406e+07	1.08849e+07	9.32003e+06	1.38146e+07	1.67463e+07	1.39207e+07	1.53785e+07	1.24702e+07	1.36468e+07	1.14989e+07	8.90306e+06	5.65184e+06	6.17321e+06	8.68815e+06	7.51454e+06
Q9UJZ1|STML2_HUMAN	Q9UJZ1	STOML2	18	18	1633.71	38534.1	Stomatin-like protein 2, mitochondrial OS=Homo sapiens OX=9606 GN=STOML2 PE=1 SV=1	Q9UJZ1	1.67765e+06	2.2206e+06	2.14571e+06	1.62333e+06	1.60527e+06	2.80287e+06	1.91636e+06	1.82829e+06	2.86342e+06	2.87005e+06	2.21172e+06	2.21811e+06	2.27556e+06	1.93676e+06	7.70846e+06	1.94104e+07	2.24618e+07	1.63239e+07	1.35266e+07	1.46807e+07	2.57177e+07	2.2865e+07	2.39171e+07	2.17874e+07	3.62468e+07	9.30018e+06	3.10289e+07	3.24207e+07	3.84203e+07	3.11135e+07
Q92841|DDX17_HUMAN	Q92841	DDX17	15	13	945.16	80272.6	Probable ATP-dependent RNA helicase DDX17 OS=Homo sapiens OX=9606 GN=DDX17 PE=1 SV=2	Q92841	6.55793e+06	5.14717e+06	6.39564e+06	7.44601e+06	5.37097e+06	2.17036e+06	1.60819e+06	1.92416e+06	1.50723e+06	1.67893e+06	3.65627e+06	3.56748e+06	3.13521e+06	2.67074e+06	3.85648e+06	6.51541e+06	7.03594e+06	5.1236e+06	6.49281e+06	8.8677e+06	5.07054e+06	4.49883e+06	4.97137e+06	4.96009e+06	5.10035e+06	3.73434e+06	4.07346e+06	3.82719e+06	3.76706e+06	2.91297e+06
P38646|GRP75_HUMAN	P38646	HSPA9	53	49	5499.56	73680.6	Stress-70 protein, mitochondrial OS=Homo sapiens OX=9606 GN=HSPA9 PE=1 SV=2	P38646	2.48769e+07	2.32641e+07	2.36904e+07	2.30026e+07	2.4214e+07	5.66254e+07	5.71008e+07	7.05636e+07	6.77739e+07	3.52088e+07	6.45839e+07	5.07749e+07	5.01088e+07	5.20936e+07	1.36741e+08	1.63387e+08	1.80305e+08	1.37995e+08	1.76006e+08	2.57299e+08	2.06881e+08	1.77216e+08	2.16648e+08	1.84066e+08	2.65033e+08	1.65987e+08	3.85968e+08	4.49833e+08	4.82591e+08	3.73871e+08
Q07021|C1QBP_HUMAN	Q07021	C1QBP	10	10	776.07	31362.2	Complement component 1 Q subcomponent-binding protein, mitochondrial OS=Homo sapiens OX=9606 GN=C1QBP PE=1 SV=1	Q07021	6.16599e+06	7.14471e+06	9.6483e+06	7.04862e+06	1.22654e+07	1.67369e+07	1.53569e+07	1.98694e+07	3.32443e+07	8.95779e+06	1.32816e+07	2.70135e+07	1.51497e+07	1.99661e+07	1.29342e+07	5.83271e+07	8.91702e+07	4.98328e+07	7.37005e+07	8.8039e+07	8.46473e+07	6.26045e+07	8.91037e+07	7.59298e+07	1.09349e+08	8.29258e+07	8.91706e+07	1.27446e+08	1.35861e+08	1.79908e+08
Q04941|PLP2_HUMAN	Q04941	PLP2	2	1	180.24	16690.7	Proteolipid protein 2 OS=Homo sapiens OX=9606 GN=PLP2 PE=1 SV=1	Q04941	124627	234154	336628	481811	109027	64703.8	35505.3	41664.3	97185.7	54160.8	333664	324886	271129	290280	1.8769e+06	2.84765e+06	2.75568e+06	1.75673e+06	1.96771e+06	3.19247e+06	3.36632e+06	2.20732e+06	3.62673e+06	2.28297e+06	2.7226e+06	1.9358e+06	4.28853e+06	3.94655e+06	5.09179e+06	4.70394e+06
Q16555|DPYL2_HUMAN	Q16555	DPYSL2	30	29	2533.18	62293.7	Dihydropyrimidinase-related protein 2 OS=Homo sapiens OX=9606 GN=DPYSL2 PE=1 SV=1	Q16555	8.08538e+07	6.45195e+07	7.48343e+07	5.99731e+07	7.15281e+07	6.17054e+07	4.13796e+07	4.34404e+07	6.0249e+07	4.81248e+07	3.19743e+07	3.94633e+07	3.5052e+07	2.50496e+07	2.2622e+07	1.97686e+07	2.72683e+07	2.09366e+07	1.8865e+07	1.66633e+07	1.07605e+07	1.24477e+07	1.40404e+07	1.04755e+07	1.14133e+07	2.51303e+07	1.24694e+07	1.23002e+07	1.07354e+07	1.29844e+07
Q14697|GANAB_HUMAN	Q14697	GANAB	45	41	3468.67	106874	Neutral alpha-glucosidase AB OS=Homo sapiens OX=9606 GN=GANAB PE=1 SV=3	Q14697	1.10422e+07	1.02926e+07	1.28461e+07	1.19879e+07	1.16332e+07	2.31579e+07	2.06297e+07	3.32982e+07	1.74779e+07	1.45596e+07	2.75409e+07	2.05635e+07	2.40388e+07	2.7438e+07	4.98768e+07	6.82046e+07	6.30775e+07	5.70687e+07	6.08553e+07	8.4655e+07	6.98646e+07	5.97999e+07	5.65021e+07	5.41156e+07	6.83176e+07	6.49196e+07	6.43163e+07	5.75993e+07	9.28948e+07	7.05695e+07
Q969H8|MYDGF_HUMAN	Q969H8	MYDGF	4	4	309.29	18795.2	Myeloid-derived growth factor OS=Homo sapiens OX=9606 GN=MYDGF PE=1 SV=1	Q969H8	448079	438452	649923	397825	361400	1.11008e+06	1.16521e+06	979334	1.29207e+06	670337	1.53748e+06	1.78723e+06	1.21839e+06	1.22098e+06	2.35985e+06	2.24476e+06	1.88213e+06	1.33308e+06	1.86753e+06	2.72263e+06	2.1825e+06	1.82695e+06	2.326e+06	1.87598e+06	2.08415e+06	3.18544e+06	4.67395e+06	4.51651e+06	5.03686e+06	5.21067e+06
Q16822|PCKGM_HUMAN	Q16822	PCK2	19	19	1137.19	70699	Phosphoenolpyruvate carboxykinase [GTP], mitochondrial OS=Homo sapiens OX=9606 GN=PCK2 PE=1 SV=4	Q16822	1.2384e+06	1.12256e+06	1.75457e+06	1.0308e+06	1.9681e+06	2.12502e+06	2.28767e+06	2.91256e+06	2.88478e+06	1.54042e+06	3.58495e+06	2.59923e+06	2.98992e+06	3.31847e+06	4.949e+06	6.56939e+06	7.10537e+06	5.60329e+06	5.77952e+06	8.26263e+06	4.99778e+06	5.60853e+06	5.52235e+06	4.6561e+06	6.66718e+06	7.60197e+06	1.11347e+07	1.36907e+07	1.17941e+07	1.27415e+07
P52209|6PGD_HUMAN	P52209	PGD	37	36	3631.48	53140	6-phosphogluconate dehydrogenase, decarboxylating OS=Homo sapiens OX=9606 GN=PGD PE=1 SV=3	P52209	2.26312e+08	1.83657e+08	2.4605e+08	1.86733e+08	2.50847e+08	2.92128e+08	2.4263e+08	1.83326e+08	2.4055e+08	2.16959e+08	1.11724e+08	1.70315e+08	1.60242e+08	1.20507e+08	8.32745e+07	7.89622e+07	8.15449e+07	7.52088e+07	8.3813e+07	8.39695e+07	4.01056e+07	4.54333e+07	5.49844e+07	3.50212e+07	3.36348e+07	8.85478e+07	3.87945e+07	4.74046e+07	4.63061e+07	5.30146e+07
Q32P28|P3H1_HUMAN	Q32P28	P3H1	8	8	448.37	83394	Prolyl 3-hydroxylase 1 OS=Homo sapiens OX=9606 GN=P3H1 PE=1 SV=2	Q32P28	102668	134255	165285	178354	142211	219938	339190	593157	316321	175369	433709	296613	350971	434424	1.22373e+06	1.59236e+06	1.45414e+06	1.45225e+06	1.82716e+06	4.56847e+06	2.59984e+06	2.03281e+06	1.56812e+06	1.71359e+06	2.21665e+06	2.85231e+06	4.30161e+06	4.67229e+06	6.21261e+06	5.88942e+06
P13674|P4HA1_HUMAN	P13674	P4HA1	25	25	1727.31	61049.4	Prolyl 4-hydroxylase subunit alpha-1 OS=Homo sapiens OX=9606 GN=P4HA1 PE=1 SV=2	P13674	2.78919e+06	2.79337e+06	2.72592e+06	3.03903e+06	2.23822e+06	3.69174e+06	3.70239e+06	5.9307e+06	3.98419e+06	2.13234e+06	8.26093e+06	4.67061e+06	6.00492e+06	6.90128e+06	2.37283e+07	1.74482e+07	1.49772e+07	1.26429e+07	1.25083e+07	1.64497e+07	2.09292e+07	2.02729e+07	1.90818e+07	1.79272e+07	2.22364e+07	3.3342e+07	7.81879e+07	8.33022e+07	1.02159e+08	8.32597e+07
Q9BRJ2|RM45_HUMAN	Q9BRJ2	MRPL45	2	2	99.3	35350.9	39S ribosomal protein L45, mitochondrial OS=Homo sapiens OX=9606 GN=MRPL45 PE=1 SV=2	Q9BRJ2	177229	196944	244700	201548	112165	225423	184135	184543	257650	185007	181474	127312	156315	162724	317686	1.16533e+06	1.08745e+06	818902	747266	1.42637e+06	1.08604e+06	932810	1.29275e+06	1.0459e+06	1.15023e+06	355592	554470	583184	784681	515993
O75880|SCO1_HUMAN	O75880	SCO1	2	2	186.5	33814	Protein SCO1 homolog, mitochondrial OS=Homo sapiens OX=9606 GN=SCO1 PE=1 SV=1	O75880	113390	184480	130236	162375	126370	80260.9	170737	169700	119183	274656	295265	149024	245834	252084	1.03159e+06	2.16194e+06	1.95893e+06	1.81471e+06	1.61054e+06	2.62716e+06	1.99794e+06	2.00419e+06	2.94702e+06	2.32843e+06	3.05415e+06	1.01908e+06	1.97068e+06	2.33574e+06	2.40493e+06	2.16428e+06
Q07666|KHDR1_HUMAN	Q07666	KHDRBS1	9	7	598.85	48227.3	KH domain-containing, RNA-binding, signal transduction-associated protein 1 OS=Homo sapiens OX=9606 GN=KHDRBS1 PE=1 SV=1	Q07666	2.17611e+06	2.027e+06	2.30416e+06	3.0993e+06	1.58119e+06	352691	217835	221202	316968	174170	2.29346e+06	3.82826e+06	1.96921e+06	1.57397e+06	3.09393e+06	5.80355e+06	9.67098e+06	5.24993e+06	9.33052e+06	1.26037e+07	2.68252e+06	2.78493e+06	5.32371e+06	3.4111e+06	1.97846e+06	4.19857e+06	3.9065e+06	1.60316e+06	4.45966e+06	3.86526e+06
Q9Y2S7|PDIP2_HUMAN	Q9Y2S7	POLDIP2	7	7	438.13	42033.3	Polymerase delta-interacting protein 2 OS=Homo sapiens OX=9606 GN=POLDIP2 PE=1 SV=1	Q9Y2S7	455628	379103	571931	449994	323473	405063	579694	702703	585583	238308	360045	342296	404402	515232	1.15837e+06	5.10421e+06	5.18974e+06	3.57372e+06	4.48006e+06	2.53476e+06	5.50299e+06	4.57521e+06	3.25239e+06	4.8085e+06	7.37709e+06	1.82517e+06	2.99216e+06	2.63156e+06	3.65036e+06	3.19082e+06
P22695|QCR2_HUMAN	P22695	UQCRC2	13	12	1115.57	48443	Cytochrome b-c1 complex subunit 2, mitochondrial OS=Homo sapiens OX=9606 GN=UQCRC2 PE=1 SV=3	P22695	1.62463e+06	864481	984224	921487	852938	1.32469e+06	1.42937e+06	913947	1.25251e+06	1.40927e+06	1.06311e+06	1.02053e+06	824762	1.25103e+06	3.80418e+06	1.06134e+07	1.12636e+07	7.10899e+06	5.97038e+06	6.68356e+06	9.6447e+06	8.2327e+06	9.76606e+06	1.0766e+07	1.13507e+07	5.56489e+06	8.41979e+06	9.1314e+06	1.19281e+07	8.20482e+06
P38117|ETFB_HUMAN	P38117	ETFB	21	20	1664.33	27843.6	Electron transfer flavoprotein subunit beta OS=Homo sapiens OX=9606 GN=ETFB PE=1 SV=3	P38117	4.93085e+06	5.46773e+06	4.28329e+06	5.30005e+06	4.16208e+06	8.97649e+06	9.74348e+06	1.47748e+07	1.17736e+07	7.14123e+06	1.28166e+07	1.07472e+07	1.17736e+07	1.26367e+07	2.0849e+07	2.9234e+07	3.34694e+07	2.14883e+07	3.27992e+07	4.37798e+07	2.77514e+07	2.48766e+07	2.73039e+07	2.46598e+07	3.08628e+07	2.02158e+07	3.69774e+07	3.93012e+07	4.22807e+07	3.47737e+07
O43447|PPIH_HUMAN	O43447	PPIH	1	1	53	19208.1	Peptidyl-prolyl cis-trans isomerase H OS=Homo sapiens OX=9606 GN=PPIH PE=1 SV=1	O43447	50568.2	50488.3	42654.7	65047.6	38166	3407.44	8503.97	4901.37	3938.57	3280.26	18391	21584.1	32977.4	17740.4	26754.9	75807.7	61698.9	60488.2	179749	123002	68483.8	39409.5	41847.9	56511.4	54093.5	19212	34415.3	20790.7	23244.7	19378
Q12931|TRAP1_HUMAN	Q12931	TRAP1	27	24	2305.87	80110	Heat shock protein 75 kDa, mitochondrial OS=Homo sapiens OX=9606 GN=TRAP1 PE=1 SV=3	Q12931	3.75222e+06	2.79089e+06	3.91412e+06	3.44793e+06	3.90777e+06	4.19515e+06	4.22096e+06	5.11935e+06	6.78986e+06	2.88231e+06	3.95415e+06	5.13037e+06	4.52999e+06	5.09448e+06	1.58238e+07	2.58874e+07	3.00881e+07	2.3004e+07	2.76219e+07	4.45799e+07	3.04619e+07	2.7707e+07	2.79974e+07	2.71329e+07	3.29323e+07	2.34521e+07	2.03656e+07	1.80465e+07	3.05656e+07	2.42466e+07
P11234|RALB_HUMAN	P11234	RALB	3	3	177.83	23408.5	Ras-related protein Ral-B OS=Homo sapiens OX=9606 GN=RALB PE=1 SV=1	P11234	44671.7	51715.2	57619.4	56639.2	37102.2	40607.4	19569.6	35713.4	36924.6	13911.9	21633.8	18264.7	11015.2	31239.7	147357	606815	629710	382293	719926	603588	1.0152e+06	799834	894193	784832	942447	309902	1.00946e+06	1.37013e+06	1.0806e+06	866872
P17844|DDX5_HUMAN	P17844	DDX5	28	28	2081.47	69148.2	Probable ATP-dependent RNA helicase DDX5 OS=Homo sapiens OX=9606 GN=DDX5 PE=1 SV=1	P17844	2.20785e+07	2.09871e+07	2.45417e+07	2.65927e+07	2.13003e+07	9.31413e+06	6.55579e+06	5.67711e+06	9.35595e+06	4.58009e+06	9.95052e+06	1.13815e+07	1.12287e+07	1.05486e+07	1.37802e+07	2.13904e+07	2.35539e+07	1.90925e+07	2.12452e+07	2.36224e+07	2.96038e+07	2.59304e+07	2.46248e+07	2.4069e+07	2.71652e+07	1.4731e+07	1.46491e+07	1.34267e+07	1.59463e+07	1.25779e+07
P23229|ITA6_HUMAN	P23229	ITGA6	17	15	972.17	126605	Integrin alpha-6 OS=Homo sapiens OX=9606 GN=ITGA6 PE=1 SV=5	P23229	971071	826327	438704	521468	748678	972316	685720	726067	723548	654192	383347	551140	662055	668549	1.10831e+06	2.0792e+06	2.45173e+06	1.90183e+06	2.7043e+06	3.37854e+06	4.75627e+06	4.02218e+06	5.23622e+06	4.5332e+06	5.58929e+06	1.96584e+06	4.49188e+06	3.85085e+06	3.92331e+06	3.06173e+06
O15231|ZN185_HUMAN	O15231	ZNF185	6	5	339.45	73525.5	Zinc finger protein 185 OS=Homo sapiens OX=9606 GN=ZNF185 PE=1 SV=3	O15231	217567	354679	375808	478417	405949	71099.4	55142.6	57800.7	84214.7	58496.4	178960	202398	146387	230564	235773	249266	238285	137898	108074	270968	1.01216e+06	911520	1.13349e+06	733406	1.3754e+06	218358	420318	346302	403012	281108
Q07065|CKAP4_HUMAN	Q07065	CKAP4	43	42	3555.71	66022.5	Cytoskeleton-associated protein 4 OS=Homo sapiens OX=9606 GN=CKAP4 PE=1 SV=2	Q07065	4.91028e+06	4.45416e+06	3.61303e+06	3.98933e+06	3.95381e+06	4.14542e+06	8.02469e+06	6.31984e+06	4.25171e+06	5.35298e+06	5.04301e+06	4.79169e+06	5.7339e+06	6.1946e+06	2.57227e+07	3.20948e+07	3.49284e+07	2.70558e+07	3.80336e+07	3.75457e+07	5.04241e+07	4.34024e+07	4.93808e+07	5.06439e+07	5.84322e+07	3.12946e+07	8.90378e+07	9.26772e+07	1.0714e+08	9.19273e+07
P12429|ANXA3_HUMAN	P12429	ANXA3	18	17	1331.54	36375.3	Annexin A3 OS=Homo sapiens OX=9606 GN=ANXA3 PE=1 SV=3	P12429	1.17095e+07	1.23103e+07	1.43526e+07	1.1796e+07	1.52836e+07	2.48579e+07	2.0629e+07	1.6943e+07	2.24727e+07	2.15518e+07	1.33438e+07	2.07356e+07	1.70845e+07	1.46908e+07	1.17828e+07	5.61574e+06	6.18608e+06	4.83245e+06	6.71167e+06	6.15959e+06	5.62723e+06	5.09695e+06	7.10013e+06	4.35096e+06	4.06316e+06	1.13557e+07	8.63066e+06	8.53497e+06	7.90902e+06	7.6845e+06
Q15233|NONO_HUMAN	Q15233	NONO	17	17	1340.38	54231.5	Non-POU domain-containing octamer-binding protein OS=Homo sapiens OX=9606 GN=NONO PE=1 SV=4	Q15233	4.50339e+06	6.40607e+06	8.19755e+06	6.62788e+06	6.69808e+06	1.43114e+06	2.0743e+06	2.76209e+06	1.75223e+06	1.20281e+06	5.77273e+06	7.63608e+06	5.65458e+06	5.90442e+06	5.20472e+06	1.97099e+07	2.11693e+07	1.97538e+07	2.52786e+07	2.8844e+07	1.42578e+07	9.94631e+06	9.74777e+06	9.08852e+06	8.04588e+06	1.07722e+07	4.88423e+06	5.09838e+06	9.97654e+06	6.62323e+06
P43243|MATR3_HUMAN	P43243	MATR3	27	24	1957.92	94623.1	Matrin-3 OS=Homo sapiens OX=9606 GN=MATR3 PE=1 SV=2	P43243	3.58192e+06	4.06065e+06	5.26832e+06	4.16282e+06	3.43575e+06	1.83263e+06	1.23749e+06	1.42923e+06	2.01886e+06	893934	3.76769e+06	3.88819e+06	4.54904e+06	3.81695e+06	8.69396e+06	2.52548e+07	2.69293e+07	1.78649e+07	7.91314e+06	2.3399e+07	2.07443e+07	1.78235e+07	2.11018e+07	2.00267e+07	1.48253e+07	9.59747e+06	1.35797e+07	1.45931e+07	1.89651e+07	1.23384e+07
P55084|ECHB_HUMAN	P55084	HADHB	27	25	1878.59	51294.5	Trifunctional enzyme subunit beta, mitochondrial OS=Homo sapiens OX=9606 GN=HADHB PE=1 SV=3	P55084	3.15722e+06	4.00895e+06	3.19364e+06	3.97908e+06	3.17793e+06	4.54832e+06	4.59181e+06	5.42021e+06	4.74799e+06	3.60926e+06	4.66437e+06	3.66782e+06	5.18979e+06	5.89628e+06	1.56264e+07	2.71073e+07	2.1672e+07	1.88663e+07	2.69023e+07	1.85508e+07	2.38851e+07	2.14597e+07	2.10475e+07	2.69405e+07	3.31679e+07	1.95924e+07	3.30736e+07	3.88181e+07	4.88895e+07	2.85777e+07
Q15102|PA1B3_HUMAN	Q15102	PAFAH1B3	9	9	446.4	25734.2	Platelet-activating factor acetylhydrolase IB subunit gamma OS=Homo sapiens OX=9606 GN=PAFAH1B3 PE=1 SV=1	Q15102	5.19048e+06	4.09663e+06	4.5077e+06	3.78128e+06	3.6077e+06	5.08926e+06	4.4916e+06	3.85644e+06	4.45335e+06	5.54887e+06	2.86817e+06	3.52275e+06	3.66037e+06	2.94116e+06	2.00791e+06	1.26826e+06	1.50894e+06	1.03543e+06	1.36154e+06	1.31771e+06	723570	857074	1.31537e+06	595963	779517	1.48553e+06	582169	653947	709309	502662
P04181|OAT_HUMAN	P04181	OAT	15	10	899.52	48534.9	Ornithine aminotransferase, mitochondrial OS=Homo sapiens OX=9606 GN=OAT PE=1 SV=1	P04181	487663	691819	724332	688988	526901	1.65266e+06	1.40002e+06	2.15573e+06	1.78847e+06	790432	315087	364543	340278	278874	901352	6.28903e+06	5.33046e+06	3.78768e+06	5.94889e+06	2.84717e+06	5.94147e+06	5.03025e+06	4.91746e+06	4.78049e+06	6.98492e+06	1.37073e+06	1.48664e+06	1.68055e+06	2.79502e+06	1.59934e+06
P27708|PYR1_HUMAN	P27708	CAD	35	33	2191.92	242981	CAD protein OS=Homo sapiens OX=9606 GN=CAD PE=1 SV=3	P27708	1.64209e+07	1.30691e+07	1.58847e+07	1.45024e+07	1.65972e+07	1.83404e+07	9.26786e+06	1.07744e+07	1.47765e+07	1.68712e+07	8.32641e+06	6.52392e+06	6.88617e+06	5.32565e+06	2.51601e+06	1.99514e+06	2.90774e+06	2.95048e+06	2.9462e+06	4.36907e+06	1.41133e+06	1.28137e+06	2.15332e+06	1.384e+06	1.1866e+06	2.74978e+06	1.65715e+06	1.8343e+06	1.01256e+06	1.90984e+06
P00533|EGFR_HUMAN	P00533	EGFR	6	6	475.01	134277	Epidermal growth factor receptor OS=Homo sapiens OX=9606 GN=EGFR PE=1 SV=2	P00533	57976.4	129949	131407	244107	110978	38300.7	42771.2	89945.5	33142	52052.2	104206	42101.3	78857.6	102523	245327	1.82619e+06	1.92754e+06	1.45035e+06	1.83552e+06	2.79987e+06	583784	537067	742993	504768	738197	169867	273739	354974	426256	288472
Q13011|ECH1_HUMAN	Q13011	ECH1	20	20	1543.35	35816.2	Delta(3,5)-Delta(2,4)-dienoyl-CoA isomerase, mitochondrial OS=Homo sapiens OX=9606 GN=ECH1 PE=1 SV=2	Q13011	6.33812e+06	4.54766e+06	5.08805e+06	5.62306e+06	5.08682e+06	7.29614e+06	7.63228e+06	9.66469e+06	8.33416e+06	4.43488e+06	8.73403e+06	6.58148e+06	7.04421e+06	9.15868e+06	1.90134e+07	4.77699e+07	5.37175e+07	4.10481e+07	5.19387e+07	7.0868e+07	2.74185e+07	2.28308e+07	2.49801e+07	2.42092e+07	3.19995e+07	2.10186e+07	5.04131e+07	6.09021e+07	6.72807e+07	4.85733e+07
P48637|GSHB_HUMAN	P48637	GSS	9	7	588.52	52384.9	Glutathione synthetase OS=Homo sapiens OX=9606 GN=GSS PE=1 SV=1	P48637	3.59526e+06	3.14601e+06	4.1438e+06	3.12187e+06	3.72426e+06	5.33694e+06	4.03698e+06	4.50001e+06	4.2723e+06	4.59259e+06	2.87077e+06	3.60089e+06	3.86556e+06	2.87339e+06	1.81312e+06	902498	933365	858651	970762	1.51423e+06	656864	727246	1.03641e+06	579167	852537	1.98666e+06	1.34752e+06	1.05437e+06	906857	1.07541e+06
Q96KR1|ZFR_HUMAN	Q96KR1	ZFR	4	3	243.22	117012	Zinc finger RNA-binding protein OS=Homo sapiens OX=9606 GN=ZFR PE=1 SV=2	Q96KR1	121775	125000	94181.8	69173	77358.4	42368.5	46505.7	96871.9	39822.8	23951.4	130554	131513	108438	74726.1	274710	723142	696770	534259	694647	1.28435e+06	646365	608023	1.06668e+06	606680	516897	403541	1.07053e+06	857430	1.00797e+06	838384
A0AV96|RBM47_HUMAN	A0AV96	RBM47	2	2	102.81	64099.1	RNA-binding protein 47 OS=Homo sapiens OX=9606 GN=RBM47 PE=1 SV=2	A0AV96	165914	212646	208027	317333	207368	35067.4	45237.4	37037.7	23994.2	33772.8	46636	47737.9	72052.1	32786.2	77993	255505	299865	292276	336829	419824	127282	87471.8	122288	68754.3	68011.6	41469.1	44323.7	16918.8	19439.4	29898.9
Q9BS26|ERP44_HUMAN	Q9BS26	ERP44	18	17	1286.18	46971.2	Endoplasmic reticulum resident protein 44 OS=Homo sapiens OX=9606 GN=ERP44 PE=1 SV=1	Q9BS26	3.82022e+06	4.27368e+06	4.10521e+06	3.66462e+06	4.38823e+06	4.49805e+06	4.13691e+06	7.00228e+06	5.51979e+06	4.23251e+06	5.22223e+06	7.23392e+06	6.94868e+06	6.16595e+06	1.43996e+07	1.28006e+07	9.8516e+06	9.99553e+06	1.28994e+07	1.46666e+07	1.52181e+07	1.3783e+07	1.14707e+07	1.28644e+07	1.58852e+07	2.04303e+07	3.32302e+07	3.47069e+07	4.17754e+07	3.73493e+07
P08758|ANXA5_HUMAN	P08758	ANXA5	29	29	2718.63	35936.8	Annexin A5 OS=Homo sapiens OX=9606 GN=ANXA5 PE=1 SV=2	P08758	6.76528e+07	6.8324e+07	7.21886e+07	6.23625e+07	6.87277e+07	1.34879e+08	9.85782e+07	1.04528e+08	1.23921e+08	1.16133e+08	1.04581e+08	1.32671e+08	1.13673e+08	9.35896e+07	7.01961e+07	2.65011e+07	3.49532e+07	2.47213e+07	2.86852e+07	2.36002e+07	2.98603e+07	2.99113e+07	5.07551e+07	2.445e+07	2.4912e+07	7.26768e+07	5.88971e+07	5.94583e+07	6.25921e+07	5.40043e+07
P28838|AMPL_HUMAN	P28838	LAP3	23	20	1614.32	56166.4	Cytosol aminopeptidase OS=Homo sapiens OX=9606 GN=LAP3 PE=1 SV=3	P28838	6.46298e+06	3.34742e+06	3.79092e+06	3.56606e+06	6.0221e+06	1.30407e+07	1.14723e+07	9.92241e+06	1.19172e+07	1.39738e+07	1.17164e+07	1.41727e+07	1.37232e+07	1.14303e+07	1.10395e+07	3.05012e+06	2.98075e+06	2.40895e+06	2.61693e+06	3.05739e+06	3.79302e+06	4.32515e+06	5.89122e+06	4.19748e+06	5.13853e+06	1.04763e+07	7.04223e+06	1.02503e+07	1.12133e+07	7.68816e+06
P09622|DLDH_HUMAN	P09622	DLD	18	17	1419.26	54177.3	Dihydrolipoyl dehydrogenase, mitochondrial OS=Homo sapiens OX=9606 GN=DLD PE=1 SV=2	P09622	2.45913e+06	3.72491e+06	2.82152e+06	3.17579e+06	2.31425e+06	5.07279e+06	4.09869e+06	6.068e+06	6.86122e+06	5.63255e+06	5.39537e+06	5.73271e+06	4.91278e+06	4.67194e+06	1.15717e+07	1.34611e+07	1.56112e+07	1.12778e+07	1.69846e+07	2.31332e+07	1.96055e+07	1.51772e+07	1.88395e+07	1.53399e+07	2.3249e+07	1.53597e+07	2.12463e+07	2.36712e+07	3.09911e+07	2.39157e+07
P35232|PHB_HUMAN	P35232	PHB	19	18	1544.87	29804.1	Prohibitin OS=Homo sapiens OX=9606 GN=PHB PE=1 SV=1	P35232	3.24639e+06	3.17352e+06	2.30054e+06	2.5824e+06	2.92729e+06	3.13909e+06	1.76168e+06	1.85487e+06	2.40081e+06	1.91169e+06	2.0632e+06	1.74468e+06	2.3128e+06	1.60553e+06	1.03827e+07	2.48464e+07	3.72167e+07	2.27671e+07	1.80326e+07	2.14835e+07	3.70882e+07	2.95163e+07	4.77862e+07	2.86504e+07	3.78137e+07	1.22644e+07	2.38049e+07	3.06011e+07	3.86719e+07	3.54615e+07
P13667|PDIA4_HUMAN	P13667	PDIA4	61	56	4631.79	72932.6	Protein disulfide-isomerase A4 OS=Homo sapiens OX=9606 GN=PDIA4 PE=1 SV=2	P13667	1.74758e+07	1.89114e+07	1.84486e+07	1.61809e+07	1.87386e+07	3.62806e+07	3.11219e+07	4.12764e+07	2.83848e+07	2.17117e+07	4.14958e+07	3.24238e+07	3.34251e+07	3.69349e+07	8.23151e+07	6.98116e+07	7.0502e+07	5.62442e+07	7.97175e+07	1.09255e+08	7.97923e+07	7.78928e+07	8.82197e+07	7.59495e+07	1.11021e+08	1.14976e+08	2.24929e+08	2.44262e+08	2.89496e+08	1.99149e+08
P49821|NDUV1_HUMAN	P49821	NDUFV1	6	6	331.97	50817.1	NADH dehydrogenase [ubiquinone] flavoprotein 1, mitochondrial OS=Homo sapiens OX=9606 GN=NDUFV1 PE=1 SV=4	P49821	67363.4	69902.3	76119.5	63190.8	48050.5	76095	238441	395722	102399	143110	111078	107544	238811	238606	455515	2.00412e+06	2.14671e+06	1.4405e+06	2.25543e+06	1.30117e+06	1.91266e+06	1.6254e+06	2.00321e+06	1.66146e+06	2.3031e+06	550131	1.11671e+06	1.28082e+06	2.298e+06	1.56452e+06
P06576|ATPB_HUMAN	P06576	ATP5F1B	39	38	4009.78	56559.9	ATP synthase subunit beta, mitochondrial OS=Homo sapiens OX=9606 GN=ATP5F1B PE=1 SV=3	P06576	9.7822e+06	1.09752e+07	8.97963e+06	9.11486e+06	8.73405e+06	1.73722e+07	1.23773e+07	1.28584e+07	1.47854e+07	1.42607e+07	1.21144e+07	8.22454e+06	9.1114e+06	1.05712e+07	8.76378e+07	1.46936e+08	1.50703e+08	1.06969e+08	1.29447e+08	1.60574e+08	1.94741e+08	1.6464e+08	1.79251e+08	1.77313e+08	2.61793e+08	1.17051e+08	3.10386e+08	3.55411e+08	4.29981e+08	2.99576e+08
P38159|RBMX_HUMAN	P38159	RBMX	29	26	1992.51	42331.8	RNA-binding motif protein, X chromosome OS=Homo sapiens OX=9606 GN=RBMX PE=1 SV=3	P38159	7.96213e+06	5.75478e+06	6.66756e+06	7.01909e+06	5.04124e+06	2.62587e+06	3.77678e+06	4.55962e+06	3.35931e+06	2.25229e+06	6.97199e+06	8.04031e+06	8.27682e+06	7.26607e+06	1.89688e+07	3.05828e+07	3.23498e+07	2.11013e+07	1.93042e+07	3.33563e+07	3.06131e+07	2.60238e+07	3.14261e+07	2.82316e+07	2.08466e+07	2.23305e+07	5.94706e+07	3.18632e+07	3.1007e+07	5.16245e+07
P13473|LAMP2_HUMAN	P13473	LAMP2	2	2	89.17	44960.8	Lysosome-associated membrane glycoprotein 2 OS=Homo sapiens OX=9606 GN=LAMP2 PE=1 SV=2	P13473	149307	177875	253025	279537	213604	153656	76117.5	94584.3	179674	73877.7	342826	239523	351554	308226	737546	1.13694e+06	1.03591e+06	722716	1.65353e+06	1.92752e+06	856972	616538	737328	798811	1.02608e+06	1.20882e+06	2.48552e+06	2.52407e+06	3.30172e+06	2.17986e+06
Q96AG4|LRC59_HUMAN	Q96AG4	LRRC59	22	21	2049.49	34930.4	Leucine-rich repeat-containing protein 59 OS=Homo sapiens OX=9606 GN=LRRC59 PE=1 SV=1	Q96AG4	2.99993e+06	4.23533e+06	4.3005e+06	4.894e+06	3.48295e+06	5.48911e+06	3.36791e+06	5.06272e+06	4.25461e+06	4.98281e+06	3.94299e+06	5.09493e+06	4.76111e+06	3.06832e+06	2.64246e+07	4.94504e+07	5.46489e+07	3.6846e+07	3.36539e+07	3.19116e+07	8.40187e+07	7.58856e+07	8.1275e+07	7.15172e+07	9.33997e+07	2.74266e+07	8.71036e+07	9.65506e+07	1.00607e+08	9.36233e+07
Q9NP81|SYSM_HUMAN	Q9NP81	SARS2	14	13	817.31	58282.6	Serine--tRNA ligase, mitochondrial OS=Homo sapiens OX=9606 GN=SARS2 PE=1 SV=1	Q9NP81	306815	379171	209715	166033	287853	495405	554144	630056	528290	693024	240548	243867	331698	324412	1.28823e+06	2.96164e+06	3.63727e+06	2.82598e+06	2.97551e+06	2.66692e+06	2.98167e+06	2.55676e+06	3.06194e+06	2.56024e+06	3.85237e+06	1.99991e+06	3.37301e+06	4.07403e+06	5.79587e+06	3.55068e+06
Q9BUQ8|DDX23_HUMAN	Q9BUQ8	DDX23	12	9	593.3	95582.5	Probable ATP-dependent RNA helicase DDX23 OS=Homo sapiens OX=9606 GN=DDX23 PE=1 SV=3	Q9BUQ8	521742	350953	525662	531747	373532	120135	100311	169343	118077	53469.6	214691	193542	267653	292255	546519	1.08332e+06	1.29345e+06	1.24389e+06	1.6777e+06	1.81498e+06	1.03765e+06	1.02517e+06	1.04303e+06	1.04674e+06	887953	715950	576460	449619	629656	413369
Q9Y305|ACOT9_HUMAN	Q9Y305	ACOT9	11	11	636.52	49901.7	Acyl-coenzyme A thioesterase 9, mitochondrial OS=Homo sapiens OX=9606 GN=ACOT9 PE=1 SV=2	Q9Y305	333916	500138	602451	435897	499153	1.27133e+06	853016	1.01042e+06	1.56466e+06	871367	1.23357e+06	949885	1.28525e+06	1.22136e+06	2.45033e+06	3.46673e+06	3.95735e+06	2.66752e+06	3.36991e+06	5.2999e+06	3.91171e+06	3.53708e+06	3.80492e+06	3.95129e+06	4.35113e+06	3.60672e+06	1.8244e+06	2.11286e+06	3.23573e+06	2.81241e+06
P16435|NCPR_HUMAN	P16435	POR	35	33	2612.76	76689.8	NADPH--cytochrome P450 reductase OS=Homo sapiens OX=9606 GN=POR PE=1 SV=2	P16435	1.86224e+07	1.62545e+07	1.77387e+07	1.76603e+07	1.79801e+07	1.20925e+07	1.06472e+07	1.06046e+07	9.58636e+06	1.06732e+07	1.01454e+07	1.18705e+07	1.20623e+07	1.09691e+07	2.77779e+07	4.83598e+07	4.63333e+07	4.13722e+07	5.43452e+07	6.98977e+07	4.27142e+07	4.1358e+07	3.96112e+07	3.89427e+07	5.45457e+07	4.13757e+07	5.27293e+07	6.34443e+07	9.03913e+07	5.78293e+07
Q9Y679|AUP1_HUMAN	Q9Y679	AUP1	4	4	248.67	45787	Ancient ubiquitous protein 1 OS=Homo sapiens OX=9606 GN=AUP1 PE=1 SV=2	Q9Y679	127940	125357	209287	146982	119572	125959	54188.1	126599	108340	96812.2	174759	168918	320559	117099	414688	1.75819e+06	1.00508e+06	1.28721e+06	1.24633e+06	1.63665e+06	1.43987e+06	1.54997e+06	1.4471e+06	1.57497e+06	841319	514489	442388	601909	1.15174e+06	1.19113e+06
P23528|COF1_HUMAN	P23528	CFL1	14	14	1366	18502.5	Cofilin-1 OS=Homo sapiens OX=9606 GN=CFL1 PE=1 SV=3	P23528	7.35952e+07	6.31668e+07	1.04381e+08	5.5535e+07	8.37298e+07	1.40402e+08	9.50578e+07	7.71985e+07	1.72786e+08	1.22223e+08	7.42223e+07	1.1149e+08	8.98435e+07	8.15426e+07	4.11012e+07	1.19874e+07	1.3792e+07	1.02088e+07	8.153e+06	6.17052e+06	1.34056e+07	2.02067e+07	2.67653e+07	1.75979e+07	1.4148e+07	4.91781e+07	3.01987e+07	3.73693e+07	2.7275e+07	3.40501e+07
P09104|ENOG_HUMAN	P09104	ENO2	16	15	1257.42	47268.6	Gamma-enolase OS=Homo sapiens OX=9606 GN=ENO2 PE=1 SV=3	P09104	4.92207e+06	4.85699e+06	6.67004e+06	5.30056e+06	5.66366e+06	1.0028e+07	8.07708e+06	7.49825e+06	1.0452e+07	7.89065e+06	6.00593e+06	9.02794e+06	7.88567e+06	7.01147e+06	4.44594e+06	2.39411e+06	2.41357e+06	2.10212e+06	2.82076e+06	2.94985e+06	2.00045e+06	2.13057e+06	2.63673e+06	1.89952e+06	1.91636e+06	4.6262e+06	3.29163e+06	3.13091e+06	2.91146e+06	3.03668e+06
P54578|UBP14_HUMAN	P54578	USP14	18	18	1125.72	56069.2	Ubiquitin carboxyl-terminal hydrolase 14 OS=Homo sapiens OX=9606 GN=USP14 PE=1 SV=3	P54578	1.07606e+07	7.62418e+06	1.04589e+07	9.27408e+06	9.95112e+06	1.23626e+07	9.72234e+06	9.01367e+06	1.32728e+07	1.17464e+07	7.95331e+06	8.71515e+06	9.59434e+06	7.21457e+06	5.43337e+06	2.95156e+06	3.13831e+06	2.99541e+06	3.08009e+06	3.07418e+06	4.5413e+06	4.47295e+06	4.32205e+06	4.03162e+06	5.68063e+06	6.84978e+06	4.73912e+06	6.20677e+06	5.38457e+06	4.86279e+06
P35998|PRS7_HUMAN	P35998	PSMC2	18	16	1413.43	48633.9	26S proteasome regulatory subunit 7 OS=Homo sapiens OX=9606 GN=PSMC2 PE=1 SV=3	P35998	1.56249e+07	1.70186e+07	1.59611e+07	1.6667e+07	1.53753e+07	1.75885e+07	1.49985e+07	1.70555e+07	1.76069e+07	1.4294e+07	1.3001e+07	1.6094e+07	1.41024e+07	1.17714e+07	1.04107e+07	4.33947e+06	5.04881e+06	4.15533e+06	3.22769e+06	5.24591e+06	6.77707e+06	7.1398e+06	7.98333e+06	5.38524e+06	7.20774e+06	1.10575e+07	5.99653e+06	5.83199e+06	8.30748e+06	7.19885e+06
P15428|PGDH_HUMAN	P15428	HPGD	5	5	296.78	28977.3	15-hydroxyprostaglandin dehydrogenase [NAD(+)] OS=Homo sapiens OX=9606 GN=HPGD PE=1 SV=1	P15428	1.59638e+06	1.47916e+06	1.99444e+06	1.55931e+06	1.93389e+06	2.31184e+06	1.76723e+06	1.44069e+06	2.25829e+06	2.3625e+06	393661	646318	429305	441535	272055	448339	751290	454482	510730	313822	118038	206516	313543	126203	240744	245124	216689	343792	363854	437568
Q9HD45|TM9S3_HUMAN	Q9HD45	TM9SF3	6	6	369.08	67888.3	Transmembrane 9 superfamily member 3 OS=Homo sapiens OX=9606 GN=TM9SF3 PE=1 SV=2	Q9HD45	244600	200065	340357	303354	267955	501891	335809	346874	409824	557620	2.15965e+06	673259	889576	528469	1.89924e+06	3.39297e+06	3.03486e+06	2.937e+06	2.78723e+06	9.1173e+06	3.2905e+06	2.95951e+06	3.20015e+06	3.26974e+06	3.4044e+06	2.69063e+06	2.69051e+06	2.99936e+06	3.58473e+06	2.83951e+06
P05556|ITB1_HUMAN	P05556	ITGB1	33	32	2505.88	88415.4	Integrin beta-1 OS=Homo sapiens OX=9606 GN=ITGB1 PE=1 SV=2	P05556	1.38622e+07	1.23193e+07	1.26661e+07	1.66138e+07	1.21417e+07	1.21753e+07	9.86479e+06	1.27996e+07	1.47109e+07	7.34387e+06	1.10817e+07	7.20711e+06	7.29423e+06	7.85331e+06	4.70404e+07	8.98534e+07	9.05766e+07	7.48212e+07	9.88466e+07	1.151e+08	9.99117e+07	8.76023e+07	1.04788e+08	8.92273e+07	1.09149e+08	8.35184e+07	1.64648e+08	1.77856e+08	2.03728e+08	1.58036e+08
P00558|PGK1_HUMAN	P00558	PGK1	53	49	5226.95	44614.7	Phosphoglycerate kinase 1 OS=Homo sapiens OX=9606 GN=PGK1 PE=1 SV=3	P00558	2.19483e+08	1.92386e+08	2.03844e+08	1.67652e+08	1.87948e+08	4.24843e+08	2.68136e+08	2.3127e+08	3.17231e+08	2.82195e+08	2.13568e+08	2.94468e+08	2.80483e+08	2.05298e+08	1.43783e+08	7.15085e+07	8.32698e+07	6.93561e+07	7.77323e+07	5.92147e+07	5.27909e+07	5.99703e+07	7.59485e+07	5.14742e+07	5.67338e+07	1.47219e+08	7.48373e+07	9.43897e+07	8.00944e+07	8.24216e+07
Q02218|ODO1_HUMAN	Q02218	OGDH	30	30	1896.68	115935	2-oxoglutarate dehydrogenase, mitochondrial OS=Homo sapiens OX=9606 GN=OGDH PE=1 SV=3	Q02218	1.13986e+06	2.10168e+06	1.93316e+06	2.03878e+06	1.34263e+06	3.34053e+06	2.76271e+06	4.44572e+06	3.3048e+06	2.51015e+06	3.6733e+06	2.70631e+06	3.41284e+06	3.07497e+06	1.44233e+07	1.25785e+07	1.29792e+07	1.13868e+07	1.18824e+07	9.07472e+06	2.30165e+07	1.97269e+07	2.02472e+07	1.71458e+07	2.12944e+07	2.40907e+07	1.90377e+07	1.79716e+07	2.72416e+07	2.47463e+07
P00352|AL1A1_HUMAN	P00352	ALDH1A1	57	53	5768.78	54861.9	Retinal dehydrogenase 1 OS=Homo sapiens OX=9606 GN=ALDH1A1 PE=1 SV=2	P00352	1.10948e+09	8.5941e+08	1.16846e+09	1.00158e+09	1.05717e+09	1.38651e+09	8.63479e+08	7.44237e+08	1.01647e+09	1.0264e+09	5.08078e+08	6.71401e+08	6.73772e+08	5.40336e+08	3.47104e+08	2.52431e+08	3.44011e+08	2.85029e+08	3.21922e+08	2.39673e+08	1.35371e+08	1.45583e+08	2.22799e+08	1.24143e+08	1.22691e+08	3.57327e+08	1.10106e+08	1.39937e+08	1.34282e+08	1.33649e+08
P08195|4F2_HUMAN	P08195	SLC3A2	20	20	1491.33	67994.1	4F2 cell-surface antigen heavy chain OS=Homo sapiens OX=9606 GN=SLC3A2 PE=1 SV=3	P08195	1.07502e+07	1.21356e+07	1.19304e+07	1.51347e+07	9.1627e+06	5.95772e+06	5.09923e+06	5.90527e+06	5.9498e+06	3.74486e+06	5.25684e+06	5.44719e+06	5.04407e+06	4.32757e+06	1.70373e+07	3.70825e+07	4.04541e+07	3.1289e+07	4.07825e+07	4.28674e+07	3.66526e+07	3.10288e+07	3.46157e+07	2.99855e+07	3.69467e+07	2.25241e+07	4.57067e+07	4.49357e+07	4.57893e+07	4.12849e+07
P00338|LDHA_HUMAN	P00338	LDHA	43	38	3783.17	36688.7	L-lactate dehydrogenase A chain OS=Homo sapiens OX=9606 GN=LDHA PE=1 SV=2	P00338	1.81256e+08	1.68853e+08	2.03418e+08	1.6973e+08	1.93537e+08	3.55782e+08	2.65791e+08	2.49199e+08	3.13048e+08	2.99286e+08	1.57417e+08	2.49055e+08	2.26116e+08	2.10128e+08	1.45404e+08	5.91675e+07	7.72829e+07	6.43374e+07	5.8466e+07	5.87208e+07	4.96718e+07	5.50318e+07	7.21827e+07	4.36458e+07	4.43355e+07	1.2755e+08	4.45143e+07	4.90595e+07	4.75876e+07	5.68741e+07
Q1KMD3|HNRL2_HUMAN	Q1KMD3	HNRNPUL2	21	21	1476.21	85104.9	Heterogeneous nuclear ribonucleoprotein U-like protein 2 OS=Homo sapiens OX=9606 GN=HNRNPUL2 PE=1 SV=1	Q1KMD3	7.66927e+06	7.20043e+06	8.14687e+06	7.62848e+06	7.35117e+06	3.71339e+06	2.48959e+06	4.06101e+06	3.0008e+06	1.83733e+06	8.45308e+06	8.0911e+06	7.30134e+06	6.15777e+06	6.55972e+06	1.85906e+07	1.85009e+07	1.72511e+07	2.28713e+07	1.32887e+07	1.3523e+07	9.94018e+06	1.22336e+07	1.08335e+07	1.05087e+07	1.23339e+07	1.38556e+07	1.2684e+07	2.14546e+07	1.10635e+07
Q9BZE1|RM37_HUMAN	Q9BZE1	MRPL37	7	6	333.1	48117.5	39S ribosomal protein L37, mitochondrial OS=Homo sapiens OX=9606 GN=MRPL37 PE=1 SV=2	Q9BZE1	152013	157396	267451	156018	158564	146399	223910	231557	127539	120351	65666.6	117457	90304.8	152538	253936	1.25391e+06	982741	882970	1.33428e+06	826787	1.34651e+06	1.14276e+06	821616	1.30804e+06	1.49404e+06	298312	421374	357121	549523	336006
Q8IWX8|CHERP_HUMAN	Q8IWX8	CHERP	1	1	86.43	103702	Calcium homeostasis endoplasmic reticulum protein OS=Homo sapiens OX=9606 GN=CHERP PE=1 SV=3	Q8IWX8	114918	102185	207742	252590	272557	35111.4	61215.1	47917.6	68667.7	39063.3	158757	170717	180499	217931	191264	575163	709570	560270	888409	978989	515314	432247	404127	403645	482390	280764	232760	281968	414314	154253
P30040|ERP29_HUMAN	P30040	ERP29	11	10	849.5	28993.4	Endoplasmic reticulum resident protein 29 OS=Homo sapiens OX=9606 GN=ERP29 PE=1 SV=4	P30040	2.31281e+06	2.4527e+06	2.85545e+06	2.9692e+06	2.32023e+06	4.61767e+06	3.26826e+06	3.53683e+06	3.43713e+06	2.85161e+06	5.07403e+06	5.16159e+06	4.9571e+06	4.31764e+06	1.17191e+07	1.63757e+07	1.6918e+07	1.02817e+07	1.54772e+07	2.1619e+07	1.35008e+07	1.33881e+07	1.4361e+07	1.09758e+07	1.94368e+07	1.24553e+07	3.27218e+07	3.60304e+07	3.21933e+07	3.23723e+07
Q9Y2R9|RT07_HUMAN	Q9Y2R9	MRPS7	2	2	222.15	28134	28S ribosomal protein S7, mitochondrial OS=Homo sapiens OX=9606 GN=MRPS7 PE=1 SV=2	Q9Y2R9	35050.8	19851.1	66526.8	28390.9	31362.1	176315	138857	86393.5	82551.2	39378.2	115439	65149.5	54166.1	83161.8	222210	667466	694847	508862	907912	910082	778622	673063	763480	975811	1.00464e+06	271877	641347	515400	596577	494118
P56182|RRP1_HUMAN	P56182	RRP1	5	5	252.59	52839.2	Ribosomal RNA processing protein 1 homolog A OS=Homo sapiens OX=9606 GN=RRP1 PE=1 SV=1	P56182	87347.3	53850	94519.2	110382	51652.5	28069.2	61002.4	46516.9	33005.1	36307.2	94214.2	52952.6	69786.2	129406	277014	505773	877058	593234	516923	1.65869e+06	1.39792e+06	695999	838385	953413	890862	353973	964653	452596	577535	559043
O00231|PSD11_HUMAN	O00231	PSMD11	18	16	1150.16	47463.8	26S proteasome non-ATPase regulatory subunit 11 OS=Homo sapiens OX=9606 GN=PSMD11 PE=1 SV=3	O00231	1.2602e+07	1.0778e+07	1.20873e+07	1.18887e+07	1.12512e+07	1.29173e+07	1.06323e+07	1.04182e+07	1.2269e+07	9.39956e+06	7.63794e+06	9.46554e+06	8.79937e+06	8.61854e+06	5.7897e+06	3.65749e+06	3.93197e+06	3.07285e+06	2.32985e+06	2.03835e+06	4.7151e+06	4.50653e+06	5.09721e+06	5.18315e+06	5.24166e+06	5.46138e+06	4.81946e+06	3.19864e+06	3.66132e+06	3.98602e+06
Q9HB07|MYG1_HUMAN	Q9HB07	C12orf10	8	8	533.24	42449.2	UPF0160 protein MYG1, mitochondrial OS=Homo sapiens OX=9606 GN=C12orf10 PE=1 SV=2	Q9HB07	4.03381e+06	3.64308e+06	3.23675e+06	3.40531e+06	2.69218e+06	5.43849e+06	3.80378e+06	3.72428e+06	4.58203e+06	4.61441e+06	2.63976e+06	3.77561e+06	3.27335e+06	2.49434e+06	1.96296e+06	1.03824e+06	1.34954e+06	1.30144e+06	1.56248e+06	1.5938e+06	904232	975804	1.27512e+06	928961	949010	1.60898e+06	879580	828232	1.09342e+06	749496
P61026|RAB10_HUMAN	P61026	RAB10	12	12	712.01	22540.9	Ras-related protein Rab-10 OS=Homo sapiens OX=9606 GN=RAB10 PE=1 SV=1	P61026	1.75596e+06	1.71419e+06	2.09472e+06	2.24897e+06	2.14504e+06	2.01709e+06	1.73083e+06	1.54174e+06	2.16762e+06	1.78412e+06	1.40593e+06	1.62783e+06	1.52122e+06	1.70129e+06	7.76521e+06	1.51892e+07	1.49139e+07	1.09123e+07	1.25107e+07	9.80302e+06	1.34491e+07	1.60468e+07	1.49379e+07	1.26126e+07	1.66725e+07	9.19183e+06	1.24118e+07	1.01038e+07	1.20061e+07	1.18681e+07
Q14019|COTL1_HUMAN	Q14019	COTL1	6	6	379.62	15945	Coactosin-like protein OS=Homo sapiens OX=9606 GN=COTL1 PE=1 SV=3	Q14019	1.10938e+07	8.99601e+06	9.24972e+06	9.90905e+06	1.25303e+07	1.62829e+07	1.64446e+07	1.415e+07	1.5866e+07	1.27401e+07	1.14528e+07	1.35516e+07	1.43522e+07	1.3222e+07	7.96716e+06	3.75766e+06	3.5024e+06	3.2901e+06	5.35146e+06	3.94248e+06	2.44068e+06	3.31793e+06	3.87109e+06	2.77168e+06	2.64155e+06	6.76469e+06	2.96735e+06	3.37158e+06	3.00627e+06	2.57891e+06
Q92552|RT27_HUMAN	Q92552	MRPS27	5	5	233.93	47611.4	28S ribosomal protein S27, mitochondrial OS=Homo sapiens OX=9606 GN=MRPS27 PE=1 SV=3	Q92552	32001.5	64341.9	48098.4	41956.3	26237.5	87401.9	72356.8	134812	95113.9	48768.5	58325.9	49962.7	137948	127362	412795	1.17332e+06	1.06378e+06	884492	1.48575e+06	1.08444e+06	1.47153e+06	839477	1.24161e+06	1.0977e+06	1.65871e+06	407036	1.31951e+06	757530	1.60062e+06	1.35382e+06
O00159|MYO1C_HUMAN	O00159	MYO1C	29	22	1736.42	121682	Unconventional myosin-Ic OS=Homo sapiens OX=9606 GN=MYO1C PE=1 SV=4	O00159	4.0168e+06	4.12078e+06	5.73394e+06	3.47231e+06	5.9542e+06	2.34408e+06	1.96811e+06	2.73218e+06	3.48312e+06	2.91227e+06	773416	917751	1.04008e+06	798640	1.25095e+06	9.9761e+06	9.38759e+06	8.38765e+06	7.5166e+06	6.3048e+06	2.05414e+06	2.96779e+06	3.38163e+06	2.64239e+06	1.83754e+06	1.39993e+06	628398	307624	355786	450910
P25705|ATPA_HUMAN	P25705	ATP5F1A	41	38	3199.85	59750.7	ATP synthase subunit alpha, mitochondrial OS=Homo sapiens OX=9606 GN=ATP5F1A PE=1 SV=1	P25705	5.63312e+06	6.52037e+06	5.94668e+06	6.4048e+06	6.36229e+06	9.12295e+06	7.95991e+06	1.00887e+07	9.79809e+06	7.69725e+06	6.43784e+06	6.09602e+06	6.59799e+06	6.34698e+06	5.57415e+07	7.05463e+07	8.10081e+07	5.93179e+07	6.0091e+07	9.53324e+07	8.84473e+07	8.55698e+07	1.06502e+08	9.23017e+07	9.86862e+07	7.21321e+07	1.32456e+08	1.39482e+08	1.70941e+08	1.33259e+08
P48735|IDHP_HUMAN	P48735	IDH2	13	12	712.24	50909.3	Isocitrate dehydrogenase [NADP], mitochondrial OS=Homo sapiens OX=9606 GN=IDH2 PE=1 SV=2	P48735	782676	683975	517840	755789	461851	1.24307e+06	981425	1.77481e+06	973545	532431	795973	784500	998824	801586	1.27141e+06	5.6534e+06	5.65831e+06	3.9886e+06	3.52935e+06	4.94602e+06	2.5917e+06	3.04251e+06	2.90744e+06	3.20179e+06	3.18508e+06	1.24838e+06	1.34245e+06	1.48017e+06	1.34513e+06	1.47981e+06
P82930|RT34_HUMAN	P82930	MRPS34	6	5	278.58	25650.5	28S ribosomal protein S34, mitochondrial OS=Homo sapiens OX=9606 GN=MRPS34 PE=1 SV=2	P82930	28411.1	93766.6	55616.2	46098.1	35965.5	183161	125687	175240	141821	93034.8	188376	94692.7	97332.8	83183.5	482329	1.08968e+06	1.08832e+06	708521	868679	1.37261e+06	1.30465e+06	1.00776e+06	1.61429e+06	993154	1.64728e+06	508685	1.33095e+06	1.41998e+06	1.61904e+06	1.62755e+06
O75390|CISY_HUMAN	O75390	CS	16	14	1173.81	51712.5	Citrate synthase, mitochondrial OS=Homo sapiens OX=9606 GN=CS PE=1 SV=2	O75390	2.98741e+06	3.91902e+06	4.99272e+06	3.62738e+06	4.00207e+06	8.51446e+06	7.28659e+06	9.49932e+06	1.17459e+07	5.24242e+06	5.07667e+06	6.01146e+06	5.75958e+06	6.53619e+06	1.02662e+07	2.11644e+07	2.29538e+07	1.88906e+07	2.84968e+07	2.81425e+07	3.14701e+07	2.03238e+07	2.36651e+07	2.2256e+07	3.84996e+07	1.39033e+07	2.58475e+07	2.90372e+07	3.06774e+07	3.01482e+07
P08727|K1C19_HUMAN	P08727	KRT19	51	43	4740.53	44106	Keratin, type I cytoskeletal 19 OS=Homo sapiens OX=9606 GN=KRT19 PE=1 SV=4	P08727	4.85969e+07	3.47642e+07	4.321e+07	4.41691e+07	4.26104e+07	2.75288e+07	2.80524e+07	3.26143e+07	3.18775e+07	2.24654e+07	2.94057e+07	3.54431e+07	4.14089e+07	5.28792e+07	5.95742e+07	1.55472e+08	1.7285e+08	1.46647e+08	2.12451e+08	2.4969e+08	9.06862e+07	7.70692e+07	7.44788e+07	1.07204e+08	1.27509e+08	4.93795e+07	8.36628e+07	8.33819e+07	6.78924e+07	5.90785e+07
O94925|GLSK_HUMAN	O94925	GLS	29	25	2497.81	73461.1	Glutaminase kidney isoform, mitochondrial OS=Homo sapiens OX=9606 GN=GLS PE=1 SV=1	O94925	6.6927e+06	4.77908e+06	4.82196e+06	4.58231e+06	5.81905e+06	9.62662e+06	1.03428e+07	1.28869e+07	1.41956e+07	6.94461e+06	7.32897e+06	7.77257e+06	7.94119e+06	9.14539e+06	2.56652e+07	2.64439e+07	2.52124e+07	2.0471e+07	1.96482e+07	2.63389e+07	5.11375e+07	4.38625e+07	4.7651e+07	4.58253e+07	6.02036e+07	3.30045e+07	5.935e+07	6.81378e+07	9.53645e+07	7.11323e+07
O95831|AIFM1_HUMAN	O95831	AIFM1	16	15	1150.4	66900.7	Apoptosis-inducing factor 1, mitochondrial OS=Homo sapiens OX=9606 GN=AIFM1 PE=1 SV=1	O95831	2.2477e+06	2.51532e+06	1.64638e+06	3.36171e+06	2.4865e+06	3.3967e+06	1.79372e+06	2.52926e+06	2.44803e+06	2.19824e+06	1.95874e+06	2.29954e+06	2.33322e+06	1.82638e+06	6.79319e+06	1.5177e+07	1.75304e+07	1.40508e+07	1.44019e+07	3.03905e+07	1.5008e+07	1.31995e+07	1.42498e+07	1.35374e+07	1.61094e+07	9.16018e+06	1.22924e+07	1.50919e+07	1.85955e+07	1.25642e+07
Q9HDC9|APMAP_HUMAN	Q9HDC9	APMAP	11	10	888.79	46480.4	Adipocyte plasma membrane-associated protein OS=Homo sapiens OX=9606 GN=APMAP PE=1 SV=2	Q9HDC9	2.94685e+06	2.93842e+06	3.48128e+06	2.7905e+06	3.92563e+06	2.74473e+06	2.7133e+06	2.81491e+06	3.01029e+06	2.24295e+06	3.63544e+06	2.64203e+06	3.34638e+06	2.74939e+06	1.50621e+07	2.62215e+07	2.81345e+07	1.59657e+07	1.57809e+07	2.34623e+07	2.41461e+07	2.27743e+07	3.07564e+07	2.37147e+07	2.99758e+07	1.73612e+07	2.86313e+07	2.56875e+07	3.91637e+07	2.50272e+07
P03423|GLYC_HRSVA	P03423	G	5	5	340.71	32586.1	Major surface glycoprotein G OS=Human respiratory syncytial virus A (strain A2) GN=G PE=1 SV=1	P03423	433495	533582	611081	492176	515539	940781	546492	521495	755873	793593	737193	860496	911091	735643	2.43734e+06	325287	402210	368222	359811	439939	2.1034e+06	2.6254e+06	4.24047e+06	4.12589e+06	3.07169e+06	2.33379e+06	6.20228e+06	4.75802e+06	4.2817e+06	3.54891e+06
P33993|MCM7_HUMAN	P33993	MCM7	26	23	2145.5	81308	DNA replication licensing factor MCM7 OS=Homo sapiens OX=9606 GN=MCM7 PE=1 SV=4	P33993	2.20625e+07	2.47055e+07	2.71747e+07	2.4802e+07	2.28024e+07	5.87677e+06	4.05926e+06	5.6737e+06	7.32261e+06	4.07614e+06	6.01947e+06	6.78963e+06	5.97934e+06	5.12758e+06	3.68194e+06	5.49477e+06	7.11102e+06	6.56453e+06	3.69874e+06	5.35487e+06	6.38143e+06	6.1201e+06	5.80752e+06	4.91164e+06	9.14651e+06	4.25447e+06	2.12379e+06	2.54418e+06	2.31841e+06	2.31033e+06
P48047|ATPO_HUMAN	P48047	ATP5O	11	11	769.61	23277.3	ATP synthase subunit O, mitochondrial OS=Homo sapiens OX=9606 GN=ATP5O PE=1 SV=1	P48047	590015	535650	597791	855061	485258	876243	552607	600929	726202	321705	661823	610269	468122	698086	4.27644e+06	7.48194e+06	8.1324e+06	5.41498e+06	6.02919e+06	1.05112e+07	8.98576e+06	8.50975e+06	1.01888e+07	8.82114e+06	1.09337e+07	5.34318e+06	1.54081e+07	1.62129e+07	1.77341e+07	1.43556e+07
O15269|SPTC1_HUMAN	O15269	SPTLC1	9	8	440.13	52744	Serine palmitoyltransferase 1 OS=Homo sapiens OX=9606 GN=SPTLC1 PE=1 SV=1	O15269	309686	102766	248626	228192	172312	186021	73585.8	119985	97032.1	121617	160958	199829	135213	158250	695319	2.13816e+06	1.84354e+06	1.44147e+06	1.24464e+06	2.40831e+06	1.99967e+06	1.9942e+06	2.0086e+06	2.01432e+06	1.94878e+06	700361	720054	720957	1.30938e+06	1.25438e+06
Q9NZM1|MYOF_HUMAN	Q9NZM1	MYOF	77	75	5671.95	234706	Myoferlin OS=Homo sapiens OX=9606 GN=MYOF PE=1 SV=1	Q9NZM1	1.19272e+07	1.20514e+07	1.15103e+07	1.76873e+07	1.21477e+07	1.05819e+07	1.87761e+07	1.00912e+07	1.01096e+07	8.97896e+06	9.11233e+06	6.86713e+06	8.81107e+06	1.15995e+07	2.46696e+07	6.4096e+07	6.33489e+07	5.23083e+07	6.96748e+07	6.84405e+07	4.97963e+07	4.80942e+07	5.56818e+07	4.53396e+07	6.15562e+07	3.53549e+07	3.68348e+07	3.57692e+07	4.98245e+07	4.15489e+07
Q9UIJ7|KAD3_HUMAN	Q9UIJ7	AK3	8	6	519.94	25565.4	GTP:AMP phosphotransferase AK3, mitochondrial OS=Homo sapiens OX=9606 GN=AK3 PE=1 SV=4	Q9UIJ7	554741	755202	588643	525054	486386	734217	782347	1.22674e+06	845245	916520	935006	917158	1.2671e+06	1.44047e+06	1.42617e+06	2.56841e+06	2.51544e+06	2.13829e+06	3.47593e+06	3.90908e+06	2.62686e+06	2.07254e+06	2.48853e+06	1.89144e+06	2.69111e+06	1.5036e+06	2.14406e+06	2.24804e+06	2.38989e+06	2.27974e+06
P31040|SDHA_HUMAN	P31040	SDHA	18	18	1491.21	72691.6	Succinate dehydrogenase [ubiquinone] flavoprotein subunit, mitochondrial OS=Homo sapiens OX=9606 GN=SDHA PE=1 SV=2	P31040	352434	512465	329932	378127	427658	532748	781421	891839	729490	423418	589977	351375	407426	478759	5.89149e+06	1.05407e+07	1.0767e+07	9.17978e+06	9.6259e+06	7.48569e+06	1.23394e+07	1.16419e+07	1.16252e+07	1.08792e+07	1.33815e+07	9.15867e+06	8.9056e+06	8.69799e+06	1.62173e+07	1.07388e+07
P05023|AT1A1_HUMAN	P05023	ATP1A1	20	19	1267.03	112896	Sodium/potassium-transporting ATPase subunit alpha-1 OS=Homo sapiens OX=9606 GN=ATP1A1 PE=1 SV=1	P05023	867791	1.45052e+06	1.533e+06	2.49548e+06	1.11203e+06	991958	1.04006e+06	1.22719e+06	1.10506e+06	929100	762801	746639	834150	911251	4.23585e+06	8.05378e+06	9.54852e+06	7.71917e+06	8.80401e+06	1.10136e+07	9.26516e+06	8.2113e+06	1.18154e+07	7.65293e+06	1.01365e+07	7.32266e+06	1.1854e+07	1.26327e+07	1.42374e+07	1.25604e+07
P30048|PRDX3_HUMAN	P30048	PRDX3	12	10	1105.26	27692.7	Thioredoxin-dependent peroxide reductase, mitochondrial OS=Homo sapiens OX=9606 GN=PRDX3 PE=1 SV=3	P30048	3.06949e+06	3.12933e+06	5.61514e+06	4.42288e+06	3.27737e+06	7.4826e+06	8.05496e+06	8.87461e+06	1.08816e+07	4.83959e+06	9.34337e+06	9.95318e+06	1.17507e+07	1.2081e+07	1.94065e+07	3.61387e+07	3.97516e+07	2.33908e+07	3.96674e+07	4.00099e+07	3.51336e+07	2.73802e+07	3.46925e+07	2.71625e+07	3.92169e+07	2.3938e+07	5.43089e+07	9.01235e+07	1.10411e+08	9.14962e+07
P40939|ECHA_HUMAN	P40939	HADHA	49	43	3530.17	82999.7	Trifunctional enzyme subunit alpha, mitochondrial OS=Homo sapiens OX=9606 GN=HADHA PE=1 SV=2	P40939	7.08433e+06	5.57645e+06	6.24185e+06	5.72037e+06	8.0834e+06	8.5499e+06	9.50372e+06	9.74288e+06	8.49225e+06	6.82168e+06	6.75479e+06	7.06633e+06	7.57542e+06	9.77727e+06	3.65934e+07	6.48273e+07	5.94871e+07	5.66438e+07	7.20318e+07	5.13274e+07	5.42792e+07	6.08994e+07	4.90566e+07	5.5728e+07	5.90811e+07	5.42112e+07	3.63771e+07	3.08202e+07	5.83348e+07	4.06959e+07
Q9HBI6|CP4FB_HUMAN	Q9HBI6	CYP4F11	4	4	215.03	60145.9	Phylloquinone omega-hydroxylase CYP4F11 OS=Homo sapiens OX=9606 GN=CYP4F11 PE=1 SV=3	Q9HBI6	124807	188656	162775	266349	106918	129603	68438.5	74095.8	39046.1	61485.5	147402	180229	114219	123065	1.00453e+06	2.16733e+06	1.97111e+06	1.43842e+06	1.78997e+06	3.08219e+06	1.24112e+06	1.19339e+06	1.49769e+06	1.31547e+06	1.36084e+06	1.16722e+06	1.57065e+06	1.45532e+06	1.80875e+06	1.59256e+06
P49411|EFTU_HUMAN	P49411	TUFM	25	24	1893.28	49541.6	Elongation factor Tu, mitochondrial OS=Homo sapiens OX=9606 GN=TUFM PE=1 SV=2	P49411	4.17596e+06	5.16297e+06	6.03714e+06	5.36944e+06	5.75149e+06	6.40875e+06	6.843e+06	9.20124e+06	1.00008e+07	5.47491e+06	8.32624e+06	7.73475e+06	9.34796e+06	8.7645e+06	1.86485e+07	3.1792e+07	3.40101e+07	2.24528e+07	2.52574e+07	5.19404e+07	2.4758e+07	2.61872e+07	2.84286e+07	2.98653e+07	2.78064e+07	2.24432e+07	1.86432e+07	1.83065e+07	2.57666e+07	2.27144e+07
P07954|FUMH_HUMAN	P07954	FH	12	11	787.23	54637.1	Fumarate hydratase, mitochondrial OS=Homo sapiens OX=9606 GN=FH PE=1 SV=3	P07954	2.19404e+06	1.88361e+06	2.83302e+06	2.62522e+06	2.60999e+06	4.59759e+06	3.03028e+06	4.16811e+06	4.66728e+06	2.94667e+06	3.13035e+06	3.04835e+06	2.61004e+06	2.56071e+06	6.50215e+06	1.2334e+07	1.28323e+07	1.03134e+07	1.05511e+07	1.33377e+07	1.26919e+07	9.54423e+06	1.05611e+07	1.08769e+07	1.21304e+07	7.98747e+06	1.61048e+07	1.7751e+07	1.88712e+07	1.61008e+07
P16152|CBR1_HUMAN	P16152	CBR1	22	20	1555.8	30374.9	Carbonyl reductase [NADPH] 1 OS=Homo sapiens OX=9606 GN=CBR1 PE=1 SV=3	P16152	1.94523e+07	1.74327e+07	2.04088e+07	1.85357e+07	1.81964e+07	3.59897e+07	2.67935e+07	2.53968e+07	3.35892e+07	3.56958e+07	1.74044e+07	2.39968e+07	2.04297e+07	1.84088e+07	1.42706e+07	7.13349e+06	9.18543e+06	6.65505e+06	7.74318e+06	7.79094e+06	5.4711e+06	5.34105e+06	9.39816e+06	4.67176e+06	5.83906e+06	1.21562e+07	4.57941e+06	7.51538e+06	7.02599e+06	6.24566e+06
P09874|PARP1_HUMAN	P09874	PARP1	15	14	918.85	113084	Poly [ADP-ribose] polymerase 1 OS=Homo sapiens OX=9606 GN=PARP1 PE=1 SV=4	P09874	5.34439e+06	4.03912e+06	5.35271e+06	6.58885e+06	3.90378e+06	1.24498e+06	866107	720612	816696	501924	962102	1.21165e+06	1.22606e+06	844429	1.09957e+06	891158	1.42643e+06	1.06617e+06	1.55801e+06	2.03523e+06	584232	432546	593844	244424	464308	683079	408621	308925	455772	444962
P20645|MPRD_HUMAN	P20645	M6PR	7	7	616.11	30993.3	Cation-dependent mannose-6-phosphate receptor OS=Homo sapiens OX=9606 GN=M6PR PE=1 SV=1	P20645	1.14741e+06	976307	1.01608e+06	1.74999e+06	1.06702e+06	879057	609174	472492	833995	667421	1.56698e+06	1.1727e+06	1.30389e+06	1.20753e+06	4.59808e+06	5.36598e+06	5.38148e+06	4.31692e+06	6.47423e+06	7.27696e+06	4.25327e+06	4.43471e+06	4.80284e+06	4.73377e+06	6.78304e+06	5.72436e+06	1.60963e+07	1.49448e+07	2.22439e+07	1.89945e+07
P05091|ALDH2_HUMAN	P05091	ALDH2	26	21	2109.48	56381.3	Aldehyde dehydrogenase, mitochondrial OS=Homo sapiens OX=9606 GN=ALDH2 PE=1 SV=2	P05091	1.31238e+07	9.60193e+06	6.38323e+06	7.66279e+06	1.27255e+07	1.66989e+07	2.27457e+07	2.62362e+07	1.98271e+07	1.34256e+07	1.71854e+07	1.64151e+07	1.80597e+07	2.26481e+07	3.89756e+07	6.11537e+07	4.33116e+07	5.97472e+07	4.27465e+07	5.49388e+07	5.99328e+07	5.62022e+07	5.22629e+07	5.39325e+07	6.93802e+07	5.40907e+07	9.25725e+07	1.02491e+08	1.32976e+08	1.0228e+08
P30837|AL1B1_HUMAN	P30837	ALDH1B1	7	7	471.02	57206.4	Aldehyde dehydrogenase X, mitochondrial OS=Homo sapiens OX=9606 GN=ALDH1B1 PE=1 SV=3	P30837	379893	497634	761232	700017	368638	803672	763797	1.12643e+06	924948	594799	617126	444877	580706	630023	2.27929e+06	7.63423e+06	7.65607e+06	5.42421e+06	6.94384e+06	4.68129e+06	4.91356e+06	3.99868e+06	4.55584e+06	4.24317e+06	6.13145e+06	2.74382e+06	5.693e+06	6.88907e+06	7.96643e+06	5.4628e+06
Q08945|SSRP1_HUMAN	Q08945	SSRP1	18	16	1103.54	81074.9	FACT complex subunit SSRP1 OS=Homo sapiens OX=9606 GN=SSRP1 PE=1 SV=1	Q08945	7.5409e+06	4.04304e+06	5.77289e+06	5.21514e+06	4.34976e+06	1.85632e+06	1.51862e+06	1.48312e+06	2.2629e+06	1.48531e+06	1.5899e+06	1.6927e+06	1.31612e+06	1.05408e+06	1.39411e+06	810101	798778	748522	843173	1.36647e+06	1.6271e+06	1.3483e+06	1.40763e+06	1.40223e+06	2.74336e+06	835099	792004	638984	631081	530381
P04792|HSPB1_HUMAN	P04792	HSPB1	20	18	1774.58	22782.5	Heat shock protein beta-1 OS=Homo sapiens OX=9606 GN=HSPB1 PE=1 SV=2	P04792	1.36404e+08	1.25701e+08	1.31567e+08	9.48954e+07	1.25047e+08	1.4036e+08	1.12211e+08	1.08744e+08	1.84067e+08	1.53307e+08	8.55927e+07	1.16326e+08	7.87316e+07	7.50736e+07	6.19894e+07	3.86396e+07	4.70313e+07	3.24407e+07	2.45723e+07	2.39857e+07	2.43808e+07	2.88272e+07	3.66578e+07	1.98084e+07	2.41512e+07	6.50625e+07	3.80511e+07	5.11539e+07	4.84622e+07	4.61604e+07
P0DMV8|HS71A_HUMAN	P0DMV8	HSPA1A	59	53	6517.42	70052.4	Heat shock 70 kDa protein 1A OS=Homo sapiens OX=9606 GN=HSPA1A PE=1 SV=1	P0DMV8	3.84401e+08	3.11682e+08	3.31466e+08	3.07772e+08	3.14193e+08	5.49153e+08	4.05565e+08	3.95164e+08	5.36502e+08	4.04073e+08	3.9925e+08	4.47331e+08	4.04524e+08	3.3459e+08	3.04585e+08	1.38344e+08	1.70862e+08	1.28947e+08	1.35396e+08	1.31982e+08	1.97794e+08	1.98863e+08	2.40307e+08	1.83828e+08	2.18243e+08	3.35205e+08	2.16942e+08	2.6211e+08	2.29016e+08	2.30497e+08
O43396|TXNL1_HUMAN	O43396	TXNL1	5	4	283.43	32251.3	Thioredoxin-like protein 1 OS=Homo sapiens OX=9606 GN=TXNL1 PE=1 SV=3	O43396	1.86526e+06	3.23897e+06	1.78263e+06	2.2671e+06	1.90815e+06	1.88456e+06	2.59442e+06	2.87972e+06	2.0855e+06	3.03932e+06	3.4164e+06	2.45577e+06	2.68148e+06	2.36665e+06	2.19517e+06	497942	676332	697270	609826	632390	939239	1.04113e+06	1.18485e+06	714642	756304	1.2902e+06	1.11307e+06	954892	837146	825834
P82933|RT09_HUMAN	P82933	MRPS9	7	7	496.37	45834.8	28S ribosomal protein S9, mitochondrial OS=Homo sapiens OX=9606 GN=MRPS9 PE=1 SV=2	P82933	125197	117519	174702	149892	198506	155959	140506	229640	270797	161605	95229.6	135691	173837	160806	379185	1.17204e+06	1.44463e+06	947700	1.35708e+06	1.43587e+06	1.53928e+06	1.19215e+06	1.45845e+06	1.69095e+06	2.26009e+06	387096	1.28437e+06	1.27193e+06	1.57999e+06	1.19465e+06
P10515|ODP2_HUMAN	P10515	DLAT	12	10	620.07	68996.8	Dihydrolipoyllysine-residue acetyltransferase component of pyruvate dehydrogenase complex, mitochondrial OS=Homo sapiens OX=9606 GN=DLAT PE=1 SV=3	P10515	258281	214155	301451	284856	211329	517462	334927	450534	505374	249519	410920	193947	423122	347666	2.06963e+06	2.85514e+06	3.81735e+06	2.19068e+06	3.14386e+06	3.12505e+06	3.69248e+06	3.56923e+06	4.15717e+06	4.00474e+06	4.76577e+06	2.69928e+06	4.73292e+06	4.94003e+06	6.90014e+06	4.11642e+06
P22087|FBRL_HUMAN	P22087	FBL	11	10	995.05	33784.2	rRNA 2'-O-methyltransferase fibrillarin OS=Homo sapiens OX=9606 GN=FBL PE=1 SV=2	P22087	2.25621e+06	1.34812e+06	1.36427e+06	1.32778e+06	1.1114e+06	350728	586235	323298	434230	407932	1.15075e+06	1.42661e+06	1.18732e+06	1.5533e+06	2.48736e+06	4.26891e+06	5.86609e+06	3.65795e+06	5.02625e+06	6.45293e+06	2.8287e+06	2.69163e+06	3.29703e+06	3.20191e+06	2.56031e+06	2.70682e+06	2.78423e+06	1.08179e+06	1.86477e+06	1.58327e+06
P22234|PUR6_HUMAN	P22234	PAICS	18	17	1370.56	47079.3	Multifunctional protein ADE2 OS=Homo sapiens OX=9606 GN=PAICS PE=1 SV=3	P22234	1.28844e+07	1.04009e+07	1.24681e+07	1.19435e+07	1.52813e+07	1.50059e+07	1.38581e+07	1.2779e+07	1.37939e+07	1.36538e+07	5.33882e+06	7.70476e+06	9.12238e+06	7.03325e+06	5.99909e+06	3.07282e+06	4.24041e+06	3.97784e+06	2.98807e+06	2.2314e+06	1.79408e+06	2.83007e+06	3.01639e+06	2.40052e+06	1.71626e+06	3.95717e+06	3.27739e+06	1.95578e+06	1.43122e+06	1.32896e+06
P36957|ODO2_HUMAN	P36957	DLST	12	12	871.31	48755.3	Dihydrolipoyllysine-residue succinyltransferase component of 2-oxoglutarate dehydrogenase complex, mitochondrial OS=Homo sapiens OX=9606 GN=DLST PE=1 SV=4	P36957	2.65412e+06	1.97425e+06	2.43272e+06	2.33627e+06	1.88909e+06	3.31844e+06	2.60014e+06	2.92064e+06	3.30771e+06	2.58478e+06	3.45712e+06	3.34964e+06	3.0048e+06	2.44998e+06	9.16337e+06	1.17664e+07	1.15521e+07	8.15758e+06	8.70791e+06	1.44232e+07	1.29755e+07	1.13057e+07	1.56584e+07	1.30819e+07	1.79452e+07	1.13027e+07	2.73213e+07	3.45467e+07	3.41616e+07	2.80881e+07
Q9UBS4|DJB11_HUMAN	Q9UBS4	DNAJB11	9	8	592.33	40514	DnaJ homolog subfamily B member 11 OS=Homo sapiens OX=9606 GN=DNAJB11 PE=1 SV=1	Q9UBS4	140633	154944	247997	263430	131693	316800	357554	201944	307469	201652	306357	436321	273913	427746	1.06719e+06	1.29181e+06	1.19947e+06	628747	1.23079e+06	931919	1.91969e+06	1.66659e+06	2.09032e+06	1.82733e+06	3.30115e+06	1.92632e+06	2.54392e+06	4.7079e+06	6.74506e+06	3.32715e+06
P80303|NUCB2_HUMAN	P80303	NUCB2	6	6	361.14	50222.8	Nucleobindin-2 OS=Homo sapiens OX=9606 GN=NUCB2 PE=1 SV=3	P80303	158810	289414	377785	177290	203594	339610	257029	489376	634898	135683	582182	616667	592007	647366	1.52022e+06	856890	731297	477085	1.19601e+06	620336	1.90769e+06	2.17286e+06	1.70317e+06	1.84944e+06	2.27339e+06	3.44435e+06	5.77038e+06	6.47982e+06	5.54431e+06	5.48358e+06
P04843|RPN1_HUMAN	P04843	RPN1	30	27	2297.36	68569.5	Dolichyl-diphosphooligosaccharide--protein glycosyltransferase subunit 1 OS=Homo sapiens OX=9606 GN=RPN1 PE=1 SV=1	P04843	5.28068e+06	4.63064e+06	2.83047e+06	3.05333e+06	2.90897e+06	3.0116e+06	3.55325e+06	4.61921e+06	2.87216e+06	2.83982e+06	2.90187e+06	2.80175e+06	3.00165e+06	2.49738e+06	1.61288e+07	3.12267e+07	2.88269e+07	2.67102e+07	3.06303e+07	4.41154e+07	2.81071e+07	3.08739e+07	3.22681e+07	3.18397e+07	2.64089e+07	2.14675e+07	2.11352e+07	2.17505e+07	2.78345e+07	2.3328e+07
Q8TCS8|PNPT1_HUMAN	Q8TCS8	PNPT1	17	15	896.71	85950.7	Polyribonucleotide nucleotidyltransferase 1, mitochondrial OS=Homo sapiens OX=9606 GN=PNPT1 PE=1 SV=2	Q8TCS8	274961	192924	283467	419666	305343	290004	663829	393286	305038	248304	395115	370427	429486	556585	2.21197e+06	1.71586e+06	2.01438e+06	1.5027e+06	2.43476e+06	2.87673e+06	4.85875e+06	4.72719e+06	5.15624e+06	5.04669e+06	5.86437e+06	2.52466e+06	2.81394e+06	2.72958e+06	4.27537e+06	2.46694e+06
O60716|CTND1_HUMAN	O60716	CTNND1	9	9	651.99	108170	Catenin delta-1 OS=Homo sapiens OX=9606 GN=CTNND1 PE=1 SV=1	O60716	1.59333e+06	1.4722e+06	1.69401e+06	1.5356e+06	1.49624e+06	1.04489e+06	688617	549392	924214	882597	335118	241638	167275	200035	531437	2.60692e+06	2.67889e+06	2.131e+06	1.28235e+06	2.5332e+06	2.22556e+06	2.59553e+06	2.90248e+06	2.67395e+06	3.30628e+06	663090	886220	907070	1.15451e+06	1.13135e+06
P11498|PYC_HUMAN	P11498	PC	15	15	920.23	129634	Pyruvate carboxylase, mitochondrial OS=Homo sapiens OX=9606 GN=PC PE=1 SV=2	P11498	950589	1.03013e+06	996112	888752	1.41433e+06	1.31165e+06	1.43407e+06	2.33067e+06	1.66127e+06	924840	1.49887e+06	1.05076e+06	1.59049e+06	1.67296e+06	3.73288e+06	6.28561e+06	6.58418e+06	5.33006e+06	5.10409e+06	9.58761e+06	6.34854e+06	5.77076e+06	5.88982e+06	5.56254e+06	6.4039e+06	6.35452e+06	5.71716e+06	6.61203e+06	9.86252e+06	8.2091e+06
P11413|G6PD_HUMAN	P11413	G6PD	61	56	6341.1	59256.8	Glucose-6-phosphate 1-dehydrogenase OS=Homo sapiens OX=9606 GN=G6PD PE=1 SV=4	P11413	4.02567e+08	3.02969e+08	4.03939e+08	3.15733e+08	4.26852e+08	4.63561e+08	3.8782e+08	3.27809e+08	4.50094e+08	4.44091e+08	1.78759e+08	2.76995e+08	2.67461e+08	2.20553e+08	1.5561e+08	1.15045e+08	1.41099e+08	1.23602e+08	9.7682e+07	6.87223e+07	5.02911e+07	5.91115e+07	8.28004e+07	5.27054e+07	4.52367e+07	1.55256e+08	4.99809e+07	5.39534e+07	5.51622e+07	7.05474e+07
P21964|COMT_HUMAN	P21964	COMT	7	7	579.07	30037.1	Catechol O-methyltransferase OS=Homo sapiens OX=9606 GN=COMT PE=1 SV=2	P21964	616880	756355	790980	1.00399e+06	1.04928e+06	809266	1.1238e+06	801121	794859	624685	1.07515e+06	555343	718706	1.18139e+06	4.73557e+06	7.12213e+06	7.39634e+06	6.26073e+06	6.83502e+06	4.61218e+06	8.17542e+06	7.5504e+06	6.63253e+06	6.65304e+06	9.18909e+06	6.89142e+06	1.30025e+07	1.49362e+07	1.99198e+07	1.72763e+07
P26639|SYTC_HUMAN	P26639	TARS	27	23	1804.91	83435.1	Threonine--tRNA ligase, cytoplasmic OS=Homo sapiens OX=9606 GN=TARS PE=1 SV=3	P26639	1.73016e+07	1.62447e+07	1.47378e+07	1.19381e+07	1.56702e+07	2.80639e+07	2.11173e+07	1.93292e+07	2.55036e+07	2.64288e+07	1.1621e+07	1.49142e+07	1.42646e+07	1.12686e+07	7.65148e+06	2.98435e+06	3.639e+06	3.44209e+06	3.93115e+06	5.69273e+06	3.26226e+06	2.76571e+06	3.37512e+06	2.95401e+06	3.34988e+06	9.27968e+06	2.20701e+06	4.04274e+06	4.37972e+06	3.32504e+06
P10809|CH60_HUMAN	P10809	HSPD1	95	90	10340.5	61054.7	60 kDa heat shock protein, mitochondrial OS=Homo sapiens OX=9606 GN=HSPD1 PE=1 SV=2	P10809	2.90518e+08	3.1398e+08	2.74238e+08	3.18935e+08	2.68682e+08	3.47472e+08	3.0907e+08	3.89556e+08	4.6567e+08	2.8165e+08	4.68909e+08	3.23654e+08	3.7674e+08	3.24079e+08	1.06668e+09	1.01919e+09	9.98404e+08	8.35201e+08	9.02148e+08	1.20765e+09	1.28438e+09	1.24155e+09	1.15701e+09	1.10475e+09	1.49987e+09	1.44559e+09	3.53858e+09	3.6487e+09	4.29844e+09	3.16298e+09
P33527|MRP1_HUMAN	P33527	ABCC1	11	10	546.35	171590	Multidrug resistance-associated protein 1 OS=Homo sapiens OX=9606 GN=ABCC1 PE=1 SV=3	P33527	163580	196489	148650	431010	144292	154861	83498.8	102114	108371	94090.8	172988	97994.4	219174	124857	1.02458e+06	2.14789e+06	2.17652e+06	1.85086e+06	1.9023e+06	2.62581e+06	1.45899e+06	1.35373e+06	1.9092e+06	1.43731e+06	1.82141e+06	1.7972e+06	1.95672e+06	1.61441e+06	2.43797e+06	2.13515e+06
P51659|DHB4_HUMAN	P51659	HSD17B4	14	12	901.64	79686.4	Peroxisomal multifunctional enzyme type 2 OS=Homo sapiens OX=9606 GN=HSD17B4 PE=1 SV=3	P51659	312714	358304	442742	536125	302777	311644	317353	225976	283256	572958	322033	321248	401992	369498	3.49587e+06	6.77886e+06	7.53606e+06	5.26756e+06	4.74349e+06	5.38966e+06	5.4634e+06	5.49877e+06	6.99054e+06	5.03533e+06	6.11351e+06	3.62821e+06	7.0518e+06	7.08062e+06	9.07827e+06	7.66369e+06
Q04828|AK1C1_HUMAN	Q04828	AKR1C1	10	7	1281.52	36788.4	Aldo-keto reductase family 1 member C1 OS=Homo sapiens OX=9606 GN=AKR1C1 PE=1 SV=1	Q04828	7.72199e+07	6.7381e+07	9.07787e+07	6.88927e+07	8.65677e+07	1.03604e+08	7.62701e+07	5.72562e+07	9.69455e+07	7.30857e+07	3.08238e+07	5.50806e+07	3.74756e+07	3.75661e+07	2.49495e+07	2.50367e+07	2.66004e+07	2.61272e+07	3.01879e+07	2.54228e+07	9.07053e+06	1.29893e+07	1.62537e+07	9.53139e+06	8.78714e+06	2.31669e+07	5.1124e+06	8.48109e+06	7.0197e+06	8.31905e+06
Q14696|MESD_HUMAN	Q14696	MESD	5	5	273.25	26076.6	LRP chaperone MESD OS=Homo sapiens OX=9606 GN=MESD PE=1 SV=2	Q14696	132785	219679	267457	230466	200322	523359	464180	530931	484261	338461	645264	670819	581804	544469	572448	902289	966754	550088	843125	546195	1.18772e+06	1.24862e+06	1.23051e+06	958143	1.75701e+06	826950	1.33293e+06	1.63863e+06	1.51662e+06	1.50294e+06
Q92896|GSLG1_HUMAN	Q92896	GLG1	22	19	1126.54	134552	Golgi apparatus protein 1 OS=Homo sapiens OX=9606 GN=GLG1 PE=1 SV=2	Q92896	1.12981e+06	907339	1.39205e+06	1.26325e+06	1.06452e+06	1.08996e+06	826861	776270	1.34725e+06	1.24006e+06	1.13976e+06	1.17183e+06	1.00381e+06	917581	1.71105e+06	4.53313e+06	4.84476e+06	4.00824e+06	4.75718e+06	5.91049e+06	4.66131e+06	3.99441e+06	4.65255e+06	4.55484e+06	6.75587e+06	2.48433e+06	4.77039e+06	5.91267e+06	9.32333e+06	5.37128e+06
P16615|AT2A2_HUMAN	P16615	ATP2A2	37	33	3297.49	114757	Sarcoplasmic/endoplasmic reticulum calcium ATPase 2 OS=Homo sapiens OX=9606 GN=ATP2A2 PE=1 SV=1	P16615	1.13306e+07	5.54356e+06	7.5711e+06	6.76469e+06	5.82036e+06	6.28161e+06	4.65024e+06	4.55715e+06	7.38369e+06	5.752e+06	6.34348e+06	5.36133e+06	4.51966e+06	4.41133e+06	2.98118e+07	5.2889e+07	5.75158e+07	4.46561e+07	7.02462e+07	5.90095e+07	5.22448e+07	4.97071e+07	6.07061e+07	5.05278e+07	5.99235e+07	4.03645e+07	5.29708e+07	5.02655e+07	8.54876e+07	5.78335e+07
O75874|IDHC_HUMAN	O75874	IDH1	28	27	1944.49	46659.3	Isocitrate dehydrogenase [NADP] cytoplasmic OS=Homo sapiens OX=9606 GN=IDH1 PE=1 SV=2	O75874	3.5914e+07	2.47084e+07	3.22703e+07	2.92866e+07	2.98076e+07	3.57711e+07	2.4784e+07	2.33243e+07	2.72489e+07	2.628e+07	2.34286e+07	3.04112e+07	3.00479e+07	2.43651e+07	1.57561e+07	8.22135e+06	9.83942e+06	9.12626e+06	7.30481e+06	6.42062e+06	4.83473e+06	5.02604e+06	6.82975e+06	3.63142e+06	4.56583e+06	1.55299e+07	4.53083e+06	7.52479e+06	6.13723e+06	6.71232e+06
Q12874|SF3A3_HUMAN	Q12874	SF3A3	13	11	837.72	58849	Splicing factor 3A subunit 3 OS=Homo sapiens OX=9606 GN=SF3A3 PE=1 SV=1	Q12874	1.36844e+06	1.48024e+06	2.13473e+06	2.04347e+06	2.00624e+06	825767	580452	1.07295e+06	1.11336e+06	575151	1.51125e+06	1.93225e+06	1.49327e+06	2.23754e+06	1.82792e+06	3.93098e+06	3.60297e+06	3.87424e+06	5.58249e+06	5.64309e+06	4.28915e+06	2.81418e+06	3.40835e+06	3.09039e+06	2.51621e+06	3.60019e+06	3.95751e+06	3.8326e+06	4.69884e+06	4.03165e+06
Q9BVC6|TM109_HUMAN	Q9BVC6	TMEM109	3	3	195.44	26210	Transmembrane protein 109 OS=Homo sapiens OX=9606 GN=TMEM109 PE=1 SV=1	Q9BVC6	515585	412228	265083	420744	287503	502910	222251	402774	354781	209796	418775	345671	331186	279576	3.04504e+06	5.26491e+06	6.88216e+06	4.3004e+06	4.58781e+06	1.05654e+07	6.15892e+06	5.96212e+06	8.09921e+06	5.86185e+06	6.45298e+06	3.23117e+06	7.94602e+06	7.28917e+06	8.55256e+06	7.94427e+06
Q9Y5P4|CERT_HUMAN	Q9Y5P4	CERT	1	1	30.91	70835	Ceramide transfer protein OS=Homo sapiens OX=9606 GN=CERT PE=1 SV=1	Q9Y5P4	34814.9	32183.9	18457.5	22139.8	26480.9	79088.8	43859.8	76244	44471.8	70580.1	130444	110737	105402	83185.7	178722	72435.1	81186.3	54157	65069	90027.9	148534	108495	189348	94815.7	186683	196512	479659	544154	575848	416241
P13073|COX41_HUMAN	P13073	COX4I1	4	3	258.27	19576.7	Cytochrome c oxidase subunit 4 isoform 1, mitochondrial OS=Homo sapiens OX=9606 GN=COX4I1 PE=1 SV=1	P13073	53060.3	58711.7	45062.1	84786.1	110587	108160	101688	110225	77461.6	60724.2	94914.6	62064.4	56946.7	35489	573408	1.32053e+06	1.46123e+06	791749	1.96173e+06	1.88266e+06	1.73497e+06	1.39085e+06	1.6405e+06	1.70361e+06	2.30482e+06	782379	2.23371e+06	2.21558e+06	2.6052e+06	1.65922e+06
P62191|PRS4_HUMAN	P62191	PSMC1	19	16	1087.66	49184.6	26S proteasome regulatory subunit 4 OS=Homo sapiens OX=9606 GN=PSMC1 PE=1 SV=1	P62191	8.01486e+06	5.67537e+06	7.14955e+06	7.0445e+06	7.03526e+06	8.1221e+06	6.46524e+06	6.23178e+06	8.79119e+06	6.10101e+06	5.20214e+06	6.07547e+06	5.1145e+06	4.86404e+06	4.10688e+06	1.95413e+06	2.38714e+06	2.01817e+06	1.44628e+06	2.64672e+06	2.8936e+06	2.99586e+06	3.09131e+06	3.00858e+06	3.44136e+06	4.68531e+06	3.32398e+06	3.44012e+06	3.8214e+06	2.82761e+06
Q9NTK5|OLA1_HUMAN	Q9NTK5	OLA1	12	11	803.01	44743.6	Obg-like ATPase 1 OS=Homo sapiens OX=9606 GN=OLA1 PE=1 SV=2	Q9NTK5	1.11992e+07	1.01834e+07	1.08124e+07	1.02583e+07	1.15082e+07	2.09549e+07	1.90632e+07	1.79218e+07	1.84514e+07	1.78988e+07	1.12541e+07	1.34497e+07	1.30089e+07	1.18678e+07	7.1569e+06	3.73859e+06	3.88963e+06	3.47287e+06	3.59155e+06	2.63079e+06	3.20304e+06	4.49723e+06	4.79336e+06	2.77516e+06	2.78893e+06	7.16696e+06	2.82811e+06	2.5993e+06	2.16682e+06	2.52366e+06
P60174|TPIS_HUMAN	P60174	TPI1	30	26	3635.02	30791	Triosephosphate isomerase OS=Homo sapiens OX=9606 GN=TPI1 PE=1 SV=3	P60174	2.7562e+08	2.48656e+08	2.84769e+08	2.38282e+08	2.38153e+08	4.10638e+08	3.37969e+08	2.90621e+08	3.85016e+08	3.49602e+08	2.90921e+08	3.56867e+08	3.16857e+08	2.74223e+08	1.66083e+08	7.42282e+07	1.10135e+08	7.8186e+07	8.61572e+07	8.88205e+07	5.05471e+07	5.58361e+07	8.26536e+07	4.24701e+07	4.35795e+07	1.76647e+08	5.81669e+07	6.94645e+07	6.54722e+07	6.66738e+07
P01889|HLAB_HUMAN	P01889	HLA-B	7	6	660.62	40460.1	HLA class I histocompatibility antigen, B alpha chain OS=Homo sapiens OX=9606 GN=HLA-B PE=1 SV=3	P01889	440452	445099	592458	457921	490050	645678	641916	684700	818227	715965	623365	803225	517628	565584	4.02639e+06	885050	1.06544e+06	1.78066e+06	720838	1.02095e+06	2.56272e+06	3.54543e+06	3.27449e+06	2.68395e+06	3.26267e+06	7.04108e+06	1.89579e+07	2.26143e+07	2.29749e+07	2.16804e+07
P62879|GBB2_HUMAN	P62879	GNB2	7	6	579.64	37331	Guanine nucleotide-binding protein G(I)/G(S)/G(T) subunit beta-2 OS=Homo sapiens OX=9606 GN=GNB2 PE=1 SV=3	P62879	672797	1.35796e+06	1.02353e+06	1.74294e+06	901282	754748	763818	787611	492401	454067	456761	495882	480746	693558	3.13651e+06	9.57456e+06	1.11265e+07	7.40186e+06	8.64055e+06	7.56386e+06	9.10045e+06	7.46305e+06	9.4383e+06	7.13045e+06	1.11708e+07	4.24513e+06	8.87327e+06	1.27391e+07	1.48427e+07	1.01593e+07
O15162|PLS1_HUMAN	O15162	PLSCR1	2	2	148.21	35049.1	Phospholipid scramblase 1 OS=Homo sapiens OX=9606 GN=PLSCR1 PE=1 SV=1	O15162	135310	90078.3	46165.5	157450	51537.8	246865	197065	357419	251748	110969	241351	321905	291122	269891	1.66578e+06	1.10063e+06	1.04174e+06	836836	1.29067e+06	1.57214e+06	2.1557e+06	1.79637e+06	2.56989e+06	2.2244e+06	2.31968e+06	1.94237e+06	3.73386e+06	3.15442e+06	3.28669e+06	3.35089e+06
Q96EP5|DAZP1_HUMAN	Q96EP5	DAZAP1	5	5	373.04	43383.4	DAZ-associated protein 1 OS=Homo sapiens OX=9606 GN=DAZAP1 PE=1 SV=1	Q96EP5	1.3147e+06	951962	896125	957190	1.05949e+06	298261	442281	286097	243051	259549	602701	718291	751548	787392	811879	2.81169e+06	1.64273e+06	2.28459e+06	2.19626e+06	2.4495e+06	1.1709e+06	958378	654316	1.1234e+06	817062	832451	955366	772378	599309	439756
Q9H9J2|RM44_HUMAN	Q9H9J2	MRPL44	4	4	242.34	37535.4	39S ribosomal protein L44, mitochondrial OS=Homo sapiens OX=9606 GN=MRPL44 PE=1 SV=1	Q9H9J2	31565.5	35940.1	16427.9	29240.7	28804.2	21961.9	54328.5	42999.1	14322.7	28764	15481.5	42260.2	41735.9	21751.8	111886	469481	822658	255981	841192	603158	828154	525202	1.03134e+06	797316	1.2241e+06	174973	483455	507491	1.14997e+06	929967
Q16851|UGPA_HUMAN	Q16851	UGP2	15	15	808.17	56940.3	UTP--glucose-1-phosphate uridylyltransferase OS=Homo sapiens OX=9606 GN=UGP2 PE=1 SV=5	Q16851	6.53638e+06	4.58133e+06	9.06779e+06	6.33845e+06	5.55337e+06	8.93721e+06	6.81988e+06	5.60205e+06	7.68771e+06	7.10943e+06	7.13912e+06	6.82158e+06	6.09678e+06	4.71648e+06	3.83087e+06	1.66327e+06	1.63828e+06	2.016e+06	2.29171e+06	1.84249e+06	1.08269e+06	1.5887e+06	1.72242e+06	1.33888e+06	1.11285e+06	3.20281e+06	1.27564e+06	1.2448e+06	1.31748e+06	1.28639e+06
Q9Y617|SERC_HUMAN	Q9Y617	PSAT1	17	16	1139.9	40422.7	Phosphoserine aminotransferase OS=Homo sapiens OX=9606 GN=PSAT1 PE=1 SV=2	Q9Y617	8.83386e+06	7.51889e+06	1.00458e+07	7.74974e+06	1.28955e+07	1.95821e+07	1.99512e+07	1.24063e+07	1.95103e+07	1.8428e+07	7.09032e+06	1.16655e+07	1.12996e+07	1.28642e+07	5.71921e+06	2.20579e+06	2.3039e+06	2.08314e+06	2.61513e+06	1.42817e+06	1.51399e+06	1.79825e+06	2.59367e+06	1.77021e+06	1.35887e+06	3.59701e+06	630213	1.31532e+06	869297	1.68749e+06
Q16719|KYNU_HUMAN	Q16719	KYNU	22	22	2063.97	52351.7	Kynureninase OS=Homo sapiens OX=9606 GN=KYNU PE=1 SV=1	Q16719	4.75677e+07	4.34948e+07	4.71572e+07	4.29846e+07	4.7398e+07	1.08969e+08	8.55822e+07	7.77612e+07	9.49686e+07	8.42023e+07	6.67754e+07	8.95531e+07	9.75063e+07	7.84089e+07	5.00023e+07	1.47772e+07	1.67984e+07	1.61643e+07	1.46459e+07	1.09986e+07	1.18534e+07	1.26524e+07	1.64996e+07	1.06633e+07	8.21717e+06	5.39545e+07	1.25189e+07	1.74851e+07	2.05604e+07	1.65223e+07
Q96I24|FUBP3_HUMAN	Q96I24	FUBP3	5	3	228.45	61640.4	Far upstream element-binding protein 3 OS=Homo sapiens OX=9606 GN=FUBP3 PE=1 SV=2	Q96I24	741858	741057	902693	961033	608398	311495	190351	112293	239674	171049	467548	406562	425149	349189	686938	1.67847e+06	2.05663e+06	1.31586e+06	1.65946e+06	1.70148e+06	1.00565e+06	830160	1.35472e+06	1.03951e+06	1.3924e+06	461440	644418	718191	779701	479773
P48507|GSH0_HUMAN	P48507	GCLM	4	4	257.15	30727.1	Glutamate--cysteine ligase regulatory subunit OS=Homo sapiens OX=9606 GN=GCLM PE=1 SV=1	P48507	2.3063e+06	2.58248e+06	4.04701e+06	3.47563e+06	3.32157e+06	4.62698e+06	3.16586e+06	3.87144e+06	5.1849e+06	6.40592e+06	2.38014e+06	3.4049e+06	3.31981e+06	2.47816e+06	1.63805e+06	835754	1.19875e+06	878525	689562	582835	455849	646396	786977	386430	352476	950370	309554	284276	319705	204793
P43490|NAMPT_HUMAN	P43490	NAMPT	28	27	2323.62	55521.2	Nicotinamide phosphoribosyltransferase OS=Homo sapiens OX=9606 GN=NAMPT PE=1 SV=1	P43490	4.00097e+07	3.99295e+07	6.23699e+07	5.12276e+07	6.0696e+07	1.19041e+08	9.56144e+07	8.30787e+07	1.21515e+08	1.11621e+08	7.69685e+07	9.53164e+07	9.95933e+07	8.27831e+07	6.05167e+07	1.51998e+07	1.6442e+07	1.45696e+07	1.18532e+07	1.20908e+07	1.28882e+07	1.86323e+07	2.05082e+07	1.40729e+07	1.23843e+07	6.07592e+07	1.45786e+07	2.00887e+07	1.98363e+07	1.74562e+07
P51991|ROA3_HUMAN	P51991	HNRNPA3	20	18	1935.23	39594.9	Heterogeneous nuclear ribonucleoprotein A3 OS=Homo sapiens OX=9606 GN=HNRNPA3 PE=1 SV=2	P51991	7.53839e+06	5.6459e+06	6.5907e+06	6.16743e+06	6.11121e+06	2.23954e+06	2.35637e+06	2.53182e+06	2.67953e+06	1.53519e+06	3.95649e+06	5.0055e+06	5.7196e+06	6.13074e+06	7.71609e+06	1.9043e+07	1.69763e+07	1.35807e+07	2.13259e+07	1.1439e+07	1.10001e+07	9.18099e+06	1.33651e+07	1.32319e+07	7.79365e+06	7.54798e+06	1.17487e+07	1.36167e+07	1.7687e+07	1.18504e+07
P12270|TPR_HUMAN	P12270	TPR	32	30	1786.37	267290	Nucleoprotein TPR OS=Homo sapiens OX=9606 GN=TPR PE=1 SV=3	P12270	1.5034e+06	1.12461e+06	1.24743e+06	1.37542e+06	824631	1.19106e+06	1.06426e+06	1.02191e+06	1.2962e+06	1.06061e+06	1.25731e+06	911948	1.34268e+06	970619	3.33332e+06	5.2086e+06	6.10288e+06	5.15923e+06	4.14013e+06	6.50123e+06	7.21072e+06	5.5438e+06	5.86406e+06	5.48178e+06	9.2216e+06	4.5385e+06	1.62832e+07	1.16555e+07	1.19919e+07	1.01176e+07
P05141|ADT2_HUMAN	P05141	SLC25A5	29	28	1970.28	32852.2	ADP/ATP translocase 2 OS=Homo sapiens OX=9606 GN=SLC25A5 PE=1 SV=7	P05141	4.17004e+06	3.78179e+06	3.46316e+06	5.03024e+06	3.75848e+06	6.91246e+06	5.3086e+06	4.55501e+06	4.44237e+06	5.70016e+06	6.48077e+06	3.58558e+06	4.87344e+06	4.55347e+06	1.77835e+07	3.87226e+07	3.75732e+07	2.88013e+07	3.07618e+07	4.59143e+07	2.12751e+07	2.70204e+07	3.32944e+07	3.42139e+07	2.30404e+07	2.03174e+07	1.42638e+07	1.21142e+07	1.65937e+07	1.4813e+07
Q9Y5B9|SP16H_HUMAN	Q9Y5B9	SUPT16H	26	22	1721.71	119914	FACT complex subunit SPT16 OS=Homo sapiens OX=9606 GN=SUPT16H PE=1 SV=1	Q9Y5B9	1.27774e+07	1.32634e+07	1.2985e+07	1.12453e+07	1.32224e+07	4.3682e+06	3.53363e+06	4.96842e+06	5.46149e+06	3.68869e+06	3.44619e+06	3.49713e+06	4.06066e+06	2.97344e+06	2.97892e+06	2.20541e+06	1.93423e+06	2.13195e+06	1.64209e+06	1.95836e+06	2.98697e+06	2.54455e+06	2.34968e+06	2.30759e+06	4.41533e+06	2.69236e+06	896199	579341	806087	924947
Q96RS6|NUDC1_HUMAN	Q96RS6	NUDCD1	3	3	152.29	66755.9	NudC domain-containing protein 1 OS=Homo sapiens OX=9606 GN=NUDCD1 PE=1 SV=2	Q96RS6	431374	348732	573845	507371	616978	967469	810910	600037	1.17316e+06	844394	549810	625524	741051	556671	355032	84459.9	94489.5	120567	71835.5	88436.9	51570.8	108772	46005.6	82153.6	117221	225888	49072.3	137797	101074	60416
P25786|PSA1_HUMAN	P25786	PSMA1	19	19	1575.99	29555.6	Proteasome subunit alpha type-1 OS=Homo sapiens OX=9606 GN=PSMA1 PE=1 SV=1	P25786	2.3255e+07	1.53771e+07	1.6248e+07	1.66225e+07	1.7047e+07	2.39913e+07	1.63965e+07	1.47935e+07	1.87577e+07	1.71434e+07	1.33872e+07	1.78105e+07	1.55582e+07	1.51256e+07	1.14189e+07	4.95966e+06	5.81287e+06	5.90099e+06	5.98767e+06	6.64131e+06	6.39655e+06	6.27047e+06	8.47235e+06	6.48643e+06	8.80288e+06	1.18282e+07	8.03238e+06	9.11121e+06	8.54747e+06	7.70925e+06
O43852|CALU_HUMAN	O43852	CALU	7	7	439.22	37106.8	Calumenin OS=Homo sapiens OX=9606 GN=CALU PE=1 SV=2	O43852	1.26183e+06	1.13285e+06	1.32952e+06	1.04275e+06	1.19695e+06	2.27189e+06	1.77056e+06	2.60083e+06	1.86862e+06	1.35439e+06	1.84064e+06	2.40912e+06	1.92308e+06	2.79187e+06	5.63534e+06	3.85748e+06	3.89857e+06	2.32413e+06	4.77347e+06	3.28919e+06	5.86628e+06	6.11925e+06	5.82955e+06	6.38291e+06	6.46493e+06	6.92196e+06	1.08793e+07	1.51245e+07	1.38572e+07	1.1974e+07
P37837|TALDO_HUMAN	P37837	TALDO1	35	35	2552.42	37540.1	Transaldolase OS=Homo sapiens OX=9606 GN=TALDO1 PE=1 SV=2	P37837	1.0899e+08	8.71627e+07	9.92903e+07	7.33896e+07	8.17625e+07	9.2878e+07	6.55659e+07	5.94961e+07	7.64244e+07	6.97701e+07	4.6949e+07	6.46196e+07	5.273e+07	4.79907e+07	3.20825e+07	2.13202e+07	3.24127e+07	2.71401e+07	2.75554e+07	3.26403e+07	1.39524e+07	1.51293e+07	2.645e+07	1.35331e+07	1.62376e+07	3.01367e+07	1.26304e+07	1.35494e+07	1.11284e+07	1.36587e+07
Q9NZL9|MAT2B_HUMAN	Q9NZL9	MAT2B	5	5	348.76	37551.8	Methionine adenosyltransferase 2 subunit beta OS=Homo sapiens OX=9606 GN=MAT2B PE=1 SV=1	Q9NZL9	2.39454e+06	2.52835e+06	2.29517e+06	2.31744e+06	1.95255e+06	2.0404e+06	1.66475e+06	2.00754e+06	1.79031e+06	1.63211e+06	1.4828e+06	2.0875e+06	2.10461e+06	1.53419e+06	1.02815e+06	430737	609066	475482	391878	636010	510812	469986	801107	440648	625984	898922	381949	369648	350056	376814
P50453|SPB9_HUMAN	P50453	SERPINB9	6	6	366.93	42403.6	Serpin B9 OS=Homo sapiens OX=9606 GN=SERPINB9 PE=1 SV=1	P50453	508247	496738	529747	428258	788114	1.79597e+06	1.91859e+06	1.64708e+06	2.11851e+06	1.68125e+06	1.0506e+06	1.51371e+06	1.81705e+06	1.70944e+06	663955	141952	192233	115816	186512	146080	251451	179840	444550	124146	172645	440503	177638	328100	327856	443504
Q02790|FKBP4_HUMAN	Q02790	FKBP4	24	24	1558.79	51804.6	Peptidyl-prolyl cis-trans isomerase FKBP4 OS=Homo sapiens OX=9606 GN=FKBP4 PE=1 SV=3	Q02790	1.289e+07	8.62816e+06	1.12242e+07	9.97014e+06	1.10197e+07	2.24351e+07	1.67978e+07	1.29592e+07	2.01117e+07	1.79349e+07	9.25473e+06	1.21585e+07	1.10684e+07	8.91894e+06	6.70992e+06	2.7156e+06	3.77135e+06	2.8403e+06	3.2051e+06	2.45566e+06	3.90078e+06	4.53092e+06	4.46921e+06	3.6182e+06	3.23169e+06	7.39275e+06	2.93979e+06	2.70761e+06	2.46561e+06	3.30719e+06
O60664|PLIN3_HUMAN	O60664	PLIN3	19	19	1510.53	47075	Perilipin-3 OS=Homo sapiens OX=9606 GN=PLIN3 PE=1 SV=3	O60664	8.35464e+06	8.24939e+06	8.72746e+06	7.6314e+06	8.64021e+06	3.02621e+07	2.24252e+07	1.87074e+07	2.66672e+07	2.48633e+07	1.04933e+07	1.66646e+07	1.5207e+07	1.16969e+07	1.44839e+07	4.8462e+06	6.24325e+06	4.18784e+06	2.43663e+06	4.0296e+06	1.11738e+07	9.96804e+06	1.23576e+07	8.11244e+06	1.10226e+07	1.29379e+07	1.68188e+07	2.11756e+07	2.08237e+07	1.67337e+07
P30153|2AAA_HUMAN	P30153	PPP2R1A	28	24	1917.99	65308.7	Serine/threonine-protein phosphatase 2A 65 kDa regulatory subunit A alpha isoform OS=Homo sapiens OX=9606 GN=PPP2R1A PE=1 SV=4	P30153	2.51427e+07	2.3356e+07	2.90618e+07	2.33365e+07	2.95711e+07	4.52599e+07	3.06479e+07	2.74906e+07	4.30715e+07	3.55925e+07	1.98044e+07	2.51545e+07	2.44983e+07	2.01698e+07	1.50263e+07	7.93838e+06	9.15454e+06	7.98609e+06	8.82441e+06	5.59693e+06	1.05185e+07	1.08248e+07	1.25809e+07	8.97635e+06	1.20758e+07	1.65589e+07	7.42371e+06	9.20308e+06	9.90472e+06	9.25882e+06
P13987|CD59_HUMAN	P13987	CD59	5	4	443.94	14177.3	CD59 glycoprotein OS=Homo sapiens OX=9606 GN=CD59 PE=1 SV=1	P13987	680926	981869	1.03519e+06	961965	706429	589674	832579	745759	622640	731250	588465	803751	642116	545062	2.12969e+06	3.023e+06	2.853e+06	1.95523e+06	3.79745e+06	3.28421e+06	3.91319e+06	3.97779e+06	4.58757e+06	4.78517e+06	4.68529e+06	2.74811e+06	6.26447e+06	5.42742e+06	5.05195e+06	4.63801e+06
Q15646|OASL_HUMAN	Q15646	OASL	4	4	271.9	59226.1	2'-5'-oligoadenylate synthase-like protein OS=Homo sapiens OX=9606 GN=OASL PE=1 SV=2	Q15646	176309	167999	184997	127440	141559	602453	252977	357014	415585	539649	1.78334e+06	2.83552e+06	2.51607e+06	2.05603e+06	1.95247e+06	176411	206537	148579	255980	283501	614346	527999	886061	894496	1.01607e+06	1.81253e+06	444104	627739	1.0312e+06	584959
P33992|MCM5_HUMAN	P33992	MCM5	16	15	910.3	82285.6	DNA replication licensing factor MCM5 OS=Homo sapiens OX=9606 GN=MCM5 PE=1 SV=5	P33992	1.38131e+07	1.10388e+07	1.26159e+07	1.26407e+07	1.12507e+07	4.57585e+06	2.97382e+06	3.24289e+06	5.44447e+06	3.1069e+06	3.59954e+06	3.41239e+06	4.1695e+06	3.40298e+06	2.94985e+06	3.36279e+06	3.72824e+06	3.02291e+06	2.07206e+06	3.70161e+06	2.65528e+06	2.60876e+06	3.27758e+06	2.55491e+06	3.75288e+06	2.24478e+06	1.07739e+06	709098	687902	702329
Q16352|AINX_HUMAN	Q16352	INA	18	16	1288.44	55390.7	Alpha-internexin OS=Homo sapiens OX=9606 GN=INA PE=1 SV=2	Q16352	1.59405e+06	1.43009e+06	2.38972e+06	1.60983e+06	1.71772e+06	963850	947566	1.06761e+06	1.7803e+06	821869	4.23582e+06	4.00826e+06	4.14313e+06	3.14241e+06	6.24882e+06	3.63207e+06	3.52214e+06	2.65907e+06	4.50224e+06	3.60655e+06	5.04845e+06	4.2963e+06	4.65004e+06	6.33939e+06	7.5072e+06	4.67721e+06	5.27005e+06	6.29705e+06	4.68467e+06	4.82419e+06
P49721|PSB2_HUMAN	P49721	PSMB2	3	3	159.09	22836.3	Proteasome subunit beta type-2 OS=Homo sapiens OX=9606 GN=PSMB2 PE=1 SV=1	P49721	3.31288e+06	1.98201e+06	2.28592e+06	2.54271e+06	2.10993e+06	3.6126e+06	2.68006e+06	2.41897e+06	2.99585e+06	2.53782e+06	2.66342e+06	2.69577e+06	3.07659e+06	2.77411e+06	1.61869e+06	665234	832402	591831	591250	454013	1.13658e+06	1.27241e+06	1.40517e+06	1.18915e+06	1.48749e+06	1.2563e+06	1.01053e+06	1.02546e+06	1.15242e+06	655651
Q13162|PRDX4_HUMAN	Q13162	PRDX4	9	9	790.48	30539.9	Peroxiredoxin-4 OS=Homo sapiens OX=9606 GN=PRDX4 PE=1 SV=1	Q13162	3.00891e+06	2.48599e+06	3.25308e+06	2.68167e+06	3.22582e+06	5.22781e+06	5.7839e+06	6.97217e+06	5.48889e+06	3.2391e+06	4.38137e+06	6.0357e+06	4.88384e+06	6.31253e+06	1.48734e+07	2.0643e+07	1.39706e+07	1.45036e+07	2.28331e+07	1.90745e+07	1.13513e+07	1.38268e+07	1.04712e+07	1.37042e+07	1.38282e+07	1.84215e+07	2.26633e+07	2.24245e+07	2.84221e+07	2.04414e+07
P30405|PPIF_HUMAN	P30405	PPIF	5	5	299.64	22040.2	Peptidyl-prolyl cis-trans isomerase F, mitochondrial OS=Homo sapiens OX=9606 GN=PPIF PE=1 SV=1	P30405	485909	264777	597580	443826	232767	907262	957766	1.11797e+06	1.30834e+06	558784	1.47842e+06	2.17085e+06	1.54199e+06	1.1191e+06	2.04537e+06	2.07963e+06	2.36124e+06	1.73416e+06	2.5959e+06	3.25006e+06	3.24342e+06	2.90909e+06	3.40702e+06	2.53246e+06	3.6374e+06	2.26323e+06	3.77833e+06	3.55658e+06	3.32491e+06	4.37841e+06
P01893|HLAH_HUMAN	P01893	HLA-H	4	3	488.11	40891.9	Putative HLA class I histocompatibility antigen, alpha chain H OS=Homo sapiens OX=9606 GN=HLA-H PE=5 SV=3	P01893	1.57878e+06	1.41925e+06	1.3814e+06	1.58284e+06	1.15464e+06	1.78762e+06	1.18507e+06	1.41817e+06	1.51336e+06	1.58756e+06	1.76577e+06	1.97503e+06	1.78253e+06	1.8362e+06	9.71965e+06	3.16132e+06	3.44861e+06	2.33946e+06	3.33095e+06	4.34872e+06	7.19264e+06	5.17017e+06	8.22264e+06	5.54262e+06	8.29511e+06	1.34429e+07	3.12592e+07	3.78079e+07	3.49272e+07	3.48057e+07
P14550|AK1A1_HUMAN	P14550	AKR1A1	7	4	409.4	36573.1	Alcohol dehydrogenase [NADP(+)] OS=Homo sapiens OX=9606 GN=AKR1A1 PE=1 SV=3	P14550	3.05817e+06	2.30778e+06	2.9844e+06	2.70792e+06	2.62548e+06	2.0745e+06	2.37237e+06	1.76728e+06	2.60508e+06	2.51115e+06	1.55665e+06	2.25881e+06	1.66308e+06	1.86408e+06	1.3404e+06	925019	920505	983552	1.27101e+06	1.99454e+06	669147	712335	707518	744948	633221	979041	532321	594350	576953	645959
P08559|ODPA_HUMAN	P08559	PDHA1	19	19	1344.46	43295.7	Pyruvate dehydrogenase E1 component subunit alpha, somatic form, mitochondrial OS=Homo sapiens OX=9606 GN=PDHA1 PE=1 SV=3	P08559	1.80227e+06	1.67214e+06	1.55686e+06	1.49685e+06	1.08438e+06	2.2043e+06	2.22011e+06	2.33642e+06	2.00421e+06	1.57862e+06	1.80525e+06	1.52965e+06	1.37995e+06	1.45384e+06	4.18208e+06	9.39884e+06	7.82675e+06	6.31303e+06	8.88047e+06	8.24615e+06	6.73026e+06	8.55067e+06	6.73228e+06	1.06727e+07	8.96842e+06	5.92344e+06	7.92898e+06	1.31481e+07	1.87571e+07	1.19742e+07
Q9BSJ8|ESYT1_HUMAN	Q9BSJ8	ESYT1	26	25	1791.81	122856	Extended synaptotagmin-1 OS=Homo sapiens OX=9606 GN=ESYT1 PE=1 SV=1	Q9BSJ8	4.32574e+06	4.40747e+06	6.40737e+06	7.2404e+06	4.83638e+06	2.18867e+06	1.99758e+06	2.04174e+06	3.75422e+06	2.60451e+06	2.7978e+06	2.2508e+06	3.11267e+06	2.27919e+06	6.13108e+06	1.31031e+07	1.35989e+07	1.01425e+07	1.26662e+07	1.20595e+07	1.10481e+07	1.14521e+07	1.1817e+07	1.01551e+07	1.30517e+07	8.72472e+06	8.91553e+06	9.04692e+06	1.15917e+07	1.1546e+07
Q16630|CPSF6_HUMAN	Q16630	CPSF6	5	4	312.07	59209.9	Cleavage and polyadenylation specificity factor subunit 6 OS=Homo sapiens OX=9606 GN=CPSF6 PE=1 SV=2	Q16630	814321	1.29138e+06	1.13817e+06	1.57758e+06	1.23245e+06	264402	289144	270060	235881	166400	1.38276e+06	1.41737e+06	1.38243e+06	1.174e+06	1.78558e+06	3.96548e+06	4.31589e+06	3.33669e+06	2.82012e+06	950057	3.3007e+06	2.56091e+06	2.75776e+06	1.9324e+06	2.66871e+06	1.9134e+06	2.29369e+06	2.18088e+06	2.59458e+06	1.79158e+06
P06733|ENOA_HUMAN	P06733	ENO1	66	59	7647.58	47169	Alpha-enolase OS=Homo sapiens OX=9606 GN=ENO1 PE=1 SV=2	P06733	1.0202e+09	9.35321e+08	9.93294e+08	8.72057e+08	1.02101e+09	1.94833e+09	1.46878e+09	1.34759e+09	1.568e+09	1.45053e+09	9.77565e+08	1.21747e+09	1.21917e+09	9.4768e+08	5.62364e+08	2.72489e+08	3.68568e+08	2.87912e+08	2.92845e+08	2.42504e+08	2.18904e+08	2.39217e+08	3.47771e+08	1.7446e+08	1.79713e+08	6.56247e+08	2.00543e+08	3.09152e+08	2.21587e+08	3.19088e+08
P09913|IFIT2_HUMAN	P09913	IFIT2	7	6	467.97	54632.3	Interferon-induced protein with tetratricopeptide repeats 2 OS=Homo sapiens OX=9606 GN=IFIT2 PE=1 SV=1	P09913	652625	225457	212031	255438	630567	958086	704685	680726	918494	1.61695e+06	3.99374e+06	6.11352e+06	5.23155e+06	4.04991e+06	2.83271e+06	251899	285214	149373	282796	427056	390634	298606	672269	337935	554339	3.02977e+06	1.87346e+06	2.04166e+06	2.1234e+06	1.67776e+06
Q02878|RL6_HUMAN	Q02878	RPL6	18	14	1458.65	32727.9	60S ribosomal protein L6 OS=Homo sapiens OX=9606 GN=RPL6 PE=1 SV=3	Q02878	3.61441e+07	2.61283e+07	2.80643e+07	3.44238e+07	2.1886e+07	1.06443e+07	9.59231e+06	6.26815e+06	6.82531e+06	8.09957e+06	1.17552e+07	1.52354e+07	1.16382e+07	1.22273e+07	1.3799e+07	1.80544e+07	2.49275e+07	1.9564e+07	2.09956e+07	2.93988e+07	1.75867e+07	1.55737e+07	2.18742e+07	1.90553e+07	1.78188e+07	1.00702e+07	7.46221e+06	5.32422e+06	5.75811e+06	5.99259e+06
Q01581|HMCS1_HUMAN	Q01581	HMGCS1	9	8	626.58	57293.7	Hydroxymethylglutaryl-CoA synthase, cytoplasmic OS=Homo sapiens OX=9606 GN=HMGCS1 PE=1 SV=2	Q01581	7.47945e+06	5.93813e+06	7.05566e+06	5.11976e+06	1.08008e+07	9.37254e+06	8.29046e+06	7.99731e+06	1.17067e+07	9.36774e+06	2.06027e+06	3.11517e+06	2.89618e+06	2.80105e+06	1.41254e+06	844301	1.09217e+06	1.26215e+06	956970	3.7673e+06	837959	1.03052e+06	903431	722836	687794	1.53275e+06	526787	839927	998934	696303
P12004|PCNA_HUMAN	P12004	PCNA	18	17	1470.77	28768.8	Proliferating cell nuclear antigen OS=Homo sapiens OX=9606 GN=PCNA PE=1 SV=1	P12004	4.60923e+07	3.58045e+07	4.19789e+07	3.86123e+07	4.27512e+07	3.25796e+07	2.29438e+07	1.78998e+07	2.97942e+07	2.52581e+07	9.367e+06	1.65631e+07	1.39338e+07	1.42048e+07	1.03047e+07	9.96432e+06	1.37459e+07	1.19297e+07	9.30135e+06	8.4585e+06	7.87177e+06	8.57428e+06	1.13908e+07	8.94712e+06	1.49219e+07	1.04736e+07	5.08917e+06	7.13396e+06	5.77882e+06	5.3771e+06
P10620|MGST1_HUMAN	P10620	MGST1	6	5	504.2	17598.7	Microsomal glutathione S-transferase 1 OS=Homo sapiens OX=9606 GN=MGST1 PE=1 SV=1	P10620	441227	241635	249090	221307	320163	139884	115287	293018	238201	292395	238378	345063	368352	327870	1.28244e+06	2.33402e+06	2.71099e+06	1.74081e+06	2.92987e+06	5.15962e+06	1.71326e+06	1.81421e+06	2.84539e+06	2.29966e+06	2.36432e+06	2.0582e+06	1.79614e+06	1.4107e+06	2.04346e+06	1.82332e+06
P31939|PUR9_HUMAN	P31939	ATIC	44	44	3437	64616	Bifunctional purine biosynthesis protein PURH OS=Homo sapiens OX=9606 GN=ATIC PE=1 SV=3	P31939	6.49556e+07	6.78217e+07	5.73684e+07	4.92898e+07	6.75755e+07	9.96873e+07	9.83757e+07	7.15708e+07	8.71378e+07	8.5612e+07	4.00261e+07	4.89152e+07	5.32966e+07	3.67667e+07	3.06175e+07	1.5994e+07	2.09149e+07	1.65047e+07	1.23993e+07	1.28377e+07	1.37072e+07	1.56923e+07	1.78806e+07	1.06658e+07	1.29793e+07	3.74801e+07	9.62103e+06	1.21018e+07	1.30684e+07	1.60274e+07
P18084|ITB5_HUMAN	P18084	ITGB5	11	11	706.74	88054.3	Integrin beta-5 OS=Homo sapiens OX=9606 GN=ITGB5 PE=1 SV=1	P18084	680686	490047	567994	750730	611385	670919	607317	337539	804537	484073	1.07569e+06	933963	265164	552509	1.2261e+06	6.35919e+06	5.22075e+06	4.92686e+06	6.46441e+06	4.56692e+06	2.31134e+06	1.7624e+06	1.929e+06	2.13532e+06	1.83802e+06	2.02541e+06	3.66169e+06	2.86146e+06	3.63074e+06	3.24347e+06
P30740|ILEU_HUMAN	P30740	SERPINB1	14	14	988.72	42741.8	Leukocyte elastase inhibitor OS=Homo sapiens OX=9606 GN=SERPINB1 PE=1 SV=1	P30740	7.72926e+06	7.25536e+06	9.39583e+06	7.3267e+06	8.57901e+06	1.75818e+07	1.11709e+07	8.78161e+06	1.46409e+07	1.18659e+07	9.6707e+06	1.30989e+07	1.28914e+07	1.02586e+07	5.40771e+06	2.58534e+06	3.13623e+06	2.78004e+06	3.6622e+06	2.5309e+06	1.92602e+06	2.17168e+06	2.94521e+06	2.12833e+06	1.77801e+06	4.90692e+06	1.90899e+06	2.24014e+06	2.2806e+06	2.36706e+06
P11047|LAMC1_HUMAN	P11047	LAMC1	11	11	582.9	177602	Laminin subunit gamma-1 OS=Homo sapiens OX=9606 GN=LAMC1 PE=1 SV=3	P11047	21903	34426.5	79359.7	60518.8	66635.1	96161.3	87826.5	92506.2	63172	56450.2	64168.3	25823.5	52026.1	69023.6	106275	366961	544167	290643	545914	1.30534e+06	1.01122e+06	785180	1.16399e+06	1.01537e+06	2.15922e+06	300781	976935	950087	1.46974e+06	712473
Q9NSE4|SYIM_HUMAN	Q9NSE4	IARS2	26	25	1659.09	113791	Isoleucine--tRNA ligase, mitochondrial OS=Homo sapiens OX=9606 GN=IARS2 PE=1 SV=2	Q9NSE4	2.72613e+06	2.85224e+06	4.03259e+06	2.68002e+06	2.94617e+06	5.83998e+06	4.47771e+06	8.17202e+06	6.58538e+06	2.91168e+06	5.90826e+06	5.50046e+06	6.04886e+06	6.05837e+06	1.13991e+07	1.78308e+07	1.91985e+07	1.4974e+07	1.29001e+07	2.7899e+07	1.94381e+07	1.44699e+07	1.56372e+07	1.27658e+07	1.89352e+07	1.97487e+07	1.96758e+07	1.99352e+07	3.32342e+07	2.17044e+07
P07602|SAP_HUMAN	P07602	PSAP	15	15	1018.18	58112.8	Prosaposin OS=Homo sapiens OX=9606 GN=PSAP PE=1 SV=2	P07602	2.26237e+06	3.33132e+06	2.98347e+06	2.74844e+06	4.20542e+06	1.05764e+06	1.27588e+06	1.27961e+06	1.28888e+06	770782	3.50743e+06	3.7043e+06	2.76339e+06	3.75071e+06	5.36369e+06	7.10454e+06	6.01544e+06	3.83466e+06	7.03969e+06	5.41538e+06	4.06392e+06	3.70579e+06	3.63697e+06	3.68713e+06	5.25652e+06	5.60246e+06	7.74939e+06	8.88696e+06	1.20481e+07	7.99636e+06
Q86UP2|KTN1_HUMAN	Q86UP2	KTN1	34	33	2000.83	156275	Kinectin OS=Homo sapiens OX=9606 GN=KTN1 PE=1 SV=1	Q86UP2	8.69362e+06	6.36229e+06	7.13724e+06	8.72167e+06	5.95862e+06	1.95032e+06	1.35699e+06	1.99997e+06	2.38499e+06	1.1047e+06	2.78035e+06	2.23022e+06	2.30349e+06	1.63402e+06	4.15104e+06	6.67919e+06	8.39385e+06	6.56816e+06	8.58458e+06	9.6283e+06	1.03023e+07	7.94805e+06	8.31252e+06	8.35957e+06	1.18797e+07	5.88216e+06	1.01815e+07	1.15896e+07	1.1745e+07	8.96005e+06
O75947|ATP5H_HUMAN	O75947	ATP5H	7	7	459.51	18491.2	ATP synthase subunit d, mitochondrial OS=Homo sapiens OX=9606 GN=ATP5H PE=1 SV=3	O75947	264522	479565	909776	455208	737049	880942	670931	570830	1.40635e+06	991176	625124	1.05724e+06	654710	526714	4.1586e+06	5.9442e+06	8.72641e+06	4.9287e+06	8.67787e+06	7.55852e+06	1.05877e+07	8.77073e+06	1.27169e+07	7.81524e+06	1.39979e+07	5.79442e+06	1.12937e+07	1.868e+07	1.85384e+07	1.48688e+07
Q99805|TM9S2_HUMAN	Q99805	TM9SF2	6	5	322.79	75775.7	Transmembrane 9 superfamily member 2 OS=Homo sapiens OX=9606 GN=TM9SF2 PE=1 SV=1	Q99805	400501	333181	458178	415195	419407	109309	295748	91714.2	100514	111582	238466	308552	309754	181940	1.09678e+06	2.00918e+06	1.91766e+06	1.07489e+06	1.5848e+06	1.67836e+06	1.45995e+06	1.37121e+06	1.46059e+06	1.89545e+06	1.67272e+06	1.78726e+06	1.51182e+06	1.49482e+06	2.20894e+06	1.84992e+06
O60271|JIP4_HUMAN	O60271	SPAG9	23	23	1463.48	146205	C-Jun-amino-terminal kinase-interacting protein 4 OS=Homo sapiens OX=9606 GN=SPAG9 PE=1 SV=4	O60271	3.20681e+06	1.99663e+06	3.45503e+06	2.92881e+06	4.35967e+06	6.21576e+06	5.31023e+06	5.69549e+06	6.40632e+06	6.5702e+06	7.34803e+06	6.18574e+06	7.10473e+06	6.3475e+06	3.76445e+06	730338	798312	695346	479433	612299	641418	766404	1.13892e+06	634687	764249	5.17916e+06	1.05662e+06	1.38619e+06	1.60451e+06	1.182e+06
Q04446|GLGB_HUMAN	Q04446	GBE1	12	11	631.17	80473.9	1,4-alpha-glucan-branching enzyme OS=Homo sapiens OX=9606 GN=GBE1 PE=1 SV=3	Q04446	3.34192e+06	2.25679e+06	2.90426e+06	2.25383e+06	2.68455e+06	4.12776e+06	2.71687e+06	2.51881e+06	3.20208e+06	3.22342e+06	2.25413e+06	3.26616e+06	2.70661e+06	2.33503e+06	1.61399e+06	708590	974990	772662	1.14238e+06	944138	249356	400827	575265	394457	288555	1.70294e+06	812206	675227	467399	603814
Q14116|IL18_HUMAN	Q14116	IL18	3	3	162.85	22326.2	Interleukin-18 OS=Homo sapiens OX=9606 GN=IL18 PE=1 SV=1	Q14116	559725	369886	499885	351138	498424	932306	788070	632775	994439	913440	86994.7	156083	102486	158543	97221.1	92718.4	163755	159100	215194	78874.6	77071.9	101494	128211	108693	40286.7	112374	25837.4	34742.7	38731.1	39146.7
P11279|LAMP1_HUMAN	P11279	LAMP1	5	5	312.52	44882.4	Lysosome-associated membrane glycoprotein 1 OS=Homo sapiens OX=9606 GN=LAMP1 PE=1 SV=3	P11279	749771	891395	750081	977691	721656	670620	970365	1.10408e+06	488662	556663	1.2228e+06	808136	839260	774581	3.75897e+06	4.72885e+06	3.75073e+06	3.14286e+06	5.01991e+06	6.08165e+06	3.94272e+06	3.08303e+06	3.65588e+06	3.44276e+06	4.78824e+06	5.53805e+06	1.06513e+07	1.14181e+07	1.18862e+07	9.52885e+06
P06744|G6PI_HUMAN	P06744	GPI	42	39	4005.29	63147.2	Glucose-6-phosphate isomerase OS=Homo sapiens OX=9606 GN=GPI PE=1 SV=4	P06744	2.78718e+08	2.23589e+08	3.22695e+08	2.63131e+08	3.07067e+08	5.10519e+08	3.07646e+08	2.64246e+08	4.04989e+08	3.515e+08	2.01428e+08	2.55503e+08	2.65217e+08	1.93632e+08	1.38112e+08	7.47221e+07	8.88905e+07	8.70793e+07	7.48845e+07	4.8938e+07	5.05482e+07	6.09861e+07	7.56832e+07	5.34498e+07	4.98775e+07	1.32432e+08	3.48004e+07	5.86942e+07	5.49033e+07	5.97356e+07
P30838|AL3A1_HUMAN	P30838	ALDH3A1	34	32	3205.07	50395	Aldehyde dehydrogenase, dimeric NADP-preferring OS=Homo sapiens OX=9606 GN=ALDH3A1 PE=1 SV=3	P30838	1.40869e+08	1.13692e+08	1.3129e+08	1.1125e+08	1.32152e+08	2.09883e+08	1.30034e+08	1.28926e+08	1.73846e+08	1.63108e+08	6.81038e+07	1.04105e+08	8.31281e+07	6.51538e+07	4.78076e+07	3.5282e+07	5.10881e+07	3.51736e+07	4.49676e+07	3.88551e+07	2.35938e+07	2.51926e+07	4.38818e+07	2.10435e+07	2.45638e+07	5.55995e+07	1.89442e+07	2.61167e+07	2.6117e+07	2.81041e+07
O95571|ETHE1_HUMAN	O95571	ETHE1	8	8	576.04	27872.9	Persulfide dioxygenase ETHE1, mitochondrial OS=Homo sapiens OX=9606 GN=ETHE1 PE=1 SV=2	O95571	957892	550744	435993	355580	477472	946158	1.41275e+06	1.62517e+06	1.27914e+06	549911	1.75811e+06	1.39137e+06	1.43797e+06	2.016e+06	3.56073e+06	4.00569e+06	4.08979e+06	2.80838e+06	4.55267e+06	5.82149e+06	4.8995e+06	4.05214e+06	4.9288e+06	3.95595e+06	5.00648e+06	3.65033e+06	6.76884e+06	7.4764e+06	8.12523e+06	7.95767e+06
P23526|SAHH_HUMAN	P23526	AHCY	26	24	2155.27	47716.1	Adenosylhomocysteinase OS=Homo sapiens OX=9606 GN=AHCY PE=1 SV=4	P23526	3.18964e+07	2.05043e+07	2.66498e+07	2.3625e+07	2.54795e+07	5.29575e+07	3.14475e+07	2.692e+07	3.52949e+07	3.32054e+07	1.98863e+07	2.6183e+07	2.32227e+07	1.91518e+07	1.45134e+07	8.21438e+06	1.03368e+07	8.31458e+06	1.02802e+07	1.03407e+07	5.38861e+06	6.13398e+06	8.13708e+06	6.4482e+06	4.54708e+06	1.35392e+07	5.49524e+06	4.60634e+06	6.02526e+06	4.55731e+06
O00151|PDLI1_HUMAN	O00151	PDLIM1	16	14	1287.03	36071.7	PDZ and LIM domain protein 1 OS=Homo sapiens OX=9606 GN=PDLIM1 PE=1 SV=4	O00151	1.83566e+07	1.13798e+07	9.37189e+06	9.64075e+06	1.52463e+07	2.88033e+07	1.81834e+07	1.61205e+07	2.30007e+07	2.59693e+07	1.28485e+07	1.78207e+07	1.70122e+07	1.22777e+07	1.00408e+07	2.58097e+06	2.17353e+06	2.08957e+06	1.94362e+06	1.83921e+06	2.79865e+06	4.66708e+06	7.06472e+06	4.03916e+06	3.17577e+06	9.92258e+06	3.50757e+06	5.20302e+06	3.94449e+06	3.19097e+06
P17812|PYRG1_HUMAN	P17812	CTPS1	16	16	1037.38	66690.4	CTP synthase 1 OS=Homo sapiens OX=9606 GN=CTPS1 PE=1 SV=2	P17812	5.56443e+06	5.88254e+06	7.04377e+06	5.76926e+06	7.21908e+06	1.29765e+07	7.29687e+06	8.45308e+06	1.31413e+07	1.09034e+07	5.44991e+06	7.16655e+06	6.74415e+06	4.80639e+06	4.05365e+06	1.54859e+06	1.85617e+06	1.35541e+06	1.50173e+06	2.82625e+06	2.12807e+06	2.17549e+06	2.64737e+06	1.83151e+06	1.71112e+06	4.44184e+06	1.88413e+06	2.34554e+06	2.5763e+06	2.41059e+06
P55265|DSRAD_HUMAN	P55265	ADAR	13	12	687.75	136066	Double-stranded RNA-specific adenosine deaminase OS=Homo sapiens OX=9606 GN=ADAR PE=1 SV=4	P55265	752524	810397	697090	751901	673546	437316	461240	688791	443836	540349	1.10567e+06	1.02677e+06	1.14816e+06	1.23264e+06	1.65659e+06	3.42305e+06	2.95012e+06	2.23055e+06	2.08409e+06	2.52444e+06	2.41443e+06	1.87051e+06	2.67726e+06	2.18706e+06	1.65973e+06	2.39552e+06	1.36571e+06	1.33908e+06	2.34713e+06	1.0862e+06
P50395|GDIB_HUMAN	P50395	GDI2	27	25	2351.84	50663.3	Rab GDP dissociation inhibitor beta OS=Homo sapiens OX=9606 GN=GDI2 PE=1 SV=2	P50395	3.63519e+07	3.25406e+07	4.20463e+07	3.46979e+07	4.92307e+07	7.7161e+07	6.01501e+07	5.30403e+07	6.42057e+07	6.50646e+07	2.92101e+07	4.58949e+07	4.77438e+07	3.90338e+07	2.45947e+07	1.13722e+07	1.44931e+07	1.45322e+07	9.92699e+06	8.03793e+06	9.65321e+06	1.15445e+07	1.2631e+07	8.28673e+06	9.60473e+06	2.4201e+07	7.33919e+06	8.117e+06	8.70687e+06	7.53444e+06
Q3ZCQ8|TIM50_HUMAN	Q3ZCQ8	TIMM50	10	10	633.92	39646.3	Mitochondrial import inner membrane translocase subunit TIM50 OS=Homo sapiens OX=9606 GN=TIMM50 PE=1 SV=2	Q3ZCQ8	300005	293620	313107	356749	248854	332601	330196	188102	287902	216028	307042	220703	240761	281317	879547	2.19074e+06	2.03601e+06	1.31873e+06	2.24341e+06	3.61436e+06	2.85146e+06	2.02761e+06	3.47153e+06	3.02467e+06	3.67111e+06	771306	2.47555e+06	3.01458e+06	3.62258e+06	2.76628e+06
P29590|PML_HUMAN	P29590	PML	13	12	637.03	97550.6	Protein PML OS=Homo sapiens OX=9606 GN=PML PE=1 SV=3	P29590	688182	1.50222e+06	1.00351e+06	714635	547553	1.02631e+06	1.09582e+06	1.14332e+06	1.31797e+06	2.04168e+06	1.52004e+06	1.48901e+06	2.2091e+06	1.89477e+06	2.99246e+06	641411	677062	862461	836551	828898	1.86325e+06	1.62591e+06	2.02986e+06	2.1831e+06	2.42375e+06	4.35768e+06	6.48369e+06	6.28967e+06	8.80095e+06	5.81804e+06
Q92520|FAM3C_HUMAN	Q92520	FAM3C	6	6	366.56	24680.5	Protein FAM3C OS=Homo sapiens OX=9606 GN=FAM3C PE=1 SV=1	Q92520	178045	197343	177003	131496	228457	258723	284065	252317	235757	248968	157410	207848	263415	225910	625328	713686	672667	407149	607002	419731	1.61656e+06	1.6726e+06	1.4504e+06	1.32237e+06	2.70845e+06	975911	1.55031e+06	2.58773e+06	4.27382e+06	2.34232e+06
P07814|SYEP_HUMAN	P07814	EPRS	65	62	4691.23	170590	Bifunctional glutamate/proline--tRNA ligase OS=Homo sapiens OX=9606 GN=EPRS PE=1 SV=5	P07814	5.0037e+07	4.31669e+07	4.50849e+07	4.21725e+07	5.07384e+07	3.81745e+07	3.17977e+07	3.36373e+07	3.65637e+07	3.90837e+07	2.88645e+07	2.67824e+07	3.12963e+07	2.45642e+07	1.98579e+07	1.37172e+07	1.59201e+07	1.51665e+07	1.2905e+07	1.22653e+07	1.68393e+07	1.86051e+07	1.77282e+07	1.42788e+07	1.62495e+07	2.15409e+07	7.75469e+06	8.83303e+06	1.06496e+07	9.30294e+06
O75306|NDUS2_HUMAN	O75306	NDUFS2	3	3	196.23	52545.7	NADH dehydrogenase [ubiquinone] iron-sulfur protein 2, mitochondrial OS=Homo sapiens OX=9606 GN=NDUFS2 PE=1 SV=2	O75306	21342.5	37428.9	33586.4	17443.8	21886.1	12704.8	36865.4	56503.7	89437.1	55509.8	17035.7	25389.5	81522.4	24229.9	49646.5	662615	516603	267697	794910	1.00522e+06	569784	656830	836793	745989	800480	138957	232931	392252	686170	381514
Q13838|DX39B_HUMAN	Q13838	DDX39B	16	16	1126.87	48991.4	Spliceosome RNA helicase DDX39B OS=Homo sapiens OX=9606 GN=DDX39B PE=1 SV=1	Q13838	1.10839e+07	8.90732e+06	1.25245e+07	1.36638e+07	9.41096e+06	2.78745e+06	2.71097e+06	1.53542e+06	2.56507e+06	2.57686e+06	5.05697e+06	6.07237e+06	6.58135e+06	5.46155e+06	6.52519e+06	1.07537e+07	1.14125e+07	7.89495e+06	7.18458e+06	1.38204e+07	9.33978e+06	7.43494e+06	8.14347e+06	7.94121e+06	1.14393e+07	6.61512e+06	9.13421e+06	8.35062e+06	8.64753e+06	7.50217e+06
Q08J23|NSUN2_HUMAN	Q08J23	NSUN2	21	19	1341.78	86470.8	tRNA (cytosine(34)-C(5))-methyltransferase OS=Homo sapiens OX=9606 GN=NSUN2 PE=1 SV=2	Q08J23	1.00026e+07	9.41553e+06	9.7499e+06	9.83686e+06	8.65667e+06	7.45457e+06	5.33631e+06	5.72744e+06	7.00815e+06	6.09163e+06	5.66708e+06	6.95124e+06	6.13362e+06	4.47554e+06	3.68472e+06	1.7976e+06	1.89969e+06	1.87542e+06	1.27624e+06	2.18984e+06	2.71533e+06	3.67472e+06	3.21883e+06	2.62615e+06	4.20766e+06	4.08644e+06	2.10213e+06	1.84185e+06	2.23169e+06	1.60228e+06
Q9NR30|DDX21_HUMAN	Q9NR30	DDX21	35	35	2140.95	87344.5	Nucleolar RNA helicase 2 OS=Homo sapiens OX=9606 GN=DDX21 PE=1 SV=5	Q9NR30	7.16545e+06	6.9635e+06	1.00223e+07	1.01203e+07	8.78517e+06	3.59008e+06	2.51739e+06	2.38358e+06	3.36745e+06	2.06663e+06	7.7823e+06	7.92686e+06	7.60358e+06	7.43135e+06	1.47601e+07	1.73868e+07	1.89971e+07	1.39661e+07	1.18081e+07	2.03425e+07	2.4944e+07	2.33364e+07	2.48318e+07	2.43038e+07	1.7215e+07	1.54059e+07	9.3352e+06	6.06957e+06	1.0843e+07	7.3649e+06
P33991|MCM4_HUMAN	P33991	MCM4	27	25	1949.4	96557.8	DNA replication licensing factor MCM4 OS=Homo sapiens OX=9606 GN=MCM4 PE=1 SV=5	P33991	2.6681e+07	2.39259e+07	2.88127e+07	2.71458e+07	2.28687e+07	7.38657e+06	5.30161e+06	5.43318e+06	9.65425e+06	4.7583e+06	7.52218e+06	7.11907e+06	6.59646e+06	5.44228e+06	5.52926e+06	7.23929e+06	7.76634e+06	7.85051e+06	5.66268e+06	5.02718e+06	6.88887e+06	5.98751e+06	6.66414e+06	5.5001e+06	1.08796e+07	5.36242e+06	2.16026e+06	3.26584e+06	3.08953e+06	2.70411e+06
Q15459|SF3A1_HUMAN	Q15459	SF3A1	16	15	851.04	88886.2	Splicing factor 3A subunit 1 OS=Homo sapiens OX=9606 GN=SF3A1 PE=1 SV=1	Q15459	3.13134e+06	2.31377e+06	3.13463e+06	3.32386e+06	2.08754e+06	1.13136e+06	694538	1.04593e+06	1.25548e+06	505218	2.20926e+06	2.7074e+06	2.35908e+06	2.62158e+06	4.1415e+06	5.83993e+06	6.2934e+06	4.63527e+06	2.80945e+06	7.2763e+06	6.43006e+06	5.34329e+06	6.70389e+06	5.86474e+06	6.05917e+06	5.90943e+06	9.15576e+06	7.07829e+06	8.99911e+06	6.33357e+06
P62333|PRS10_HUMAN	P62333	PSMC6	26	26	1789	44173	26S proteasome regulatory subunit 10B OS=Homo sapiens OX=9606 GN=PSMC6 PE=1 SV=1	P62333	2.07862e+07	1.76593e+07	2.04038e+07	1.99359e+07	1.86994e+07	2.59714e+07	1.81485e+07	1.78737e+07	2.18968e+07	1.73061e+07	1.34281e+07	1.85835e+07	1.65958e+07	1.5234e+07	1.10823e+07	5.89165e+06	6.34159e+06	5.44667e+06	3.49862e+06	7.22377e+06	8.99638e+06	8.79724e+06	9.76242e+06	8.56727e+06	1.11833e+07	1.1844e+07	9.29883e+06	1.01689e+07	1.22152e+07	1.07332e+07
P27144|KAD4_HUMAN	P27144	AK4	3	3	110.85	25268	Adenylate kinase 4, mitochondrial OS=Homo sapiens OX=9606 GN=AK4 PE=1 SV=1	P27144	18692.5	9399.53	11867.9	13207.1	3623.58	36968.5	36527.5	109741	62217.5	13645.1	154810	159843	97963.2	161684	303737	173595	264984	180322	84406.1	259645	273048	290336	441425	286768	287118	332022	545825	397140	435026	371093
Q8TCT8|SPP2A_HUMAN	Q8TCT8	SPPL2A	2	2	107.08	58143.2	Signal peptide peptidase-like 2A OS=Homo sapiens OX=9606 GN=SPPL2A PE=1 SV=2	Q8TCT8	362183	342156	484782	399263	546844	542377	861616	653233	747603	651178	822967	889298	668435	754050	1.42373e+06	1.63833e+06	1.44071e+06	1.15868e+06	1.72675e+06	1.6141e+06	1.2771e+06	1.26862e+06	1.31619e+06	1.31825e+06	1.70952e+06	1.72844e+06	1.66983e+06	2.61579e+06	2.83654e+06	1.99554e+06
P30084|ECHM_HUMAN	P30084	ECHS1	11	10	1149.42	31387.4	Enoyl-CoA hydratase, mitochondrial OS=Homo sapiens OX=9606 GN=ECHS1 PE=1 SV=4	P30084	2.67365e+06	2.61706e+06	3.54222e+06	3.11125e+06	2.50151e+06	4.7362e+06	5.11754e+06	9.96854e+06	7.9163e+06	3.20006e+06	8.15309e+06	7.52888e+06	8.41042e+06	8.41749e+06	1.568e+07	2.25483e+07	2.58954e+07	1.63151e+07	1.83082e+07	1.00747e+07	2.06606e+07	1.88874e+07	2.3432e+07	1.54009e+07	2.53653e+07	1.88298e+07	3.05981e+07	3.99727e+07	4.30933e+07	3.65954e+07
O43172|PRP4_HUMAN	O43172	PRPF4	10	10	534.01	58449.2	U4/U6 small nuclear ribonucleoprotein Prp4 OS=Homo sapiens OX=9606 GN=PRPF4 PE=1 SV=2	O43172	980574	767728	1.05442e+06	966943	663070	509926	221200	416989	292854	256975	407508	561676	508507	436021	978572	1.95722e+06	1.98077e+06	1.50793e+06	2.29658e+06	1.74909e+06	2.24242e+06	1.68034e+06	1.80043e+06	1.98816e+06	2.19174e+06	1.4044e+06	1.89176e+06	1.32784e+06	1.90082e+06	1.02701e+06
Q8IY81|SPB1_HUMAN	Q8IY81	FTSJ3	16	15	966.59	96558.5	pre-rRNA processing protein FTSJ3 OS=Homo sapiens OX=9606 GN=FTSJ3 PE=1 SV=2	Q8IY81	1.66934e+06	1.82416e+06	2.16859e+06	2.3505e+06	1.86011e+06	1.07563e+06	856867	1.11614e+06	1.30255e+06	803588	1.81536e+06	2.12328e+06	1.72067e+06	1.69531e+06	2.96775e+06	6.27728e+06	6.19574e+06	3.86903e+06	2.67612e+06	5.92747e+06	9.19863e+06	6.24756e+06	8.85372e+06	6.46692e+06	6.84776e+06	5.85595e+06	3.23026e+06	3.0285e+06	4.76491e+06	3.11795e+06
Q53GS9|SNUT2_HUMAN	Q53GS9	USP39	3	3	132.15	65380.6	U4/U6.U5 tri-snRNP-associated protein 2 OS=Homo sapiens OX=9606 GN=USP39 PE=1 SV=2	Q53GS9	215087	207393	264983	331087	200893	37778.1	18280.3	50840.6	12308.9	18621.3	54496.5	80452.3	59936.8	56624.8	130187	367826	430756	181801	471762	476033	482468	265349	371841	449174	386754	99433.3	51617.8	27270	34058.4	55525.6
Q8N163|CCAR2_HUMAN	Q8N163	CCAR2	20	19	1455.85	102902	Cell cycle and apoptosis regulator protein 2 OS=Homo sapiens OX=9606 GN=CCAR2 PE=1 SV=2	Q8N163	8.45577e+06	7.45609e+06	8.26395e+06	8.05473e+06	6.98335e+06	4.36562e+06	3.41155e+06	4.57907e+06	4.26083e+06	1.67824e+06	9.54532e+06	7.07513e+06	6.92619e+06	7.2343e+06	7.56556e+06	1.74452e+07	1.8916e+07	1.49489e+07	1.86557e+07	1.9252e+07	1.76345e+07	1.36137e+07	1.66878e+07	1.41431e+07	1.79681e+07	1.21607e+07	1.11477e+07	1.02525e+07	1.65216e+07	1.01214e+07
P14923|PLAK_HUMAN	P14923	JUP	19	17	1102.04	81744.8	Junction plakoglobin OS=Homo sapiens OX=9606 GN=JUP PE=1 SV=3	P14923	4.8619e+06	5.4054e+06	6.7167e+06	7.33382e+06	5.57314e+06	2.25483e+06	2.51672e+06	2.45646e+06	3.28985e+06	2.45877e+06	3.74918e+06	3.07993e+06	4.85774e+06	4.17539e+06	4.21592e+06	8.12057e+06	9.15996e+06	8.48805e+06	6.90752e+06	7.40437e+06	8.79465e+06	7.90183e+06	6.7547e+06	7.05409e+06	8.52634e+06	4.08031e+06	5.04112e+06	5.60735e+06	6.65835e+06	4.91988e+06
Q16740|CLPP_HUMAN	Q16740	CLPP	3	2	216.25	30180	ATP-dependent Clp protease proteolytic subunit, mitochondrial OS=Homo sapiens OX=9606 GN=CLPP PE=1 SV=1	Q16740	206451	22597.3	28904.4	60367.5	20188.3	261250	272935	226454	235311	76797.9	205251	153719	215395	214044	1.29431e+06	2.10457e+06	2.53046e+06	1.25085e+06	2.95759e+06	2.73134e+06	2.42373e+06	1.43292e+06	2.10939e+06	1.72205e+06	3.15358e+06	2.41718e+06	3.90813e+06	4.36086e+06	5.31145e+06	3.81446e+06
Q53GQ0|DHB12_HUMAN	Q53GQ0	HSD17B12	7	7	405.08	34324.2	Very-long-chain 3-oxoacyl-CoA reductase OS=Homo sapiens OX=9606 GN=HSD17B12 PE=1 SV=2	Q53GQ0	468844	296445	422941	796821	309902	344097	441053	260649	257443	302883	819127	385739	613392	892184	4.05527e+06	7.34164e+06	5.9385e+06	4.45375e+06	4.66578e+06	2.82485e+06	4.90579e+06	5.23638e+06	5.78879e+06	5.72202e+06	5.28422e+06	3.53355e+06	3.56003e+06	2.75966e+06	3.32099e+06	2.91225e+06
Q14195|DPYL3_HUMAN	Q14195	DPYSL3	9	8	619.29	61963.4	Dihydropyrimidinase-related protein 3 OS=Homo sapiens OX=9606 GN=DPYSL3 PE=1 SV=1	Q14195	8.83005e+06	6.59145e+06	7.40443e+06	6.8698e+06	7.34293e+06	9.15162e+06	6.50974e+06	7.11031e+06	8.40395e+06	7.95316e+06	4.94716e+06	6.31641e+06	5.34801e+06	4.15723e+06	3.91955e+06	2.04983e+06	2.47595e+06	2.32119e+06	1.36979e+06	2.01865e+06	1.74825e+06	2.43699e+06	3.20258e+06	2.00936e+06	2.53738e+06	3.75356e+06	1.69817e+06	2.62961e+06	1.93409e+06	1.85407e+06
Q01650|LAT1_HUMAN	Q01650	SLC7A5	3	3	306.34	55010.3	Large neutral amino acids transporter small subunit 1 OS=Homo sapiens OX=9606 GN=SLC7A5 PE=1 SV=2	Q01650	129499	284869	191116	343993	151613	119282	76852.9	112445	133590	62123.2	72924.2	101957	87411.7	76191	914567	2.23768e+06	2.28317e+06	1.67158e+06	1.18269e+06	2.74706e+06	1.85305e+06	1.85301e+06	3.09171e+06	2.28671e+06	2.21475e+06	1.28676e+06	3.01058e+06	2.99759e+06	3.02401e+06	2.94295e+06
P31937|3HIDH_HUMAN	P31937	HIBADH	10	10	719.31	35328.9	3-hydroxyisobutyrate dehydrogenase, mitochondrial OS=Homo sapiens OX=9606 GN=HIBADH PE=1 SV=2	P31937	639621	1.31258e+06	1.26731e+06	697704	1.64949e+06	1.27962e+06	1.46507e+06	2.12899e+06	1.15906e+06	605400	1.53586e+06	1.46552e+06	1.47201e+06	2.36948e+06	3.08849e+06	7.38297e+06	5.64233e+06	6.72799e+06	8.13762e+06	6.21388e+06	3.94934e+06	4.60523e+06	3.82326e+06	4.5337e+06	5.05606e+06	7.58181e+06	6.69805e+06	1.10285e+07	1.44969e+07	1.24436e+07
O95782|AP2A1_HUMAN	O95782	AP2A1	16	14	834.98	107546	AP-2 complex subunit alpha-1 OS=Homo sapiens OX=9606 GN=AP2A1 PE=1 SV=3	O95782	2.70496e+06	2.65487e+06	3.57458e+06	3.43e+06	3.13898e+06	1.08289e+06	1.06455e+06	1.22414e+06	1.43682e+06	1.11129e+06	1.10745e+06	1.37023e+06	1.46072e+06	1.08795e+06	1.78501e+06	3.28026e+06	3.34436e+06	3.00705e+06	3.03418e+06	1.9502e+06	4.42917e+06	4.15122e+06	3.66203e+06	3.39379e+06	6.2086e+06	1.96087e+06	1.65081e+06	1.50981e+06	1.89078e+06	1.88414e+06
Q6RW13|ATRAP_HUMAN	Q6RW13	AGTRAP	1	1	164.2	17419.2	Type-1 angiotensin II receptor-associated protein OS=Homo sapiens OX=9606 GN=AGTRAP PE=1 SV=1	Q6RW13	95881.6	83738	144789	256496	67947.8	34602	7971.75	13566.8	107755	22088.3	139443	204933	232384	262626	1.23129e+06	1.29164e+06	1.43649e+06	960510	806509	2.23111e+06	1.06013e+06	941881	1.90877e+06	1.2371e+06	1.0943e+06	2.2399e+06	1.97998e+06	2.18011e+06	2.96845e+06	2.41132e+06
Q96AY3|FKB10_HUMAN	Q96AY3	FKBP10	4	3	193.95	64245.1	Peptidyl-prolyl cis-trans isomerase FKBP10 OS=Homo sapiens OX=9606 GN=FKBP10 PE=1 SV=1	Q96AY3	23664.1	10840.2	30418.9	57909.5	43079.4	153542	124603	145890	133620	78023.6	152186	56171.4	70720.2	134018	458809	809796	677205	504543	798697	970279	906844	926391	845496	842879	1.62384e+06	470729	1.06735e+06	1.41342e+06	1.97388e+06	972587
O75663|TIPRL_HUMAN	O75663	TIPRL	4	4	235.97	31444	TIP41-like protein OS=Homo sapiens OX=9606 GN=TIPRL PE=1 SV=2	O75663	1.0925e+06	994396	852000	1.02984e+06	861432	1.68535e+06	1.27032e+06	1.18605e+06	1.46274e+06	1.38607e+06	701394	938853	971145	782002	684167	348388	284584	356001	392091	271845	355084	410866	368679	365841	385075	643111	214857	271384	192630	227463
P11310|ACADM_HUMAN	P11310	ACADM	9	7	484.13	46588.3	Medium-chain specific acyl-CoA dehydrogenase, mitochondrial OS=Homo sapiens OX=9606 GN=ACADM PE=1 SV=1	P11310	515970	411288	426555	310960	329823	509322	837390	546709	617785	534986	478276	438474	611605	494441	807906	1.59987e+06	1.34313e+06	1.18243e+06	1.05791e+06	1.50922e+06	1.23964e+06	1.27049e+06	1.42956e+06	1.12823e+06	1.21106e+06	1.26804e+06	1.24324e+06	1.34171e+06	1.87148e+06	2.03165e+06
P08648|ITA5_HUMAN	P08648	ITGA5	18	16	1187.26	114536	Integrin alpha-5 OS=Homo sapiens OX=9606 GN=ITGA5 PE=1 SV=2	P08648	754429	789868	728738	796995	765823	1.44733e+06	866531	855346	1.23446e+06	795614	1.05606e+06	889654	702901	855965	8.42882e+06	989012	981091	902829	1.31773e+06	2.35261e+06	7.14229e+06	6.45639e+06	8.99877e+06	6.4339e+06	6.90699e+06	1.35948e+07	2.80931e+07	3.10903e+07	3.85131e+07	3.76591e+07
O00264|PGRC1_HUMAN	O00264	PGRMC1	14	13	1047.75	21671.1	Membrane-associated progesterone receptor component 1 OS=Homo sapiens OX=9606 GN=PGRMC1 PE=1 SV=3	O00264	2.43873e+06	1.69235e+06	2.56319e+06	2.54422e+06	1.74406e+06	1.78594e+06	1.33946e+06	1.22749e+06	3.13412e+06	1.36413e+06	2.59451e+06	2.60155e+06	2.58475e+06	1.67565e+06	1.12381e+07	1.71021e+07	3.18262e+07	1.0809e+07	1.92322e+07	2.23467e+07	3.36348e+07	1.38294e+07	2.07208e+07	1.51406e+07	1.85858e+07	1.95576e+07	3.30732e+07	4.52812e+07	7.82578e+07	1.00644e+08
P52888|THOP1_HUMAN	P52888	THOP1	8	7	456.55	78839.9	Thimet oligopeptidase OS=Homo sapiens OX=9606 GN=THOP1 PE=1 SV=2	P52888	893889	861476	914105	799353	725007	1.37636e+06	848305	800896	1.11358e+06	950706	528628	803646	688647	481544	353922	99138.2	148911	178904	202261	135940	50142.7	81725.1	146243	108437	63304.3	340660	69412.8	69556.7	84687.5	144595
Q99873|ANM1_HUMAN	Q99873	PRMT1	10	9	812.03	42461.7	Protein arginine N-methyltransferase 1 OS=Homo sapiens OX=9606 GN=PRMT1 PE=1 SV=3	Q99873	9.77466e+06	6.66605e+06	9.68495e+06	9.33127e+06	8.88292e+06	7.23142e+06	5.04932e+06	3.99847e+06	6.13969e+06	5.49346e+06	3.99298e+06	6.06475e+06	6.81356e+06	6.35616e+06	2.47695e+06	1.19228e+06	1.22607e+06	1.51819e+06	1.57579e+06	2.16798e+06	1.80316e+06	1.32759e+06	1.54422e+06	1.31453e+06	2.09397e+06	2.64239e+06	1.24692e+06	1.30711e+06	1.26939e+06	1.22207e+06
P51970|NDUA8_HUMAN	P51970	NDUFA8	4	4	171.18	20105	NADH dehydrogenase [ubiquinone] 1 alpha subcomplex subunit 8 OS=Homo sapiens OX=9606 GN=NDUFA8 PE=1 SV=3	P51970	28394.4	94988.3	92472.2	25255.9	22799.7	55236.1	38772.3	54231.8	36829.3	39159.9	42357.8	33224.2	36208.6	43996.5	203326	1.07203e+06	983741	860390	1.06583e+06	256098	917828	888790	820932	749622	1.15092e+06	316524	453450	731176	843713	832314
P40925|MDHC_HUMAN	P40925	MDH1	19	18	1340.66	36426.1	Malate dehydrogenase, cytoplasmic OS=Homo sapiens OX=9606 GN=MDH1 PE=1 SV=4	P40925	3.52173e+07	3.62045e+07	4.33182e+07	3.27499e+07	3.86321e+07	5.48714e+07	4.3835e+07	4.01545e+07	5.61589e+07	5.32354e+07	3.05862e+07	5.146e+07	3.48841e+07	3.10819e+07	2.32212e+07	9.8631e+06	1.61116e+07	1.38446e+07	1.35354e+07	1.10721e+07	7.59449e+06	8.34047e+06	1.4004e+07	6.62843e+06	6.72304e+06	2.20193e+07	9.89586e+06	1.10761e+07	8.62961e+06	1.5168e+07
P24752|THIL_HUMAN	P24752	ACAT1	14	13	1019.04	45199.6	Acetyl-CoA acetyltransferase, mitochondrial OS=Homo sapiens OX=9606 GN=ACAT1 PE=1 SV=1	P24752	1.44606e+06	773562	888402	935205	1.29058e+06	1.53826e+06	1.92282e+06	2.34732e+06	1.42563e+06	908097	796233	1.06543e+06	1.16753e+06	1.2538e+06	2.97151e+06	1.00542e+07	1.07328e+07	8.53623e+06	6.25583e+06	9.51456e+06	5.67877e+06	5.88777e+06	6.22636e+06	5.93228e+06	9.08964e+06	3.23596e+06	6.98936e+06	6.9171e+06	8.3922e+06	5.18549e+06
P49327|FAS_HUMAN	P49327	FASN	126	118	11166.3	273424	Fatty acid synthase OS=Homo sapiens OX=9606 GN=FASN PE=1 SV=3	P49327	4.08984e+08	3.31745e+08	3.92454e+08	3.38751e+08	4.35883e+08	2.60471e+08	2.02926e+08	2.17238e+08	2.53622e+08	2.54183e+08	2.36793e+08	2.06089e+08	2.19422e+08	1.75711e+08	1.02991e+08	8.88964e+07	1.07845e+08	1.11074e+08	1.08844e+08	6.99354e+07	2.45868e+07	2.51288e+07	3.51182e+07	2.11082e+07	2.24879e+07	1.43064e+08	1.994e+07	2.30401e+07	2.39597e+07	2.67946e+07
Q96GQ7|DDX27_HUMAN	Q96GQ7	DDX27	12	12	640.41	89835.3	Probable ATP-dependent RNA helicase DDX27 OS=Homo sapiens OX=9606 GN=DDX27 PE=1 SV=2	Q96GQ7	627033	809238	884400	973187	790533	354880	370190	381710	521858	382629	829298	859978	762536	675303	1.75018e+06	3.16016e+06	3.78628e+06	3.00384e+06	3.69402e+06	4.71389e+06	3.98898e+06	2.93323e+06	3.70865e+06	3.11408e+06	1.96939e+06	1.8088e+06	872920	484326	1.01317e+06	660691
P36542|ATPG_HUMAN	P36542	ATP5F1C	9	9	577.32	32996	ATP synthase subunit gamma, mitochondrial OS=Homo sapiens OX=9606 GN=ATP5F1C PE=1 SV=1	P36542	1.00231e+06	626367	656733	1.09015e+06	627636	1.14938e+06	537157	578185	818430	819730	650737	608138	577317	391451	3.89178e+06	6.11267e+06	7.2697e+06	5.18598e+06	5.29219e+06	7.41184e+06	7.73636e+06	7.36986e+06	8.34129e+06	7.30121e+06	8.80799e+06	4.46751e+06	9.36086e+06	9.50345e+06	1.15282e+07	1.01937e+07
Q15181|IPYR_HUMAN	Q15181	PPA1	15	13	1023.39	32660	Inorganic pyrophosphatase OS=Homo sapiens OX=9606 GN=PPA1 PE=1 SV=2	Q15181	1.78926e+07	1.43362e+07	1.44622e+07	1.06702e+07	1.36447e+07	2.58861e+07	1.98432e+07	1.79484e+07	2.334e+07	2.25155e+07	1.51001e+07	2.10608e+07	1.78266e+07	1.61267e+07	1.08628e+07	4.59686e+06	5.10008e+06	4.92634e+06	5.09862e+06	3.83796e+06	3.49252e+06	4.15669e+06	4.71504e+06	3.82371e+06	4.31822e+06	1.40127e+07	4.79387e+06	4.91376e+06	5.43768e+06	4.31416e+06
A0MZ66|SHOT1_HUMAN	A0MZ66	SHTN1	5	5	266	71640	Shootin-1 OS=Homo sapiens OX=9606 GN=SHTN1 PE=1 SV=4	A0MZ66	938621	559778	770420	583920	836224	1.00692e+06	712795	604326	916961	663388	187744	399695	225943	246867	254383	89293.4	81252.1	45663.1	112174	77269.8	102446	64550	170122	103530	126659	242245	125453	342908	356917	131844
Q13740|CD166_HUMAN	Q13740	ALCAM	14	13	1115.04	65102.4	CD166 antigen OS=Homo sapiens OX=9606 GN=ALCAM PE=1 SV=2	Q13740	1.71819e+06	1.66014e+06	1.79146e+06	2.7007e+06	1.60956e+06	1.07157e+06	684397	798309	1.15534e+06	955390	632745	538962	604613	582176	2.7604e+06	8.71124e+06	6.74469e+06	7.338e+06	1.00709e+07	7.62182e+06	4.39583e+06	3.38325e+06	3.58568e+06	4.95944e+06	4.74895e+06	4.01887e+06	8.97923e+06	1.00373e+07	1.20222e+07	8.06593e+06
O75976|CBPD_HUMAN	O75976	CPD	17	15	839.47	152931	Carboxypeptidase D OS=Homo sapiens OX=9606 GN=CPD PE=1 SV=2	O75976	976872	1.19784e+06	796426	1.27044e+06	891554	696201	489903	1.36427e+06	698747	538261	1.03132e+06	605906	414809	374997	1.73002e+06	5.55339e+06	5.52889e+06	4.63256e+06	5.6288e+06	6.52598e+06	3.26696e+06	3.13458e+06	4.13528e+06	3.32984e+06	4.16339e+06	3.50063e+06	5.82207e+06	6.76259e+06	1.05046e+07	7.56333e+06
P62195|PRS8_HUMAN	P62195	PSMC5	19	19	1203.66	45626.1	26S proteasome regulatory subunit 8 OS=Homo sapiens OX=9606 GN=PSMC5 PE=1 SV=1	P62195	9.36135e+06	8.94337e+06	1.17031e+07	1.00532e+07	1.13997e+07	1.33161e+07	8.0082e+06	7.72466e+06	1.14994e+07	8.30157e+06	6.39686e+06	9.00314e+06	7.70061e+06	7.28306e+06	5.91859e+06	2.70634e+06	2.796e+06	2.32166e+06	2.52271e+06	1.43102e+06	3.75756e+06	4.05346e+06	3.63416e+06	3.99971e+06	4.86855e+06	6.89808e+06	3.65549e+06	4.27479e+06	4.77254e+06	4.13091e+06
P14324|FPPS_HUMAN	P14324	FDPS	12	11	957.14	48275.5	Farnesyl pyrophosphate synthase OS=Homo sapiens OX=9606 GN=FDPS PE=1 SV=4	P14324	1.19832e+07	7.9071e+06	1.15506e+07	8.12293e+06	1.00137e+07	7.20943e+06	4.39262e+06	3.47507e+06	6.40003e+06	4.66957e+06	4.6807e+06	8.94535e+06	5.59673e+06	5.76221e+06	3.54923e+06	2.28546e+06	3.75144e+06	2.62249e+06	3.31922e+06	4.26523e+06	1.4262e+06	1.15118e+06	1.32493e+06	917365	1.3393e+06	3.25877e+06	1.89617e+06	1.59876e+06	1.50801e+06	1.86373e+06
Q9UNZ2|NSF1C_HUMAN	Q9UNZ2	NSFL1C	15	15	1015.61	40572.8	NSFL1 cofactor p47 OS=Homo sapiens OX=9606 GN=NSFL1C PE=1 SV=2	Q9UNZ2	3.27972e+06	1.98923e+06	2.0591e+06	2.05058e+06	3.00826e+06	8.277e+06	5.72858e+06	4.82688e+06	6.52824e+06	7.80351e+06	4.40694e+06	5.07844e+06	4.89171e+06	4.07061e+06	2.55909e+06	587102	568855	354911	398990	625664	728435	1.41795e+06	2.81804e+06	1.40892e+06	1.42913e+06	2.43496e+06	1.07906e+06	1.20537e+06	884895	982328
Q9NZ08|ERAP1_HUMAN	Q9NZ08	ERAP1	8	8	420.98	107235	Endoplasmic reticulum aminopeptidase 1 OS=Homo sapiens OX=9606 GN=ERAP1 PE=1 SV=3	Q9NZ08	183222	194537	346087	187125	115398	573550	417428	887680	449795	367854	1.01155e+06	747574	836787	988690	1.78587e+06	812392	892148	565930	902924	1.38452e+06	1.01342e+06	943067	1.22403e+06	795113	1.48326e+06	2.17494e+06	2.73783e+06	2.70293e+06	3.80291e+06	2.5812e+06
Q16658|FSCN1_HUMAN	Q16658	FSCN1	31	28	2570.49	54530	Fascin OS=Homo sapiens OX=9606 GN=FSCN1 PE=1 SV=3	Q16658	1.33619e+07	1.20697e+07	1.50603e+07	1.18956e+07	1.36764e+07	4.14044e+07	3.17156e+07	2.54113e+07	3.61849e+07	3.83432e+07	1.65327e+07	2.19798e+07	2.01831e+07	1.73709e+07	1.18172e+07	4.41453e+06	5.6388e+06	4.28329e+06	5.43933e+06	5.73614e+06	3.44625e+06	4.33538e+06	6.40998e+06	3.75931e+06	2.91231e+06	1.12275e+07	2.4184e+06	2.58201e+06	2.83435e+06	2.86866e+06
P45954|ACDSB_HUMAN	P45954	ACADSB	4	4	221.63	47485.5	Short/branched chain specific acyl-CoA dehydrogenase, mitochondrial OS=Homo sapiens OX=9606 GN=ACADSB PE=1 SV=1	P45954	56090.8	141880	64344.3	70671.5	86883.4	75351.2	108166	239498	86356	97861.1	50469.3	74492.8	88665.3	94565.6	484130	1.32057e+06	1.51866e+06	920533	972873	1.33875e+06	912179	779554	888446	688767	1.18701e+06	666881	1.58465e+06	1.62474e+06	2.27197e+06	1.58613e+06
Q9Y639|NPTN_HUMAN	Q9Y639	NPTN	6	6	420.08	44387.2	Neuroplastin OS=Homo sapiens OX=9606 GN=NPTN PE=1 SV=2	Q9Y639	631511	203794	161165	273802	234025	412834	396825	214773	370823	324103	319397	228462	264546	195523	957564	1.85213e+06	1.43649e+06	1.26103e+06	1.70906e+06	3.25284e+06	1.98261e+06	1.91112e+06	2.44043e+06	1.96314e+06	2.22424e+06	2.11963e+06	4.48037e+06	6.82838e+06	6.93048e+06	4.89625e+06
Q9HCS7|SYF1_HUMAN	Q9HCS7	XAB2	2	2	70.98	100010	Pre-mRNA-splicing factor SYF1 OS=Homo sapiens OX=9606 GN=XAB2 PE=1 SV=2	Q9HCS7	12369.5	6885.89	21595	14641.9	5513.87	1549.79	1604.55	891.222	3973.23	477.905	9582.04	9879.28	6202.37	11551.2	19083.6	54431.8	67356.9	39597	107006	80416.3	43235.3	34960	44195.6	45254.9	34728.3	19158.8	8240.87	7783.78	11289.8	8386.19
P17301|ITA2_HUMAN	P17301	ITGA2	22	21	1522.89	129295	Integrin alpha-2 OS=Homo sapiens OX=9606 GN=ITGA2 PE=1 SV=1	P17301	1.19116e+06	1.77467e+06	1.55719e+06	1.92183e+06	1.06155e+06	2.2699e+06	1.22778e+06	1.65986e+06	2.10436e+06	1.27296e+06	1.82915e+06	1.37418e+06	1.83132e+06	1.18236e+06	1.34266e+07	8.62135e+06	8.45385e+06	7.2324e+06	6.01436e+06	1.11549e+07	1.80863e+07	1.57683e+07	2.04616e+07	1.42209e+07	1.64666e+07	2.13145e+07	3.08417e+07	3.22697e+07	4.95145e+07	3.88085e+07
P07437|TBB5_HUMAN	P07437	TUBB	51	41	5527.31	49670.9	Tubulin beta chain OS=Homo sapiens OX=9606 GN=TUBB PE=1 SV=2	P07437	5.9156e+08	4.9289e+08	5.84215e+08	4.73581e+08	6.03952e+08	8.1673e+08	6.27164e+08	5.17869e+08	7.57382e+08	7.78675e+08	3.90968e+08	4.66786e+08	4.59648e+08	3.47433e+08	2.75047e+08	1.71685e+08	2.26942e+08	1.82868e+08	1.28752e+08	1.41296e+08	1.11391e+08	1.41847e+08	1.71536e+08	1.11851e+08	1.01422e+08	2.65335e+08	6.99795e+07	8.56906e+07	8.03181e+07	7.6099e+07
O95336|6PGL_HUMAN	O95336	PGLS	7	7	438.54	27546.9	6-phosphogluconolactonase OS=Homo sapiens OX=9606 GN=PGLS PE=1 SV=2	O95336	4.75926e+06	3.07956e+06	3.49619e+06	3.14634e+06	3.88369e+06	5.95212e+06	5.79868e+06	5.59668e+06	5.80563e+06	6.29754e+06	4.34108e+06	5.30644e+06	5.46356e+06	4.86969e+06	2.99117e+06	1.23251e+06	1.60324e+06	1.1172e+06	1.50568e+06	1.24549e+06	858204	1.2128e+06	1.50376e+06	1.29794e+06	617241	2.73675e+06	947108	1.45963e+06	1.68377e+06	1.37265e+06
P17096|HMGA1_HUMAN	P17096	HMGA1	4	4	340.77	11676	High mobility group protein HMG-I/HMG-Y OS=Homo sapiens OX=9606 GN=HMGA1 PE=1 SV=3	P17096	1.72533e+06	948729	441174	1.29471e+06	727239	1.11919e+06	448788	438379	236204	160747	3.15577e+06	5.27806e+06	3.08855e+06	2.53963e+06	7.36989e+06	72025.3	78930.1	40683.6	71727	64567.6	84354.6	111491	157403	156401	417530	1.27674e+06	815821	1.40566e+06	649043	591272
Q03135|CAV1_HUMAN	Q03135	CAV1	5	5	273.79	20471.6	Caveolin-1 OS=Homo sapiens OX=9606 GN=CAV1 PE=1 SV=4	Q03135	362053	435034	409998	663583	303802	106874	168454	112805	152649	72522.2	283733	187044	132817	204146	1.94929e+06	3.18812e+06	2.59902e+06	2.79535e+06	3.79967e+06	3.7489e+06	1.81869e+06	2.05761e+06	2.33074e+06	2.57204e+06	2.15911e+06	2.56289e+06	3.09612e+06	2.44922e+06	2.93868e+06	1.99261e+06
Q96I99|SUCB2_HUMAN	Q96I99	SUCLG2	13	13	985.1	46510.7	Succinate--CoA ligase [GDP-forming] subunit beta, mitochondrial OS=Homo sapiens OX=9606 GN=SUCLG2 PE=1 SV=2	Q96I99	3.08707e+06	3.46906e+06	3.63766e+06	3.81001e+06	3.38201e+06	4.8487e+06	4.71621e+06	8.88736e+06	5.72752e+06	3.76528e+06	6.92649e+06	6.55459e+06	6.90198e+06	6.97471e+06	1.06639e+07	1.34575e+07	1.5706e+07	1.06796e+07	1.30659e+07	2.04396e+07	1.19609e+07	1.16749e+07	1.49132e+07	1.09173e+07	1.55227e+07	1.16278e+07	2.19207e+07	2.57123e+07	2.51565e+07	2.13674e+07
P04439|HLAA_HUMAN	P04439	HLA-A	4	4	313.43	40840.7	HLA class I histocompatibility antigen, A alpha chain OS=Homo sapiens OX=9606 GN=HLA-A PE=1 SV=2	P04439	1.05356e+06	1.03583e+06	901379	1.03021e+06	1.33426e+06	1.02902e+06	1.71747e+06	1.42207e+06	1.35654e+06	1.09304e+06	2.26098e+06	1.21121e+06	1.35674e+06	1.30244e+06	6.75772e+06	2.80877e+06	2.45899e+06	2.1317e+06	2.00602e+06	3.41386e+06	4.53325e+06	4.94153e+06	4.81642e+06	4.48563e+06	5.80935e+06	8.59301e+06	2.06489e+07	1.98665e+07	2.04968e+07	1.85986e+07
Q9BTU6|P4K2A_HUMAN	Q9BTU6	PI4K2A	9	9	391.78	54022.4	Phosphatidylinositol 4-kinase type 2-alpha OS=Homo sapiens OX=9606 GN=PI4K2A PE=1 SV=1	Q9BTU6	103998	163368	78941.3	99900.1	123742	58615	98774.9	70796.1	59426.7	101859	61940.2	64837.9	70850.7	82990.5	291900	322813	433938	339748	386798	472478	717515	735826	940394	824105	1.12978e+06	332718	1.2827e+06	1.31083e+06	1.52222e+06	1.28276e+06
Q13084|RM28_HUMAN	Q13084	MRPL28	2	2	193.01	30156.8	39S ribosomal protein L28, mitochondrial OS=Homo sapiens OX=9606 GN=MRPL28 PE=1 SV=4	Q13084	8565.44	17880.2	15287	13507.9	4178.06	41241.2	53248	124906	40216	12401	17178.6	39523.8	15028.1	18383	458990	1.27943e+06	1.21144e+06	826777	713366	1.70191e+06	1.4251e+06	1.39954e+06	1.46441e+06	1.27483e+06	1.69927e+06	397016	1.08368e+06	1.16484e+06	1.39367e+06	1.38956e+06
Q96PD2|DCBD2_HUMAN	Q96PD2	DCBLD2	3	3	158.93	85034.7	Discoidin, CUB and LCCL domain-containing protein 2 OS=Homo sapiens OX=9606 GN=DCBLD2 PE=1 SV=1	Q96PD2	145520	121129	72665.1	74079.2	106804	111837	104216	95769.5	73997	80793.8	42109.5	56603.5	58310.8	66182.8	197698	263535	421315	195015	143984	160588	836132	750068	955231	737901	1.10628e+06	333770	895417	1.13273e+06	1.02955e+06	922349
O14879|IFIT3_HUMAN	O14879	IFIT3	14	13	934.72	55984.8	Interferon-induced protein with tetratricopeptide repeats 3 OS=Homo sapiens OX=9606 GN=IFIT3 PE=1 SV=1	O14879	106591	76922.8	152470	93496.7	592763	2.47924e+06	1.15757e+06	887589	2.76584e+06	3.02636e+06	5.02009e+06	6.74815e+06	4.65169e+06	3.9079e+06	2.06254e+06	101143	93091.6	212531	119317	114558	329999	288078	450985	250562	515109	2.57815e+06	898891	2.124e+06	1.95434e+06	910653
O43837|IDH3B_HUMAN	O43837	IDH3B	14	13	1032.21	42183.7	Isocitrate dehydrogenase [NAD] subunit beta, mitochondrial OS=Homo sapiens OX=9606 GN=IDH3B PE=1 SV=2	O43837	878493	927739	1.02992e+06	911072	1.05424e+06	1.13813e+06	928029	1.33995e+06	1.37352e+06	856027	1.01695e+06	833045	1.06928e+06	1.43359e+06	3.60341e+06	7.03767e+06	7.52714e+06	5.23858e+06	5.30418e+06	3.11385e+06	6.26598e+06	5.26517e+06	6.41988e+06	6.78562e+06	9.04532e+06	3.87327e+06	5.36272e+06	8.23043e+06	9.1643e+06	7.36212e+06
Q6UB35|C1TM_HUMAN	Q6UB35	MTHFD1L	5	5	268.42	105790	Monofunctional C1-tetrahydrofolate synthase, mitochondrial OS=Homo sapiens OX=9606 GN=MTHFD1L PE=1 SV=1	Q6UB35	28361.6	40519.2	26924.2	25220.8	10282.4	29477.4	18743.7	69991.7	41941.8	100084	55870.4	26034.2	45597.6	37099.9	228547	542561	540623	531301	709655	1.21464e+06	839912	742289	785766	704013	626364	298924	157142	177477	298597	199268
P06737|PYGL_HUMAN	P06737	PYGL	19	16	1183.98	97148.6	Glycogen phosphorylase, liver form OS=Homo sapiens OX=9606 GN=PYGL PE=1 SV=4	P06737	3.72112e+06	2.68617e+06	4.09237e+06	2.77719e+06	3.48796e+06	5.65407e+06	3.04613e+06	3.06726e+06	5.52956e+06	4.62173e+06	3.17603e+06	3.63285e+06	3.54159e+06	2.32707e+06	1.70512e+06	943805	1.15574e+06	956869	796310	1.22334e+06	1.00415e+06	1.02251e+06	773317	718294	817759	2.02177e+06	1.50979e+06	1.52284e+06	1.15282e+06	1.72144e+06
Q9Y3C1|NOP16_HUMAN	Q9Y3C1	NOP16	5	4	263.88	21188.3	Nucleolar protein 16 OS=Homo sapiens OX=9606 GN=NOP16 PE=1 SV=2	Q9Y3C1	189876	108795	85016.3	110345	197782	150878	67474.7	59611.7	90445.1	57006.9	166607	406029	289277	298339	376348	635963	565437	368150	242390	279178	944993	878790	823137	874336	824300	487848	783601	631780	636422	560133
P54709|AT1B3_HUMAN	P54709	ATP1B3	3	3	119.99	31512.6	Sodium/potassium-transporting ATPase subunit beta-3 OS=Homo sapiens OX=9606 GN=ATP1B3 PE=1 SV=1	P54709	154747	87569.4	94959	134629	217604	160497	107540	100534	123445	83864.5	90316	125120	188087	192574	360843	492780	803486	579712	1.08033e+06	1.08259e+06	543770	941084	1.1195e+06	1.03967e+06	1.18147e+06	539498	1.52448e+06	1.54317e+06	1.43701e+06	1.26818e+06
P13804|ETFA_HUMAN	P13804	ETFA	27	25	2208.47	35079.6	Electron transfer flavoprotein subunit alpha, mitochondrial OS=Homo sapiens OX=9606 GN=ETFA PE=1 SV=1	P13804	1.28001e+07	1.30621e+07	1.55126e+07	1.4898e+07	1.27906e+07	2.80244e+07	2.32141e+07	3.2225e+07	3.20925e+07	1.66604e+07	3.04295e+07	3.18273e+07	2.81523e+07	2.85933e+07	4.0295e+07	6.50514e+07	9.23337e+07	5.18199e+07	5.20207e+07	7.15976e+07	7.41571e+07	5.70012e+07	6.42757e+07	4.76191e+07	8.51833e+07	4.28821e+07	9.29377e+07	1.07297e+08	1.15172e+08	9.6162e+07
Q8TCJ2|STT3B_HUMAN	Q8TCJ2	STT3B	6	6	293.05	93674.2	Dolichyl-diphosphooligosaccharide--protein glycosyltransferase subunit STT3B OS=Homo sapiens OX=9606 GN=STT3B PE=1 SV=1	Q8TCJ2	90706.4	82523.1	32587.4	65325.1	48787.1	79073	73887.6	45188.5	56098.4	55788.5	46031.2	32047	38713	84552.8	200677	707554	847045	1.0224e+06	1.33166e+06	1.42438e+06	939953	677982	683634	555995	613086	623757	186628	137429	500296	402665
Q6PIU2|NCEH1_HUMAN	Q6PIU2	NCEH1	12	12	1039.62	45807.9	Neutral cholesterol ester hydrolase 1 OS=Homo sapiens OX=9606 GN=NCEH1 PE=1 SV=3	Q6PIU2	956175	1.4011e+06	1.07258e+06	869710	870080	1.19917e+06	612511	840454	984794	730673	1.18056e+06	4.22323e+06	999846	982948	1.7517e+07	1.15431e+07	1.28592e+07	9.75395e+06	1.20009e+07	2.0408e+07	1.71907e+07	1.53428e+07	2.09724e+07	1.49369e+07	1.66302e+07	2.29003e+07	3.02763e+07	2.71023e+07	3.98763e+07	3.53781e+07
P31948|STIP1_HUMAN	P31948	STIP1	43	41	3017.85	62639.3	Stress-induced-phosphoprotein 1 OS=Homo sapiens OX=9606 GN=STIP1 PE=1 SV=1	P31948	3.88742e+07	2.6006e+07	3.05892e+07	2.62687e+07	3.33132e+07	4.33543e+07	3.41615e+07	3.1944e+07	4.35645e+07	3.29248e+07	2.48683e+07	3.11971e+07	2.40627e+07	2.58753e+07	1.743e+07	8.24721e+06	9.66803e+06	1.00653e+07	1.11799e+07	8.32575e+06	8.93763e+06	1.13812e+07	1.16301e+07	9.46719e+06	1.25985e+07	1.97029e+07	7.37763e+06	8.02254e+06	7.64351e+06	8.16052e+06
P23921|RIR1_HUMAN	P23921	RRM1	5	5	248.65	90070.1	Ribonucleoside-diphosphate reductase large subunit OS=Homo sapiens OX=9606 GN=RRM1 PE=1 SV=1	P23921	172335	97273	334094	327293	415176	216866	96708.1	119088	173284	246679	16341.9	21980.5	20278.7	14088.3	3105.09	46119.1	31446.4	41697.3	59312.5	58835.1	8622.51	11441.6	7955.07	2952.65	7563.58	7664.86	21344.7	9707.1	9667.59	16812.5
Q12849|GRSF1_HUMAN	Q12849	GRSF1	9	9	481.08	53126.4	G-rich sequence factor 1 OS=Homo sapiens OX=9606 GN=GRSF1 PE=1 SV=3	Q12849	198885	488147	285731	454730	356422	935070	1.47227e+06	2.23088e+06	1.11453e+06	742991	415029	312260	581671	600140	757579	5.24911e+06	4.87679e+06	3.91585e+06	4.22751e+06	1.19209e+06	6.84526e+06	6.30523e+06	5.08741e+06	5.41994e+06	7.37761e+06	1.50201e+06	2.70495e+06	3.80936e+06	4.66997e+06	3.80425e+06
Q9H9B4|SFXN1_HUMAN	Q9H9B4	SFXN1	14	13	932.47	35619.4	Sideroflexin-1 OS=Homo sapiens OX=9606 GN=SFXN1 PE=1 SV=4	Q9H9B4	381056	662379	592654	506124	351325	1.01543e+06	343224	369883	405715	343675	331516	254006	307873	280016	4.04805e+06	7.74013e+06	9.43626e+06	6.59551e+06	5.7161e+06	7.75421e+06	8.08121e+06	9.04469e+06	1.19569e+07	8.97531e+06	9.95501e+06	4.50698e+06	5.46955e+06	5.02162e+06	7.08682e+06	5.4815e+06
P51665|PSMD7_HUMAN	P51665	PSMD7	10	10	778.75	37025.4	26S proteasome non-ATPase regulatory subunit 7 OS=Homo sapiens OX=9606 GN=PSMD7 PE=1 SV=2	P51665	5.85154e+06	3.99617e+06	4.86366e+06	5.88299e+06	5.11655e+06	6.28248e+06	4.41717e+06	5.03814e+06	5.95167e+06	5.44363e+06	3.76818e+06	4.07681e+06	4.85093e+06	4.67401e+06	3.20385e+06	1.86657e+06	1.87294e+06	2.03974e+06	1.75336e+06	2.33171e+06	3.03989e+06	3.07322e+06	2.41965e+06	2.81822e+06	3.23371e+06	2.31054e+06	3.15764e+06	3.05364e+06	2.84128e+06	2.247e+06
P35221|CTNA1_HUMAN	P35221	CTNNA1	12	11	763.63	100071	Catenin alpha-1 OS=Homo sapiens OX=9606 GN=CTNNA1 PE=1 SV=1	P35221	3.41098e+06	2.80063e+06	3.47756e+06	2.87293e+06	2.98527e+06	1.892e+06	1.08744e+06	1.23498e+06	1.47948e+06	1.09708e+06	1.58092e+06	1.36505e+06	1.16817e+06	953386	1.38309e+06	4.0575e+06	4.57575e+06	3.44486e+06	4.34652e+06	3.21106e+06	4.11097e+06	3.08534e+06	4.27663e+06	3.85063e+06	6.16256e+06	2.15768e+06	2.50423e+06	2.977e+06	3.26205e+06	2.49794e+06
Q9NX20|RM16_HUMAN	Q9NX20	MRPL16	2	2	90.54	28449.2	39S ribosomal protein L16, mitochondrial OS=Homo sapiens OX=9606 GN=MRPL16 PE=1 SV=1	Q9NX20	5513.14	13248.7	5956.24	13415.4	10953.7	4449.12	5515.8	18406.3	17380.7	2376.19	19071.3	45683.8	19888.5	5706.43	22305.5	225983	225228	120256	201590	154000	257203	268585	258392	262621	314020	32248.2	62124.8	61217.1	81053.8	121869
P26006|ITA3_HUMAN	P26006	ITGA3	16	16	1023.21	116612	Integrin alpha-3 OS=Homo sapiens OX=9606 GN=ITGA3 PE=1 SV=5	P26006	3.30308e+06	2.86474e+06	2.39249e+06	3.58795e+06	2.31661e+06	2.49513e+06	2.45894e+06	2.66508e+06	2.1453e+06	1.6684e+06	1.63548e+06	1.58708e+06	1.486e+06	1.6027e+06	4.76615e+06	6.85332e+06	7.36736e+06	6.46036e+06	6.48227e+06	1.02853e+07	1.021e+07	8.02858e+06	1.19909e+07	1.05623e+07	1.13561e+07	6.20541e+06	1.3061e+07	1.04373e+07	1.25407e+07	1.20696e+07
O14763|TR10B_HUMAN	O14763	TNFRSF10B	3	3	191.4	47878.4	Tumor necrosis factor receptor superfamily member 10B OS=Homo sapiens OX=9606 GN=TNFRSF10B PE=1 SV=2	O14763	46209.2	67861.2	33140.1	42649.6	26835	40609.4	28852.8	59009	61395.7	32114.3	40867.2	65615.2	41443.3	47113.2	267599	69824.6	71446.5	67900.1	86624.9	54257.2	336742	400293	501603	368950	677162	329999	620235	1.05766e+06	874847	693192
P55786|PSA_HUMAN	P55786	NPEPPS	36	32	2494.49	103276	Puromycin-sensitive aminopeptidase OS=Homo sapiens OX=9606 GN=NPEPPS PE=1 SV=2	P55786	2.98344e+07	2.48935e+07	2.49183e+07	2.24613e+07	2.59092e+07	5.53011e+07	3.79711e+07	3.83958e+07	4.40915e+07	4.23624e+07	3.98898e+07	4.83348e+07	4.49476e+07	3.17779e+07	2.17158e+07	7.49559e+06	1.11524e+07	8.14831e+06	8.80105e+06	8.90434e+06	7.94892e+06	7.89954e+06	1.06651e+07	6.27939e+06	5.92224e+06	2.73904e+07	8.46047e+06	9.67877e+06	1.07966e+07	9.93488e+06
P49755|TMEDA_HUMAN	P49755	TMED10	8	8	582.99	24976	Transmembrane emp24 domain-containing protein 10 OS=Homo sapiens OX=9606 GN=TMED10 PE=1 SV=2	P49755	1.54695e+06	900988	1.396e+06	1.55869e+06	1.76864e+06	1.07568e+06	1.45011e+06	802631	1.68634e+06	957978	1.04663e+06	974645	1.03264e+06	1.09083e+06	3.52594e+06	6.88693e+06	7.41043e+06	4.77746e+06	8.56667e+06	5.85129e+06	5.69862e+06	5.20607e+06	7.08065e+06	6.08778e+06	8.396e+06	5.03904e+06	7.34213e+06	1.03313e+07	1.47751e+07	8.59001e+06
P25205|MCM3_HUMAN	P25205	MCM3	28	27	2038.25	90980.8	DNA replication licensing factor MCM3 OS=Homo sapiens OX=9606 GN=MCM3 PE=1 SV=3	P25205	1.1443e+07	1.33709e+07	1.78843e+07	1.65587e+07	1.44195e+07	3.39932e+06	4.22046e+06	2.02046e+06	3.82377e+06	2.11049e+06	3.15017e+06	4.06277e+06	2.98534e+06	3.411e+06	1.92739e+06	2.76795e+06	3.61029e+06	2.76793e+06	2.3284e+06	3.21226e+06	3.97919e+06	3.37589e+06	3.91815e+06	3.2451e+06	7.12824e+06	2.27785e+06	938567	1.36654e+06	1.59515e+06	1.50794e+06
P45880|VDAC2_HUMAN	P45880	VDAC2	9	9	625.76	31566.5	Voltage-dependent anion-selective channel protein 2 OS=Homo sapiens OX=9606 GN=VDAC2 PE=1 SV=2	P45880	339844	661878	614004	330761	263353	527238	421070	301568	351945	181336	485645	719180	272626	432272	4.75361e+06	4.57088e+06	4.79314e+06	2.91122e+06	2.65764e+06	5.11329e+06	9.65701e+06	6.67363e+06	9.27044e+06	8.19905e+06	1.08275e+07	4.7495e+06	1.282e+07	1.11461e+07	1.54629e+07	1.1116e+07
Q96KP4|CNDP2_HUMAN	Q96KP4	CNDP2	16	16	1094.55	52878.5	Cytosolic non-specific dipeptidase OS=Homo sapiens OX=9606 GN=CNDP2 PE=1 SV=2	Q96KP4	1.21897e+07	1.10942e+07	1.31424e+07	1.17421e+07	1.05436e+07	1.79446e+07	1.1347e+07	1.29384e+07	1.44608e+07	1.51203e+07	9.99982e+06	1.22179e+07	1.14774e+07	8.5196e+06	6.62703e+06	2.49622e+06	3.64093e+06	2.8208e+06	3.19366e+06	4.32755e+06	2.05124e+06	2.49758e+06	3.57177e+06	2.13884e+06	2.45942e+06	6.81886e+06	2.24937e+06	3.00388e+06	3.8231e+06	1.71647e+06
O43570|CAH12_HUMAN	O43570	CA12	7	7	445.81	39450.9	Carbonic anhydrase 12 OS=Homo sapiens OX=9606 GN=CA12 PE=1 SV=1	O43570	3.45122e+06	5.17926e+06	6.24071e+06	7.25149e+06	3.79201e+06	2.97467e+06	1.67518e+06	2.23784e+06	3.21847e+06	2.17426e+06	1.83511e+06	1.90853e+06	2.20141e+06	1.48516e+06	3.86865e+06	1.6179e+07	1.62139e+07	1.13808e+07	1.49184e+07	1.22104e+07	8.64396e+06	7.35603e+06	8.53073e+06	6.32586e+06	8.49145e+06	5.31908e+06	9.85359e+06	1.00616e+07	1.26832e+07	1.1294e+07
Q9NVS2|RT18A_HUMAN	Q9NVS2	MRPS18A	3	3	108.9	22184	39S ribosomal protein S18a, mitochondrial OS=Homo sapiens OX=9606 GN=MRPS18A PE=1 SV=1	Q9NVS2	48708.4	16444.7	11867.3	22091.3	18076.7	20478.6	22090.8	85294.3	25837.9	17010	20567.7	20743.2	25786.7	33448.2	105390	260606	276207	227108	438497	420444	282939	270680	304871	356352	366915	138550	309638	255917	333863	256531
Q13753|LAMC2_HUMAN	Q13753	LAMC2	7	7	387.57	130976	Laminin subunit gamma-2 OS=Homo sapiens OX=9606 GN=LAMC2 PE=1 SV=2	Q13753	64579.7	84316.4	53149.2	72157.8	66575.5	70109.6	125380	152999	79927	164969	74805.7	96717	89418.2	101021	510190	97701.8	174400	105160	90727.8	157289	413516	455661	802071	482400	539746	724460	2.44184e+06	2.33851e+06	2.73433e+06	1.8619e+06
P63165|SUMO1_HUMAN_UPS	P63165	SUMO1	1	1	44.12	38814.6	Small ubiquitin-related modifier 1 (Chain 1-97, N-terminal GST tag) - Homo sapiens (Human)	P63165	519329	356148	394595	609698	409714	123283	96811.6	123041	134550	122163	230464	280464	223471	190265	225245	230887	279247	195705	274465	283281	194872	247095	252697	302494	334628	135729	171117	147504	152082	109476
Q8TCT9|HM13_HUMAN	Q8TCT9	HM13	3	3	223.12	41488.4	Minor histocompatibility antigen H13 OS=Homo sapiens OX=9606 GN=HM13 PE=1 SV=1	Q8TCT9	5425.81	27491.7	13134.3	3246.89	2922.2	15467.1	21665.9	16349.6	5005.27	27075.6	19198.6	14486.5	26164.8	45273.7	327241	596988	420597	287113	920207	1.02703e+06	597691	319263	756613	913048	940996	665191	690294	742779	1.7272e+06	558090
Q02818|NUCB1_HUMAN	Q02818	NUCB1	17	15	937.83	53879.3	Nucleobindin-1 OS=Homo sapiens OX=9606 GN=NUCB1 PE=1 SV=4	Q02818	1.21888e+06	1.28943e+06	1.00551e+06	1.39644e+06	1.07527e+06	1.14566e+06	964783	2.11256e+06	955636	625647	1.53348e+06	890434	1.15073e+06	1.44907e+06	3.13226e+06	3.6146e+06	4.00283e+06	3.50279e+06	4.12558e+06	5.63287e+06	5.98635e+06	4.40163e+06	6.03088e+06	3.98216e+06	6.49045e+06	6.04434e+06	1.01693e+07	5.89046e+06	8.54641e+06	9.19364e+06
Q9NQR4|NIT2_HUMAN	Q9NQR4	NIT2	5	5	380.01	30608	Omega-amidase NIT2 OS=Homo sapiens OX=9606 GN=NIT2 PE=1 SV=1	Q9NQR4	3.54965e+06	3.60233e+06	4.04193e+06	3.40737e+06	3.88616e+06	4.95389e+06	5.13098e+06	5.46737e+06	5.61218e+06	5.86109e+06	3.01749e+06	4.39706e+06	4.44528e+06	4.11171e+06	3.35445e+06	2.22477e+06	2.54464e+06	2.25679e+06	1.65696e+06	2.87332e+06	2.25052e+06	1.94369e+06	2.09623e+06	1.62273e+06	2.0175e+06	3.00869e+06	2.21561e+06	2.87926e+06	2.76748e+06	2.44702e+06
P13797|PLST_HUMAN	P13797	PLS3	19	19	1477.98	70811.2	Plastin-3 OS=Homo sapiens OX=9606 GN=PLS3 PE=1 SV=4	P13797	1.83162e+07	1.91789e+07	2.28231e+07	1.60703e+07	1.99148e+07	3.34884e+07	2.50298e+07	2.40104e+07	3.5974e+07	3.29673e+07	2.3663e+07	3.13049e+07	3.26889e+07	2.19728e+07	1.60762e+07	5.77142e+06	8.10624e+06	6.9427e+06	7.90979e+06	5.90988e+06	8.69327e+06	9.95135e+06	8.43612e+06	6.51534e+06	9.33425e+06	1.76476e+07	7.58019e+06	8.5673e+06	9.17305e+06	8.60737e+06
P51571|SSRD_HUMAN	P51571	SSR4	6	5	403.81	18998.6	Translocon-associated protein subunit delta OS=Homo sapiens OX=9606 GN=SSR4 PE=1 SV=1	P51571	2.18383e+06	1.39452e+06	2.05107e+06	1.42265e+06	1.96897e+06	1.63063e+06	1.37965e+06	1.10834e+06	1.95091e+06	1.74819e+06	753553	1.17061e+06	1.2237e+06	1.2625e+06	2.85615e+06	5.08141e+06	5.49604e+06	3.80508e+06	4.75651e+06	6.22532e+06	6.64458e+06	6.39796e+06	7.01861e+06	5.46974e+06	6.89068e+06	4.17525e+06	8.3329e+06	8.33279e+06	1.09367e+07	9.43549e+06
P62820|RAB1A_HUMAN	P62820	RAB1A	17	13	1264.99	22677.8	Ras-related protein Rab-1A OS=Homo sapiens OX=9606 GN=RAB1A PE=1 SV=3	P62820	9.42883e+06	1.03084e+07	1.18669e+07	1.16419e+07	1.13957e+07	9.39014e+06	9.84864e+06	9.69178e+06	1.02607e+07	7.02552e+06	9.02677e+06	9.60958e+06	9.99115e+06	9.55212e+06	2.12403e+07	2.31116e+07	2.28537e+07	1.85534e+07	1.7271e+07	2.96525e+07	3.03173e+07	2.82949e+07	3.1077e+07	2.60262e+07	3.27373e+07	2.39401e+07	3.60668e+07	3.54542e+07	4.12365e+07	3.6688e+07
P11766|ADHX_HUMAN	P11766	ADH5	7	6	355.96	39724.3	Alcohol dehydrogenase class-3 OS=Homo sapiens OX=9606 GN=ADH5 PE=1 SV=4	P11766	1.64857e+06	1.11995e+06	1.05193e+06	1.28964e+06	2.5342e+06	1.48719e+06	2.5013e+06	1.23529e+06	1.55134e+06	1.7847e+06	1.14284e+06	1.54586e+06	1.76371e+06	942936	472021	273801	296867	346629	295175	163613	200230	171447	141023	131485	138989	523657	174027	119162	128954	139019
Q86TI2|DPP9_HUMAN	Q86TI2	DPP9	1	1	59.52	98263.5	Dipeptidyl peptidase 9 OS=Homo sapiens OX=9606 GN=DPP9 PE=1 SV=3	Q86TI2	53477.9	73334.6	122335	142387	127351	270875	194349	150850	197989	190934	91717.5	134564	131812	93523.8	125906	31313.8	29001.7	29615.2	35805.8	46432	24837.3	30999.6	58157	24036.3	29047.2	150087	110593	104045	125157	120766
P47897|SYQ_HUMAN	P47897	QARS	15	13	1051.41	87798.8	Glutamine--tRNA ligase OS=Homo sapiens OX=9606 GN=QARS PE=1 SV=1	P47897	5.17038e+06	4.19317e+06	4.52483e+06	4.31541e+06	5.69002e+06	2.79573e+06	3.57356e+06	2.8979e+06	2.91507e+06	3.06889e+06	2.12559e+06	2.1367e+06	2.38111e+06	2.14537e+06	1.5666e+06	1.52396e+06	1.70587e+06	2.00133e+06	1.75284e+06	2.48561e+06	2.15599e+06	2.17367e+06	2.14243e+06	1.79316e+06	2.01176e+06	1.51823e+06	608526	1.11484e+06	1.19269e+06	1.03138e+06
P46108|CRK_HUMAN	P46108	CRK	5	5	350.21	33830.7	Adapter molecule crk OS=Homo sapiens OX=9606 GN=CRK PE=1 SV=2	P46108	2.26803e+06	1.69519e+06	2.45324e+06	1.81159e+06	2.42016e+06	3.3009e+06	2.83728e+06	2.39086e+06	3.08081e+06	3.21972e+06	1.69783e+06	2.16422e+06	1.82185e+06	1.61072e+06	984701	392606	712022	456280	537365	314786	385359	341159	749552	288685	359107	868166	160365	270144	233569	220954
Q9Y320|TMX2_HUMAN	Q9Y320	TMX2	3	3	190.19	34037.7	Thioredoxin-related transmembrane protein 2 OS=Homo sapiens OX=9606 GN=TMX2 PE=1 SV=1	Q9Y320	124231	16820.1	34037.9	51609	12489.4	1443.67	5983.09	7318.26	17668.8	6361.06	5024.3	32620.2	19998.2	29722.9	287132	1.12407e+06	1.15412e+06	1.00181e+06	1.07202e+06	1.53603e+06	777566	841980	1.0957e+06	852986	876779	467879	551938	410353	599737	572417
P46060|RAGP1_HUMAN	P46060	RANGAP1	18	16	1219.02	63542.1	Ran GTPase-activating protein 1 OS=Homo sapiens OX=9606 GN=RANGAP1 PE=1 SV=1	P46060	6.42122e+06	7.60315e+06	9.79744e+06	9.38775e+06	8.83298e+06	6.05376e+06	4.45663e+06	3.28979e+06	5.72821e+06	5.45481e+06	3.23166e+06	4.6767e+06	3.85416e+06	3.03896e+06	2.65412e+06	2.06306e+06	1.91419e+06	1.66105e+06	1.93061e+06	1.68099e+06	3.0111e+06	2.84369e+06	3.44121e+06	2.5255e+06	4.28524e+06	2.53438e+06	2.17473e+06	1.95583e+06	1.44387e+06	1.24808e+06
P43307|SSRA_HUMAN	P43307	SSR1	2	2	126.2	32235.4	Translocon-associated protein subunit alpha OS=Homo sapiens OX=9606 GN=SSR1 PE=1 SV=3	P43307	25196.2	13093.5	19991.2	15071.8	14657.4	11280.9	174656	10877.9	12071.7	11145.2	468318	926632	641761	359870	256149	367174	396677	157417	192992	137557	830260	652165	1.03965e+06	868341	1.47808e+06	448671	518998	2.10312e+06	2.56515e+06	841416
P29401|TKT_HUMAN	P29401	TKT	66	61	7096.75	67877.7	Transketolase OS=Homo sapiens OX=9606 GN=TKT PE=1 SV=3	P29401	9.81206e+08	9.64026e+08	1.13277e+09	9.74462e+08	9.66765e+08	6.58852e+08	4.50823e+08	5.03914e+08	5.91804e+08	5.31441e+08	4.47913e+08	4.80844e+08	4.89831e+08	4.07874e+08	3.04979e+08	2.33057e+08	3.43649e+08	2.81125e+08	1.73388e+08	2.3517e+08	1.02216e+08	1.19048e+08	2.09044e+08	1.04453e+08	1.27254e+08	3.19477e+08	6.78457e+07	1.236e+08	8.51637e+07	1.28177e+08
O00116|ADAS_HUMAN	O00116	AGPS	5	4	356.44	72911.9	Alkyldihydroxyacetonephosphate synthase, peroxisomal OS=Homo sapiens OX=9606 GN=AGPS PE=1 SV=1	O00116	233544	285392	291853	356912	235970	617865	313313	259334	291537	340596	108624	100053	131081	142976	735603	1.66228e+06	1.86777e+06	1.54508e+06	1.052e+06	1.12469e+06	2.48441e+06	1.91438e+06	2.74002e+06	2.04298e+06	2.94098e+06	1.16366e+06	1.67254e+06	2.18369e+06	2.7069e+06	2.15566e+06
Q9Y394|DHRS7_HUMAN	Q9Y394	DHRS7	9	9	532.5	38298.8	Dehydrogenase/reductase SDR family member 7 OS=Homo sapiens OX=9606 GN=DHRS7 PE=1 SV=1	Q9Y394	126623	285805	277601	498051	162131	166782	77703.2	215417	75812.7	153360	176621	185977	230162	188700	1.64263e+06	2.88681e+06	3.45387e+06	2.26342e+06	1.99706e+06	2.10304e+06	3.30855e+06	3.27627e+06	3.5963e+06	3.54263e+06	3.53761e+06	1.1015e+06	1.85347e+06	2.16993e+06	3.06283e+06	2.05026e+06
Q06265|EXOS9_HUMAN	Q06265	EXOSC9	2	2	107.04	48949.1	Exosome complex component RRP45 OS=Homo sapiens OX=9606 GN=EXOSC9 PE=1 SV=3	Q06265	114168	114721	253734	363239	145301	8521.46	4704.5	8616.41	23406.5	4655.51	101165	188827	105023	107799	137678	207760	414205	216545	389933	492592	246170	89228.7	316831	137288	144371	143448	57389.1	51267.3	100539	71862
Q8WUM4|PDC6I_HUMAN	Q8WUM4	PDCD6IP	39	37	2830.79	96023.3	Programmed cell death 6-interacting protein OS=Homo sapiens OX=9606 GN=PDCD6IP PE=1 SV=1	Q8WUM4	1.89475e+07	1.96843e+07	2.52451e+07	2.01054e+07	2.36327e+07	3.43641e+07	2.61195e+07	2.59977e+07	3.67123e+07	2.97204e+07	2.00687e+07	2.29784e+07	2.04197e+07	1.72459e+07	1.62364e+07	1.01465e+07	1.25771e+07	1.03996e+07	1.11079e+07	1.03654e+07	8.12506e+06	9.75528e+06	1.24606e+07	7.13189e+06	7.9448e+06	1.8823e+07	9.93461e+06	1.36503e+07	1.47817e+07	1.24546e+07
P54886|P5CS_HUMAN	P54886	ALDH18A1	17	17	1157.61	87302.3	Delta-1-pyrroline-5-carboxylate synthase OS=Homo sapiens OX=9606 GN=ALDH18A1 PE=1 SV=2	P54886	614141	467724	853447	735563	604590	959605	1.07056e+06	1.30416e+06	1.52668e+06	705227	626439	721419	785137	835926	3.6501e+06	6.40371e+06	6.13865e+06	4.7121e+06	3.37054e+06	7.41476e+06	5.6825e+06	5.10114e+06	6.47835e+06	5.30796e+06	6.42861e+06	5.06712e+06	4.51622e+06	4.10746e+06	6.77981e+06	4.13762e+06
Q06830|PRDX1_HUMAN	Q06830	PRDX1	32	31	3120.23	22110.3	Peroxiredoxin-1 OS=Homo sapiens OX=9606 GN=PRDX1 PE=1 SV=1	Q06830	3.56349e+08	2.2437e+08	2.441e+08	1.60797e+08	2.9854e+08	3.58762e+08	3.39901e+08	2.71593e+08	3.62879e+08	3.24412e+08	1.5139e+08	2.4243e+08	2.20066e+08	1.37098e+08	1.49514e+08	1.14261e+08	1.13048e+08	8.76441e+07	8.49701e+07	8.68637e+07	6.33718e+07	8.14618e+07	9.09151e+07	6.47909e+07	6.14488e+07	1.53971e+08	1.02781e+08	1.23445e+08	1.79352e+08	1.38843e+08
P51572|BAP31_HUMAN	P51572	BCAP31	14	12	1202.93	27991.6	B-cell receptor-associated protein 31 OS=Homo sapiens OX=9606 GN=BCAP31 PE=1 SV=3	P51572	2.77625e+06	1.98977e+06	2.51979e+06	2.74055e+06	1.81821e+06	2.16215e+06	1.81164e+06	1.23478e+06	1.46827e+06	1.32608e+06	1.48255e+06	1.63574e+06	1.57465e+06	1.54925e+06	5.17597e+06	9.09958e+06	7.10342e+06	5.69414e+06	1.15397e+07	1.01046e+07	8.01869e+06	8.45954e+06	8.29756e+06	1.13398e+07	1.19993e+07	5.56712e+06	1.00935e+07	1.32483e+07	1.32281e+07	1.04003e+07
Q8NBJ7|SUMF2_HUMAN	Q8NBJ7	SUMF2	4	3	248.22	33843.1	Inactive C-alpha-formylglycine-generating enzyme 2 OS=Homo sapiens OX=9606 GN=SUMF2 PE=1 SV=2	Q8NBJ7	194176	77300.6	80540.3	78606.8	62491.2	116831	79285.9	158932	127962	81279.9	100725	70335.6	42545.3	76817.8	392185	1.12666e+06	1.21108e+06	714125	1.16657e+06	1.46601e+06	764443	633285	935177	708117	1.16687e+06	563287	1.35841e+06	1.83899e+06	2.74633e+06	1.59844e+06
Q9NRX2|RM17_HUMAN	Q9NRX2	MRPL17	3	3	139.69	20050.2	39S ribosomal protein L17, mitochondrial OS=Homo sapiens OX=9606 GN=MRPL17 PE=1 SV=1	Q9NRX2	3860.88	31097.6	9006.45	10960.4	13274.5	29689.6	11263.6	41640.9	21514	59430.7	7775.05	21476.6	14838.1	14596.9	153826	453886	490012	330580	369304	642758	475570	435526	539469	481850	589869	186453	556382	595338	667850	548652
P31947|1433S_HUMAN	P31947	SFN	19	18	1787.55	27774.1	14-3-3 protein sigma OS=Homo sapiens OX=9606 GN=SFN PE=1 SV=1	P31947	2.44179e+07	2.23496e+07	2.23886e+07	1.77316e+07	2.60129e+07	4.70838e+07	4.24367e+07	3.79613e+07	5.13428e+07	4.31169e+07	2.53212e+07	3.50472e+07	3.19034e+07	3.08168e+07	1.80473e+07	5.54302e+06	7.03838e+06	6.51339e+06	7.37436e+06	1.18267e+07	5.43686e+06	7.71513e+06	9.68325e+06	5.34555e+06	5.6749e+06	1.8119e+07	4.15753e+06	6.18208e+06	5.68296e+06	7.07411e+06
Q8TEX9|IPO4_HUMAN	Q8TEX9	IPO4	11	11	719.85	118715	Importin-4 OS=Homo sapiens OX=9606 GN=IPO4 PE=1 SV=2	Q8TEX9	3.23778e+06	3.14883e+06	3.33289e+06	3.37688e+06	4.12651e+06	5.47892e+06	4.28059e+06	4.63386e+06	4.92939e+06	5.40784e+06	2.25045e+06	2.46819e+06	3.3231e+06	2.41173e+06	1.36698e+06	696019	765345	813455	406106	1.06035e+06	1.08032e+06	1.20657e+06	1.19142e+06	800247	1.30482e+06	959242	119439	244690	244360	423317
Q9HB71|CYBP_HUMAN	Q9HB71	CACYBP	12	11	822.12	26209.9	Calcyclin-binding protein OS=Homo sapiens OX=9606 GN=CACYBP PE=1 SV=2	Q9HB71	5.93833e+06	5.11004e+06	6.04232e+06	4.11018e+06	7.15439e+06	1.25872e+07	7.35551e+06	7.25165e+06	1.26213e+07	1.15663e+07	5.21427e+06	6.1815e+06	5.75576e+06	5.58159e+06	3.71227e+06	2.29941e+06	2.1274e+06	1.79446e+06	1.27069e+06	1.34928e+06	2.79716e+06	3.32203e+06	4.03127e+06	3.26147e+06	4.13739e+06	3.9823e+06	2.83379e+06	2.71733e+06	2.24295e+06	2.62121e+06
O00299|CLIC1_HUMAN	O00299	CLIC1	17	17	1753.03	26922.7	Chloride intracellular channel protein 1 OS=Homo sapiens OX=9606 GN=CLIC1 PE=1 SV=4	O00299	6.52987e+07	6.80389e+07	7.04659e+07	6.00039e+07	6.4453e+07	1.51214e+08	1.22099e+08	1.17443e+08	1.42841e+08	1.34888e+08	9.15366e+07	1.22074e+08	1.11002e+08	8.32389e+07	4.65847e+07	1.95833e+07	2.90171e+07	2.10065e+07	2.2145e+07	1.99935e+07	2.06368e+07	2.28909e+07	3.8169e+07	1.75058e+07	1.92361e+07	6.10061e+07	1.91577e+07	2.4849e+07	2.2131e+07	2.46027e+07
Q15942|ZYX_HUMAN	Q15942	ZYX	8	7	477.32	61277.4	Zyxin OS=Homo sapiens OX=9606 GN=ZYX PE=1 SV=1	Q15942	1.04545e+06	857951	823641	1.0878e+06	1.18345e+06	2.61139e+06	1.75261e+06	1.49848e+06	2.28219e+06	2.4386e+06	2.26799e+06	2.06968e+06	1.56746e+06	1.27731e+06	1.42266e+06	425917	347576	195296	236562	155651	1.03639e+06	1.44714e+06	2.20267e+06	1.94912e+06	2.29773e+06	1.35172e+06	1.01132e+06	1.12092e+06	817414	722584
O60678|ANM3_HUMAN	O60678	PRMT3	4	3	191.77	59903.3	Protein arginine N-methyltransferase 3 OS=Homo sapiens OX=9606 GN=PRMT3 PE=1 SV=4	O60678	205578	174794	397088	270249	394037	489302	422956	323543	796766	611760	71115.8	167026	174460	65644.3	54343.7	38056.6	16369	78972.9	33925.1	26428.6	38141	28345.1	22741.6	35680.5	50204.9	47929.9	7575.57	18233.6	10971	17317.3
Q96EY1|DNJA3_HUMAN	Q96EY1	DNAJA3	3	3	174.07	52488.7	DnaJ homolog subfamily A member 3, mitochondrial OS=Homo sapiens OX=9606 GN=DNAJA3 PE=1 SV=2	Q96EY1	68494.5	140847	101703	129842	93946	136439	155023	228829	190017	82122	153834	121086	120626	130368	273875	1.35431e+06	1.7889e+06	1.35455e+06	818714	4.22823e+06	1.98938e+06	1.67811e+06	1.52855e+06	749593	2.17142e+06	371194	912810	1.43807e+06	2.28367e+06	1.83143e+06
P78417|GSTO1_HUMAN	P78417	GSTO1	13	13	1051.48	27565.8	Glutathione S-transferase omega-1 OS=Homo sapiens OX=9606 GN=GSTO1 PE=1 SV=2	P78417	6.81283e+06	5.1995e+06	8.79927e+06	5.5323e+06	5.8564e+06	1.89785e+07	1.07068e+07	9.95883e+06	1.83314e+07	1.79491e+07	1.16253e+07	1.16074e+07	1.48043e+07	1.14671e+07	5.98881e+06	1.59271e+06	2.8279e+06	1.57865e+06	2.50809e+06	2.0489e+06	1.74443e+06	1.61119e+06	2.58108e+06	1.15617e+06	1.33837e+06	4.83895e+06	1.45264e+06	2.24769e+06	3.27067e+06	4.42077e+06
P28072|PSB6_HUMAN	P28072	PSMB6	4	3	343.76	25357.7	Proteasome subunit beta type-6 OS=Homo sapiens OX=9606 GN=PSMB6 PE=1 SV=4	P28072	4.24761e+06	2.90171e+06	2.99935e+06	3.26102e+06	2.99515e+06	3.75551e+06	3.03678e+06	2.44907e+06	3.54921e+06	2.61376e+06	2.46593e+06	3.11207e+06	3.0312e+06	2.788e+06	1.81451e+06	795745	1.11243e+06	790219	1.34272e+06	1.22454e+06	945341	1.014e+06	1.42333e+06	1.12918e+06	1.14382e+06	1.48903e+06	741592	724698	1.01103e+06	727497
P17980|PRS6A_HUMAN	P17980	PSMC3	20	19	1434.53	49203.6	26S proteasome regulatory subunit 6A OS=Homo sapiens OX=9606 GN=PSMC3 PE=1 SV=3	P17980	1.92274e+07	2.14806e+07	2.55796e+07	2.35323e+07	2.36609e+07	2.62746e+07	1.88132e+07	2.08217e+07	2.51577e+07	1.78137e+07	1.48961e+07	2.25903e+07	1.72916e+07	1.59568e+07	1.19931e+07	5.85157e+06	6.71438e+06	5.44055e+06	3.92775e+06	2.76853e+06	9.66281e+06	9.35683e+06	1.01506e+07	7.4334e+06	1.14776e+07	1.54374e+07	9.51035e+06	1.06564e+07	1.32927e+07	1.01129e+07
O00154|BACH_HUMAN	O00154	ACOT7	5	5	458.86	41796	Cytosolic acyl coenzyme A thioester hydrolase OS=Homo sapiens OX=9606 GN=ACOT7 PE=1 SV=3	O00154	2.50836e+06	1.49758e+06	2.06472e+06	2.0796e+06	2.14436e+06	4.55086e+06	3.00099e+06	2.25386e+06	3.70674e+06	3.06615e+06	1.86809e+06	2.69586e+06	2.19211e+06	2.14173e+06	1.77311e+06	662394	777161	621383	693495	533098	593051	685093	854968	625578	723784	1.70138e+06	723486	549491	763397	1.22147e+06
P25787|PSA2_HUMAN	P25787	PSMA2	12	11	1066.11	25898.6	Proteasome subunit alpha type-2 OS=Homo sapiens OX=9606 GN=PSMA2 PE=1 SV=2	P25787	2.08919e+07	1.44759e+07	1.77986e+07	1.99583e+07	1.73421e+07	2.26743e+07	2.03824e+07	1.8258e+07	2.52595e+07	2.065e+07	1.63274e+07	2.06624e+07	2.02698e+07	1.85257e+07	1.52114e+07	5.14743e+06	1.00427e+07	5.10906e+06	6.98162e+06	6.37503e+06	9.33584e+06	7.86477e+06	9.18849e+06	6.82595e+06	8.39874e+06	9.18632e+06	6.68641e+06	7.89565e+06	1.21835e+07	1.1024e+07
P07195|LDHB_HUMAN	P07195	LDHB	22	21	1924.9	36638.5	L-lactate dehydrogenase B chain OS=Homo sapiens OX=9606 GN=LDHB PE=1 SV=2	P07195	7.56426e+07	8.10498e+07	8.10188e+07	5.93879e+07	1.14008e+08	1.26477e+08	9.29258e+07	1.01298e+08	1.16067e+08	1.04421e+08	6.15649e+07	7.88822e+07	6.86555e+07	6.02069e+07	4.3879e+07	2.3465e+07	3.25411e+07	2.9841e+07	3.74658e+07	2.31297e+07	1.87394e+07	1.96018e+07	2.98553e+07	1.47608e+07	1.41844e+07	4.67475e+07	1.6386e+07	2.49197e+07	2.16832e+07	3.16712e+07
Q9GZT3|SLIRP_HUMAN	Q9GZT3	SLIRP	4	4	263.46	12349	SRA stem-loop-interacting RNA-binding protein, mitochondrial OS=Homo sapiens OX=9606 GN=SLIRP PE=1 SV=1	Q9GZT3	336308	359907	291703	180078	339899	341778	521762	649339	460886	178538	585039	508869	601570	605566	1.5988e+06	2.47827e+06	2.47567e+06	1.85295e+06	4.17879e+06	3.59058e+06	2.32217e+06	2.63235e+06	2.06944e+06	2.05685e+06	2.63523e+06	1.19907e+06	3.45506e+06	2.48364e+06	2.60191e+06	3.10407e+06
Q8WUY1|THEM6_HUMAN	Q8WUY1	THEM6	2	2	81.68	23865	Protein THEM6 OS=Homo sapiens OX=9606 GN=THEM6 PE=1 SV=2	Q8WUY1	7921.59	3838.39	13639.9	6602.49	3784.54	6137.13	5102.17	1209.18	7927.99	4421.45	3779.04	5243.79	3119.54	7172.7	29433.2	150389	205479	101994	244549	249310	41432.6	46686.7	104171	74020.5	71607	39858.4	43834.2	52604	77751.8	38732.6
P17174|AATC_HUMAN	P17174	GOT1	11	10	830.14	46247.5	Aspartate aminotransferase, cytoplasmic OS=Homo sapiens OX=9606 GN=GOT1 PE=1 SV=3	P17174	7.41177e+06	6.78619e+06	7.22099e+06	6.91943e+06	7.36863e+06	1.24932e+07	9.57545e+06	8.76312e+06	1.02159e+07	9.93408e+06	7.80943e+06	1.07283e+07	8.92202e+06	6.63015e+06	4.61845e+06	2.78216e+06	3.46368e+06	2.16932e+06	2.26256e+06	1.9481e+06	2.36165e+06	2.24393e+06	3.74146e+06	1.88832e+06	1.68782e+06	4.64635e+06	2.3868e+06	2.27717e+06	2.19811e+06	2.14867e+06
P06756|ITAV_HUMAN	P06756	ITGAV	11	11	740.72	116038	Integrin alpha-V OS=Homo sapiens OX=9606 GN=ITGAV PE=1 SV=2	P06756	470305	1.00989e+06	775640	974588	291052	495998	462983	1.31781e+06	505575	880675	1.04872e+06	503433	670596	632258	3.09899e+06	5.1435e+06	5.6153e+06	4.40984e+06	6.04438e+06	6.34165e+06	6.20377e+06	4.66648e+06	6.60288e+06	4.62775e+06	5.55514e+06	4.52874e+06	9.45518e+06	9.35945e+06	1.19716e+07	9.4521e+06
Q6NZI2|CAVN1_HUMAN	Q6NZI2	CAVIN1	15	13	1129.6	43476.2	Caveolae-associated protein 1 OS=Homo sapiens OX=9606 GN=CAVIN1 PE=1 SV=1	Q6NZI2	9.69702e+06	6.65768e+06	9.56775e+06	1.12425e+07	9.10956e+06	2.13407e+06	1.02141e+06	1.22845e+06	2.03107e+06	1.44001e+06	880840	1.31051e+06	1.1991e+06	1.13109e+06	3.18297e+06	1.99943e+06	1.88563e+06	1.43698e+06	1.42943e+06	1.92299e+06	4.90317e+06	5.86729e+06	8.24415e+06	7.40728e+06	1.06088e+07	3.73731e+06	8.67286e+06	1.134e+07	1.13525e+07	8.04077e+06
P12268|IMDH2_HUMAN	P12268	IMPDH2	19	16	1445.67	55805	Inosine-5'-monophosphate dehydrogenase 2 OS=Homo sapiens OX=9606 GN=IMPDH2 PE=1 SV=2	P12268	8.50619e+06	7.89871e+06	8.95544e+06	7.5402e+06	1.07629e+07	2.05499e+07	1.46673e+07	1.25936e+07	1.69861e+07	1.56033e+07	5.30459e+06	7.97843e+06	7.85659e+06	6.38832e+06	4.98288e+06	3.53316e+06	4.05676e+06	3.32234e+06	2.41184e+06	2.65584e+06	2.89615e+06	3.79354e+06	5.17952e+06	4.32448e+06	2.48923e+06	4.39787e+06	2.14485e+06	4.51327e+06	3.59685e+06	4.49255e+06
P67936|TPM4_HUMAN	P67936	TPM4	30	28	2884.78	28521.8	Tropomyosin alpha-4 chain OS=Homo sapiens OX=9606 GN=TPM4 PE=1 SV=3	P67936	1.2467e+08	1.23557e+08	1.04279e+08	9.24549e+07	9.87283e+07	9.22726e+07	1.0169e+08	7.33108e+07	1.09995e+08	8.81731e+07	6.73291e+07	8.50948e+07	8.08311e+07	6.61569e+07	4.09256e+07	2.35184e+07	4.37427e+07	2.92821e+07	3.50277e+07	3.07139e+07	2.1268e+07	2.92718e+07	2.9205e+07	2.22562e+07	1.57933e+07	4.52528e+07	2.38418e+07	1.82962e+07	1.59007e+07	2.18128e+07
Q9UM00|TMCO1_HUMAN	Q9UM00	TMCO1	4	4	294.3	27079	Calcium load-activated calcium channel OS=Homo sapiens OX=9606 GN=TMCO1 PE=1 SV=2	Q9UM00	192867	52522.5	47482.3	54945.6	49688.2	91367.6	131900	125908	127641	79609.8	99454.1	51190.6	127194	88298.9	783405	1.60829e+06	1.36718e+06	871101	581156	979066	1.61078e+06	1.57087e+06	1.71267e+06	1.6748e+06	1.71562e+06	842711	1.49463e+06	1.22528e+06	1.75779e+06	1.26807e+06
Q99714|HCD2_HUMAN	Q99714	HSD17B10	16	15	1449	26923.1	3-hydroxyacyl-CoA dehydrogenase type-2 OS=Homo sapiens OX=9606 GN=HSD17B10 PE=1 SV=3	Q99714	3.90775e+06	2.08571e+06	2.56098e+06	2.36887e+06	3.12502e+06	3.93598e+06	7.95316e+06	5.44354e+06	6.13168e+06	2.41945e+06	6.28051e+06	4.69771e+06	5.04376e+06	7.17257e+06	1.87295e+07	2.9157e+07	3.25324e+07	1.75227e+07	1.04857e+07	1.87215e+07	2.68527e+07	2.8059e+07	3.20523e+07	2.73094e+07	3.31712e+07	1.99112e+07	2.97074e+07	3.60065e+07	4.42585e+07	3.53262e+07
P54577|SYYC_HUMAN	P54577	YARS	11	10	732.56	59143.6	Tyrosine--tRNA ligase, cytoplasmic OS=Homo sapiens OX=9606 GN=YARS PE=1 SV=4	P54577	3.39427e+06	2.78557e+06	4.21773e+06	3.45621e+06	3.49599e+06	7.13542e+06	4.5087e+06	3.47209e+06	6.91718e+06	6.05682e+06	3.67001e+06	4.99071e+06	3.73651e+06	3.24833e+06	2.72289e+06	849893	1.59803e+06	691894	600165	903817	995602	995580	1.77181e+06	934711	943098	2.13194e+06	1.00578e+06	965217	971977	1.25539e+06
P21589|5NTD_HUMAN	P21589	NT5E	19	18	1227.31	63367.8	5'-nucleotidase OS=Homo sapiens OX=9606 GN=NT5E PE=1 SV=1	P21589	515377	1.04864e+06	695476	1.05599e+06	563928	1.05918e+06	964480	1.05071e+06	1.20721e+06	1.02207e+06	567224	584686	680679	589066	5.83723e+06	3.0673e+06	3.21911e+06	2.683e+06	3.11614e+06	1.18083e+06	1.20341e+07	1.12872e+07	1.15357e+07	9.55464e+06	1.64712e+07	8.23989e+06	1.71122e+07	2.05638e+07	2.55715e+07	2.01983e+07
Q9BQG0|MBB1A_HUMAN	Q9BQG0	MYBBP1A	28	27	1694.17	148854	Myb-binding protein 1A OS=Homo sapiens OX=9606 GN=MYBBP1A PE=1 SV=2	Q9BQG0	1.93197e+06	3.02943e+06	3.98055e+06	3.16537e+06	3.07291e+06	1.23645e+06	904026	1.13988e+06	1.22675e+06	933716	2.43792e+06	2.21298e+06	2.4207e+06	2.27691e+06	3.65867e+06	8.0663e+06	7.89053e+06	6.54826e+06	7.467e+06	6.24945e+06	7.63046e+06	6.44884e+06	5.13816e+06	6.28972e+06	4.7089e+06	4.39628e+06	1.44068e+06	1.3034e+06	2.23915e+06	1.85588e+06
O14818|PSA7_HUMAN	O14818	PSMA7	13	11	1061.3	27886.8	Proteasome subunit alpha type-7 OS=Homo sapiens OX=9606 GN=PSMA7 PE=1 SV=1	O14818	1.87397e+07	1.58123e+07	2.08389e+07	1.67658e+07	1.92044e+07	2.76513e+07	1.74438e+07	1.66056e+07	2.54589e+07	1.81964e+07	1.523e+07	2.19333e+07	1.82987e+07	1.58128e+07	1.15408e+07	5.02023e+06	7.24523e+06	4.91056e+06	5.09542e+06	3.54463e+06	6.92423e+06	6.42119e+06	1.03182e+07	6.41139e+06	8.98655e+06	1.07824e+07	7.93124e+06	1.101e+07	1.17442e+07	9.87967e+06
P27105|STOM_HUMAN	P27105	STOM	2	2	120.81	31730.8	Erythrocyte band 7 integral membrane protein OS=Homo sapiens OX=9606 GN=STOM PE=1 SV=3	P27105	124416	107213	90647.8	185336	105995	95545.3	58646.5	54572.5	54783.5	64796.4	42601.4	44067.5	51349.7	56748.4	214496	812245	832818	441007	851184	1.05757e+06	210426	242662	379306	230738	181856	263830	352958	260392	408675	370203
P08174|DAF_HUMAN	P08174	CD55	10	8	665.52	41400.2	Complement decay-accelerating factor OS=Homo sapiens OX=9606 GN=CD55 PE=1 SV=4	P08174	922630	1.30259e+06	1.19942e+06	1.26868e+06	491030	1.58262e+06	515923	441436	961831	1.18924e+06	973393	826287	1.19977e+06	696289	4.5442e+06	2.40475e+06	2.0577e+06	1.58529e+06	1.84681e+06	1.67588e+06	7.11703e+06	5.1467e+06	4.95772e+06	4.7825e+06	6.25491e+06	1.01406e+07	2.50523e+07	2.32924e+07	2.89582e+07	1.60344e+07
Q08257|QOR_HUMAN	Q08257	CRYZ	15	15	1117.07	35206.7	Quinone oxidoreductase OS=Homo sapiens OX=9606 GN=CRYZ PE=1 SV=1	Q08257	3.92797e+06	4.43851e+06	4.82067e+06	4.30625e+06	5.12334e+06	8.19785e+06	7.20913e+06	7.54008e+06	8.35175e+06	6.06629e+06	4.80326e+06	6.50883e+06	5.49325e+06	6.59329e+06	1.39388e+07	1.48181e+07	1.58673e+07	1.20867e+07	1.6684e+07	1.46087e+07	1.51805e+07	1.35925e+07	1.73503e+07	1.56759e+07	1.93089e+07	1.34645e+07	2.4442e+07	2.38247e+07	2.87262e+07	2.30465e+07
O95202|LETM1_HUMAN	O95202	LETM1	12	11	785.38	83354.2	Mitochondrial proton/calcium exchanger protein OS=Homo sapiens OX=9606 GN=LETM1 PE=1 SV=1	O95202	223059	301772	218984	179285	366638	437975	164208	234999	642657	177945	521450	242318	237793	139682	1.81381e+06	2.84709e+06	3.56114e+06	1.84771e+06	1.54577e+06	3.6383e+06	4.73706e+06	4.42598e+06	5.2397e+06	5.10689e+06	5.93081e+06	2.35474e+06	6.35155e+06	7.54051e+06	8.3644e+06	6.69911e+06
Q9UMS0|NFU1_HUMAN	Q9UMS0	NFU1	2	1	120.26	28462.5	NFU1 iron-sulfur cluster scaffold homolog, mitochondrial OS=Homo sapiens OX=9606 GN=NFU1 PE=1 SV=2	Q9UMS0	13615	15900.6	4172.34	25717.3	4554.66	17544	12859.5	26744.1	17957.1	3096.47	64830.6	31975.1	46209.6	53708.4	128473	169352	182575	134840	175451	227009	201812	242898	296622	233889	318157	143869	270365	274987	254795	165766
Q8NFQ8|TOIP2_HUMAN	Q8NFQ8	TOR1AIP2	4	4	231.22	51263.4	Torsin-1A-interacting protein 2 OS=Homo sapiens OX=9606 GN=TOR1AIP2 PE=1 SV=1	Q8NFQ8	29563.8	52412.3	25212.1	69798.9	13770.6	56538.2	88718.6	227856	81297.5	220294	58797.8	57824.7	81125.1	85211.4	576127	1.14281e+06	1.08787e+06	671013	679179	681478	1.34994e+06	1.29161e+06	1.36277e+06	739803	1.40409e+06	686875	1.71025e+06	2.2925e+06	3.20109e+06	2.49245e+06
P11169|GTR3_HUMAN	P11169	SLC2A3	2	2	111.08	53924.3	Solute carrier family 2, facilitated glucose transporter member 3 OS=Homo sapiens OX=9606 GN=SLC2A3 PE=1 SV=1	P11169	35969.1	100215	39092.7	60803	25247.1	22304.9	9488.78	28327.4	16351.6	29942.7	18930.6	29993.4	38462.8	18161.3	184995	340014	217887	197333	452626	278769	253023	185662	386192	159346	256856	539861	640179	964786	1.00407e+06	709021
Q96RP9|EFGM_HUMAN	Q96RP9	GFM1	8	8	475.7	83471.6	Elongation factor G, mitochondrial OS=Homo sapiens OX=9606 GN=GFM1 PE=1 SV=2	Q96RP9	970037	985090	1.23581e+06	1.16102e+06	1.11959e+06	2.47049e+06	1.90897e+06	3.40865e+06	3.20543e+06	1.21584e+06	2.38158e+06	1.98888e+06	1.826e+06	1.7954e+06	2.29355e+06	6.0611e+06	9.32621e+06	6.04953e+06	7.20261e+06	3.4817e+06	8.48606e+06	6.8007e+06	1.00461e+07	5.06496e+06	8.19172e+06	4.79272e+06	3.48704e+06	5.42139e+06	7.42803e+06	6.55571e+06
O95163|ELP1_HUMAN	O95163	ELP1	1	1	47.57	150254	Elongator complex protein 1 OS=Homo sapiens OX=9606 GN=ELP1 PE=1 SV=3	O95163	41355.4	41046	72006.1	95494.6	98204.3	126459	54944.6	66441.4	88967.5	130660	38201.3	35904.2	68129.2	49420	16272.3	1821.72	8072.67	6616.58	4658	3153.29	2330.87	3774.19	13190	3418.56	3242.36	3982.76	2230.64	11187.4	4264.44	6958.73
P51148|RAB5C_HUMAN	P51148	RAB5C	12	12	1034.6	23482.5	Ras-related protein Rab-5C OS=Homo sapiens OX=9606 GN=RAB5C PE=1 SV=2	P51148	2.84317e+06	2.18018e+06	2.92441e+06	3.42433e+06	2.07972e+06	2.68936e+06	1.84861e+06	1.29021e+06	2.62735e+06	1.92338e+06	1.99832e+06	1.18063e+06	1.81718e+06	1.35988e+06	7.85088e+06	1.41297e+07	1.78876e+07	1.048e+07	1.15673e+07	2.1708e+07	1.67674e+07	1.61074e+07	1.82266e+07	1.5123e+07	2.22191e+07	8.00222e+06	1.95509e+07	2.14204e+07	2.51713e+07	1.84428e+07
P21796|VDAC1_HUMAN	P21796	VDAC1	15	15	1250.88	30772.6	Voltage-dependent anion-selective channel protein 1 OS=Homo sapiens OX=9606 GN=VDAC1 PE=1 SV=2	P21796	1.22398e+06	1.52001e+06	1.42027e+06	972181	1.35297e+06	1.39221e+06	1.24627e+06	610828	1.33709e+06	763715	3.85477e+06	1.93374e+06	1.08893e+06	903879	8.82208e+06	9.98198e+06	9.84955e+06	5.66477e+06	6.40159e+06	9.4246e+06	2.1322e+07	1.55319e+07	1.9622e+07	1.92569e+07	2.77589e+07	6.85559e+06	2.47313e+07	2.29507e+07	2.97245e+07	1.8797e+07
P53396|ACLY_HUMAN	P53396	ACLY	72	67	5998.18	120839	ATP-citrate synthase OS=Homo sapiens OX=9606 GN=ACLY PE=1 SV=3	P53396	1.56659e+08	1.26982e+08	1.50617e+08	1.14435e+08	1.61875e+08	2.13869e+08	1.60294e+08	1.59295e+08	1.91104e+08	1.76023e+08	1.22648e+08	1.38102e+08	1.59298e+08	1.17771e+08	7.87121e+07	5.49163e+07	5.98613e+07	5.86737e+07	5.23865e+07	5.62549e+07	2.70986e+07	3.03183e+07	3.54186e+07	2.23352e+07	2.48429e+07	1.03654e+08	2.70555e+07	2.3271e+07	2.72531e+07	3.14459e+07
Q96JJ7|TMX3_HUMAN	Q96JJ7	TMX3	5	5	419.09	51872	Protein disulfide-isomerase TMX3 OS=Homo sapiens OX=9606 GN=TMX3 PE=1 SV=2	Q96JJ7	343166	192509	180796	189987	248260	222750	169126	308160	287348	200755	199823	300202	231213	168549	769717	758180	815322	608749	1.05604e+06	1.18373e+06	1.05555e+06	896376	1.05296e+06	1.18981e+06	1.38922e+06	1.14292e+06	1.97994e+06	2.45658e+06	3.74323e+06	2.19848e+06
Q9Y6N5|SQOR_HUMAN	Q9Y6N5	SQOR	15	12	1336.3	49960.7	Sulfide:quinone oxidoreductase, mitochondrial OS=Homo sapiens OX=9606 GN=SQOR PE=1 SV=1	Q9Y6N5	3.55559e+06	4.18507e+06	2.92606e+06	2.51066e+06	2.51356e+06	4.85412e+06	2.69684e+06	3.01595e+06	3.76025e+06	2.71437e+06	3.15185e+06	2.9301e+06	3.07684e+06	2.60942e+06	1.69732e+07	1.84299e+07	1.80538e+07	1.32247e+07	1.21516e+07	1.66522e+07	1.94738e+07	2.10492e+07	2.63375e+07	2.38826e+07	1.97096e+07	2.43854e+07	1.99926e+07	2.18833e+07	2.8102e+07	2.37676e+07
P60900|PSA6_HUMAN	P60900	PSMA6	16	16	1148.08	27399.4	Proteasome subunit alpha type-6 OS=Homo sapiens OX=9606 GN=PSMA6 PE=1 SV=1	P60900	2.08102e+07	1.24727e+07	1.43353e+07	1.31029e+07	1.36138e+07	2.0606e+07	1.47874e+07	1.33871e+07	1.74834e+07	1.43496e+07	1.22795e+07	1.56513e+07	1.34234e+07	1.43229e+07	9.60264e+06	4.83103e+06	6.34773e+06	4.70826e+06	6.45735e+06	5.5408e+06	5.10003e+06	5.50117e+06	7.01272e+06	6.40428e+06	6.73044e+06	9.09592e+06	4.68329e+06	6.39498e+06	6.06495e+06	5.82999e+06
P09211|GSTP1_HUMAN	P09211	GSTP1	12	11	1267.24	23355.8	Glutathione S-transferase P OS=Homo sapiens OX=9606 GN=GSTP1 PE=1 SV=2	P09211	1.2215e+08	9.10433e+07	1.2746e+08	8.59197e+07	1.16012e+08	2.0322e+08	1.44523e+08	1.17779e+08	1.96155e+08	1.60507e+08	8.67898e+07	1.20528e+08	1.17201e+08	9.41455e+07	4.97674e+07	3.24575e+07	4.50753e+07	3.52075e+07	4.04026e+07	2.39029e+07	1.99867e+07	2.20543e+07	3.45412e+07	1.72047e+07	1.88193e+07	4.96339e+07	1.41495e+07	2.65209e+07	1.84755e+07	3.48441e+07
O75439|MPPB_HUMAN	O75439	PMPCB	11	11	792.13	54366.2	Mitochondrial-processing peptidase subunit beta OS=Homo sapiens OX=9606 GN=PMPCB PE=1 SV=2	O75439	662642	1.28959e+06	882326	717539	975256	1.3493e+06	1.37481e+06	2.10138e+06	2.59684e+06	1.35711e+06	2.4e+06	1.09386e+06	2.92065e+06	1.34616e+06	2.80914e+06	4.84243e+06	6.3481e+06	4.55338e+06	5.6994e+06	4.82594e+06	6.18924e+06	5.29035e+06	5.6869e+06	4.38666e+06	7.1783e+06	3.71951e+06	4.67245e+06	5.76205e+06	8.96792e+06	6.62906e+06
Q9GZP9|DERL2_HUMAN	Q9GZP9	DERL2	1	1	66.79	27567.5	Derlin-2 OS=Homo sapiens OX=9606 GN=DERL2 PE=1 SV=1	Q9GZP9	8402.84	51414.9	4538.54	151622	18616.6	6795.32	35396.9	20768.6	14450.7	8645.45	75670.1	86502.3	105885	79239.6	71102.6	2.77021e+06	2.64621e+06	1.50981e+06	1.4765e+06	113065	1.80262e+06	1.46064e+06	2.62859e+06	1.64542e+06	2.04225e+06	2.56774e+06	1.09056e+06	1.55616e+06	2.62276e+06	2.4636e+06
Q96A33|CCD47_HUMAN	Q96A33	CCDC47	14	13	944.06	55873.9	Coiled-coil domain-containing protein 47 OS=Homo sapiens OX=9606 GN=CCDC47 PE=1 SV=1	Q96A33	693124	863421	406252	426750	537514	456789	393974	1.23925e+06	475681	632224	438270	455639	591831	600501	2.17893e+06	3.56062e+06	3.62593e+06	2.32268e+06	2.71321e+06	3.39331e+06	5.90267e+06	4.62241e+06	5.71912e+06	5.55256e+06	8.15514e+06	2.46809e+06	3.99466e+06	6.69283e+06	8.47217e+06	4.51517e+06
Q969X5|ERGI1_HUMAN	Q969X5	ERGIC1	4	4	258.12	32592.3	Endoplasmic reticulum-Golgi intermediate compartment protein 1 OS=Homo sapiens OX=9606 GN=ERGIC1 PE=1 SV=1	Q969X5	223965	583402	421017	563353	457647	84533	198596	167687	113566	131146	241239	218568	267945	238953	790124	1.3647e+06	1.78545e+06	1.23086e+06	1.47916e+06	1.23696e+06	1.76063e+06	1.33884e+06	1.53516e+06	1.6531e+06	2.76582e+06	561191	1.37038e+06	1.72916e+06	2.17672e+06	1.28946e+06
Q9NZR1|TMOD2_HUMAN	Q9NZR1	TMOD2	1	1	33.32	39595.1	Tropomodulin-2 OS=Homo sapiens OX=9606 GN=TMOD2 PE=1 SV=1	Q9NZR1	801.041	1698.74	621.201	974.805	1147.52	2199.85	1897.71	1904.68	2831.19	4425.58	1427.24	2335.97	1152.99	2391.3	30731.1	21987.7	31181.9	10091.1	8092.14	23591.6	37910.2	70299.5	85135.7	56827.2	39787.1	32146.4	157181	143008	220308	106955
O94905|ERLN2_HUMAN	O94905	ERLIN2	7	7	369.93	37839.6	Erlin-2 OS=Homo sapiens OX=9606 GN=ERLIN2 PE=1 SV=1	O94905	133223	238346	163827	156480	169897	344158	147113	218881	160337	205048	130926	129004	152325	92236.2	742651	1.80752e+06	2.02224e+06	1.46876e+06	2.50717e+06	1.07963e+06	1.39529e+06	1.5505e+06	2.02793e+06	1.62191e+06	1.61008e+06	955338	609085	811179	1.36755e+06	1.62539e+06
Q9NTJ3|SMC4_HUMAN	Q9NTJ3	SMC4	10	9	422.25	147182	Structural maintenance of chromosomes protein 4 OS=Homo sapiens OX=9606 GN=SMC4 PE=1 SV=2	Q9NTJ3	1.91488e+06	1.75761e+06	2.38107e+06	1.86984e+06	1.68697e+06	1.02514e+06	716864	628537	1.18579e+06	1.23895e+06	524179	493184	458917	363579	296186	565004	283324	531862	537438	276578	239347	331509	260309	190206	252805	381220	170009	100165	137080	74770.2
O76071|CIAO1_HUMAN	O76071	CIAO1	6	6	310.47	37840	Probable cytosolic iron-sulfur protein assembly protein CIAO1 OS=Homo sapiens OX=9606 GN=CIAO1 PE=1 SV=1	O76071	984711	1.0945e+06	1.3128e+06	1.11489e+06	1.25653e+06	1.69453e+06	932233	1.10882e+06	1.43225e+06	1.50629e+06	521537	812633	947404	652014	566115	245176	333392	215565	265394	336667	263035	244505	393972	247756	469140	342574	136504	366370	381153	275088
O95433|AHSA1_HUMAN	O95433	AHSA1	10	10	725.18	38274.3	Activator of 90 kDa heat shock protein ATPase homolog 1 OS=Homo sapiens OX=9606 GN=AHSA1 PE=1 SV=1	O95433	4.59602e+06	3.73826e+06	4.92727e+06	3.73965e+06	5.47565e+06	1.47666e+07	1.19589e+07	8.7692e+06	1.33067e+07	1.47964e+07	5.12762e+06	9.49016e+06	7.99343e+06	6.94213e+06	4.68302e+06	1.80601e+06	1.82977e+06	1.58819e+06	1.45682e+06	3.36832e+06	1.81985e+06	2.63559e+06	3.2164e+06	2.36325e+06	2.31354e+06	4.29434e+06	2.07607e+06	2.5526e+06	2.28608e+06	1.58755e+06
P21980|TGM2_HUMAN	P21980	TGM2	23	22	2139.53	77328.9	Protein-glutamine gamma-glutamyltransferase 2 OS=Homo sapiens OX=9606 GN=TGM2 PE=1 SV=2	P21980	1.53887e+07	1.42357e+07	1.6336e+07	1.36135e+07	1.50388e+07	5.98182e+07	4.01853e+07	4.24589e+07	5.62474e+07	4.84407e+07	6.55965e+07	7.3596e+07	7.04181e+07	5.76552e+07	3.65023e+07	4.03002e+06	4.56734e+06	4.32034e+06	4.66447e+06	5.66251e+06	6.50676e+06	7.22299e+06	1.00366e+07	4.68914e+06	5.78062e+06	4.67014e+07	5.87724e+06	7.98667e+06	6.8317e+06	7.60691e+06
P05187|PPB1_HUMAN	P05187	ALPP	1	1	63.86	57953.9	Alkaline phosphatase, placental type OS=Homo sapiens OX=9606 GN=ALPP PE=1 SV=2	P05187	11588.3	41325.2	23967.7	46671.9	30759.4	41484.6	30106.7	26669.8	82730.1	43496.1	56357.1	50988.1	32142.2	56033.8	113425	17732	16031.8	15253.5	45667.8	40942.1	239619	354442	601517	241537	183293	225999	913026	1.0134e+06	1.55557e+06	1.18106e+06
P40763|STAT3_HUMAN	P40763	STAT3	10	10	501.45	88067.9	Signal transducer and activator of transcription 3 OS=Homo sapiens OX=9606 GN=STAT3 PE=1 SV=2	P40763	1.44749e+06	1.42185e+06	2.94797e+06	2.13131e+06	2.91255e+06	3.89268e+06	2.72632e+06	2.07229e+06	4.53962e+06	3.94093e+06	1.10988e+06	1.15046e+06	799966	999537	503550	213110	399120	364641	344682	339547	403251	470151	779283	359895	454888	534473	159490	68704.5	69880.2	143130
O43684|BUB3_HUMAN	O43684	BUB3	6	5	336.21	37154.8	Mitotic checkpoint protein BUB3 OS=Homo sapiens OX=9606 GN=BUB3 PE=1 SV=1	O43684	504547	463627	800253	539589	514486	81145.6	93797.9	21330.2	125773	79096.5	186274	366428	412349	309688	388565	1.2407e+06	1.80048e+06	1.1207e+06	1.05351e+06	1.09957e+06	867186	711753	711241	494947	1.23897e+06	268002	236381	284182	506928	300569
P16144|ITB4_HUMAN	P16144	ITGB4	21	17	1121.2	202166	Integrin beta-4 OS=Homo sapiens OX=9606 GN=ITGB4 PE=1 SV=5	P16144	1.1592e+06	1.37714e+06	1.14731e+06	1.80322e+06	1.77341e+06	1.18217e+06	1.08238e+06	1.4615e+06	1.56587e+06	2.10375e+06	414744	365811	538994	801956	1.99771e+06	5.27024e+06	4.75549e+06	4.90515e+06	5.09905e+06	4.97739e+06	6.62167e+06	6.2506e+06	7.93343e+06	5.69764e+06	9.44069e+06	2.62553e+06	5.29694e+06	5.03211e+06	6.7394e+06	4.5932e+06
P49748|ACADV_HUMAN	P49748	ACADVL	16	15	1126.04	70390.2	Very long-chain specific acyl-CoA dehydrogenase, mitochondrial OS=Homo sapiens OX=9606 GN=ACADVL PE=1 SV=1	P49748	1.54895e+06	1.79204e+06	2.11929e+06	1.88341e+06	1.69255e+06	3.88961e+06	1.48204e+06	2.08031e+06	2.32554e+06	1.49567e+06	2.32368e+06	2.4738e+06	1.96863e+06	1.63784e+06	4.6606e+06	4.96352e+06	6.21467e+06	3.98418e+06	3.92405e+06	5.56835e+06	1.10445e+07	1.03342e+07	1.21275e+07	1.03066e+07	1.43752e+07	4.47306e+06	6.65036e+06	7.09335e+06	1.0412e+07	7.71354e+06
Q10713|MPPA_HUMAN	Q10713	PMPCA	9	9	514.62	58253	Mitochondrial-processing peptidase subunit alpha OS=Homo sapiens OX=9606 GN=PMPCA PE=1 SV=2	Q10713	199409	289649	345024	447050	254911	577015	1.01195e+06	782731	776470	283438	677175	601794	490765	376918	1.43367e+06	2.61458e+06	2.83871e+06	2.15121e+06	2.63247e+06	2.00467e+06	3.58484e+06	1.84274e+06	2.45415e+06	2.23105e+06	3.77872e+06	1.81332e+06	4.14261e+06	4.93723e+06	6.61143e+06	5.06925e+06
Q9BTE6|AASD1_HUMAN	Q9BTE6	AARSD1	1	1	34.95	45479.6	Alanyl-tRNA editing protein Aarsd1 OS=Homo sapiens OX=9606 GN=AARSD1 PE=1 SV=2	Q9BTE6	241251	163144	170000	194755	182179	803313	563981	597174	708522	703191	910178	1.01071e+06	950506	800726	615490	21612.5	28433.6	23827.6	28500.7	12912.2	44882	86202.4	114715	37037.4	24528.4	511985	57020.7	41715.9	46772	32631.5
Q8NBZ7|UXS1_HUMAN	Q8NBZ7	UXS1	1	1	68.71	47576.8	UDP-glucuronic acid decarboxylase 1 OS=Homo sapiens OX=9606 GN=UXS1 PE=1 SV=1	Q8NBZ7	2242.48	1786.39	14985.8	5476.6	704.937	6774.05	16449.5	2737.78	3973.17	4148.45	30000.4	19859.4	33575.4	34096.9	444846	377300	305187	140019	46077.4	1.22744e+06	809268	818396	808135	830749	1.1679e+06	265854	946387	1.46314e+06	1.63139e+06	1.08554e+06
P09960|LKHA4_HUMAN	P09960	LTA4H	19	19	1475.73	69285.4	Leukotriene A-4 hydrolase OS=Homo sapiens OX=9606 GN=LTA4H PE=1 SV=2	P09960	9.11507e+06	5.94172e+06	8.29592e+06	6.81696e+06	6.32722e+06	1.37076e+07	8.45587e+06	7.32162e+06	1.18322e+07	1.03137e+07	5.5353e+06	7.3687e+06	6.94325e+06	5.27072e+06	3.35833e+06	1.63431e+06	2.17481e+06	2.03502e+06	2.50989e+06	2.20385e+06	1.20026e+06	1.1011e+06	2.54567e+06	1.10421e+06	1.097e+06	3.29109e+06	835298	2.33159e+06	1.44432e+06	1.53813e+06
P53004|BIEA_HUMAN	P53004	BLVRA	6	6	338.49	33428.5	Biliverdin reductase A OS=Homo sapiens OX=9606 GN=BLVRA PE=1 SV=2	P53004	1.51168e+06	1.09217e+06	1.52259e+06	1.27561e+06	1.27758e+06	2.1507e+06	1.32199e+06	1.05665e+06	1.95054e+06	1.71739e+06	777543	1.38107e+06	1.12894e+06	936902	706717	701431	1.14348e+06	765393	708102	960561	265152	356012	441827	399572	274975	463661	368964	288268	240123	162876
Q9NVS9|PNPO_HUMAN	Q9NVS9	PNPO	5	5	334.57	29988	Pyridoxine-5'-phosphate oxidase OS=Homo sapiens OX=9606 GN=PNPO PE=1 SV=1	Q9NVS9	3.16226e+06	2.68658e+06	2.84544e+06	2.47611e+06	2.63359e+06	3.86361e+06	3.70922e+06	3.39688e+06	5.37909e+06	4.83327e+06	2.52972e+06	3.01569e+06	3.07771e+06	2.32458e+06	1.54509e+06	1.05378e+06	1.17371e+06	987199	1.31519e+06	841824	1.03642e+06	1.55934e+06	1.24514e+06	1.09985e+06	1.3991e+06	1.82584e+06	953499	1.42668e+06	1.12788e+06	1.62972e+06
P35579|MYH9_HUMAN	P35579	MYH9	152	146	13543.5	226530	Myosin-9 OS=Homo sapiens OX=9606 GN=MYH9 PE=1 SV=4	P35579	3.19746e+08	2.59109e+08	2.21615e+08	2.14708e+08	2.47033e+08	2.44563e+08	1.58168e+08	1.59496e+08	1.88267e+08	1.84142e+08	1.49458e+08	1.238e+08	1.20149e+08	8.0446e+07	8.18368e+07	1.09641e+08	1.24977e+08	1.15149e+08	1.23832e+08	9.99522e+07	5.25171e+07	8.01322e+07	9.24415e+07	5.86126e+07	5.46625e+07	7.18952e+07	1.98614e+07	1.95627e+07	1.91586e+07	3.23624e+07
O95864|FADS2_HUMAN	O95864	FADS2	4	4	254.93	52259.4	Fatty acid desaturase 2 OS=Homo sapiens OX=9606 GN=FADS2 PE=1 SV=1	O95864	272200	433374	465221	400510	484398	451905	206688	205654	367860	382908	273872	233804	191186	300555	379138	2.84581e+06	2.0552e+06	2.23202e+06	3.11794e+06	3.38817e+06	537494	595544	580943	995950	616592	688955	252095	145602	243593	269289
P28331|NDUS1_HUMAN	P28331	NDUFS1	14	13	1000.16	79467.5	NADH-ubiquinone oxidoreductase 75 kDa subunit, mitochondrial OS=Homo sapiens OX=9606 GN=NDUFS1 PE=1 SV=3	P28331	1.51555e+06	1.67641e+06	1.63748e+06	1.59169e+06	1.28296e+06	1.34873e+06	944593	2.48109e+06	2.1515e+06	2.45487e+06	2.01929e+06	1.92685e+06	1.63968e+06	1.20975e+06	3.12972e+06	6.18752e+06	6.40322e+06	4.88202e+06	5.6645e+06	4.87606e+06	8.11601e+06	7.18779e+06	6.76161e+06	7.88397e+06	9.64213e+06	3.61312e+06	6.58949e+06	8.00468e+06	1.00769e+07	7.09263e+06
P0DN76|U2AF5_HUMAN	P0DN76	U2AF1L5	3	3	202.76	27872	Splicing factor U2AF 35 kDa subunit-like protein OS=Homo sapiens OX=9606 GN=U2AF1L5 PE=1 SV=1	P0DN76	673103	175501	204586	269685	147589	26677.2	11775.9	24477.1	24030.2	13491.8	59913.2	149473	155956	207348	230416	799781	586994	445569	668112	438777	341808	265624	171860	402620	407279	157194	235261	405087	155606	130063
P07900|HS90A_HUMAN	P07900	HSP90AA1	92	81	9684.45	84659.7	Heat shock protein HSP 90-alpha OS=Homo sapiens OX=9606 GN=HSP90AA1 PE=1 SV=5	P07900	5.90314e+08	4.79677e+08	5.39738e+08	3.88617e+08	5.31772e+08	8.19268e+08	5.59769e+08	5.14707e+08	7.98229e+08	6.53702e+08	4.36372e+08	5.05587e+08	4.23606e+08	3.53976e+08	2.04263e+08	1.14674e+08	1.43935e+08	1.2997e+08	1.32954e+08	8.95703e+07	1.18783e+08	1.25746e+08	1.55993e+08	1.09974e+08	1.22969e+08	3.04024e+08	7.54493e+07	1.00574e+08	8.4662e+07	1.04871e+08
O60701|UGDH_HUMAN	O60701	UGDH	59	53	5566.75	55024.2	UDP-glucose 6-dehydrogenase OS=Homo sapiens OX=9606 GN=UGDH PE=1 SV=1	O60701	3.73868e+08	3.58819e+08	4.22128e+08	3.42228e+08	3.97486e+08	3.98372e+08	3.02824e+08	2.7928e+08	3.42223e+08	2.94149e+08	2.20126e+08	2.9546e+08	2.65738e+08	2.16298e+08	1.39869e+08	7.59351e+07	1.00528e+08	9.22043e+07	6.5777e+07	5.95157e+07	4.16708e+07	5.00172e+07	6.75259e+07	3.61889e+07	3.88952e+07	1.58605e+08	2.28418e+07	2.73668e+07	2.30043e+07	4.03501e+07
P50402|EMD_HUMAN	P50402	EMD	4	4	322.54	28993.9	Emerin OS=Homo sapiens OX=9606 GN=EMD PE=1 SV=1	P50402	93717	89272.1	105752	129288	75170.3	98752.1	53447.9	72716.8	66806.8	56468	74481.3	60383.2	44707.3	71980.6	635509	1.0571e+06	911671	573480	153983	1.08845e+06	1.62783e+06	1.60746e+06	2.10392e+06	2.08009e+06	2.02769e+06	875826	2.50697e+06	2.62988e+06	2.79588e+06	2.3418e+06
P19623|SPEE_HUMAN	P19623	SRM	5	5	360.72	33824.7	Spermidine synthase OS=Homo sapiens OX=9606 GN=SRM PE=1 SV=1	P19623	1.19335e+06	1.00736e+06	1.20252e+06	1.15717e+06	1.10676e+06	2.02276e+06	1.66256e+06	1.44465e+06	2.10004e+06	2.00821e+06	1.0483e+06	1.47496e+06	1.17503e+06	986499	708450	209667	419548	236161	393618	305891	191383	245691	382539	161175	151112	509044	85210.8	133264	61905	94167
P43686|PRS6B_HUMAN	P43686	PSMC4	18	17	1440.53	47366.3	26S proteasome regulatory subunit 6B OS=Homo sapiens OX=9606 GN=PSMC4 PE=1 SV=2	P43686	1.73024e+07	1.99531e+07	2.20132e+07	2.35135e+07	2.16918e+07	2.59545e+07	2.29217e+07	2.12543e+07	2.42193e+07	2.11216e+07	1.59459e+07	2.02015e+07	1.54151e+07	1.7023e+07	1.18011e+07	6.00112e+06	7.07392e+06	5.82126e+06	3.39798e+06	2.60947e+06	1.19057e+07	1.16627e+07	1.22725e+07	8.92154e+06	1.23747e+07	1.19293e+07	6.71735e+06	9.09748e+06	1.11058e+07	9.69398e+06
P29144|TPP2_HUMAN	P29144	TPP2	5	5	253.15	138350	Tripeptidyl-peptidase 2 OS=Homo sapiens OX=9606 GN=TPP2 PE=1 SV=4	P29144	525436	286875	372213	416844	406173	429376	292988	294253	317222	312591	332065	312227	298585	252993	185358	64185.5	100041	85167.8	69866.5	100288	42195.5	70492.1	91307	75544.9	32695.3	165489	155158	112918	54217	81454.9
P52788|SPSY_HUMAN	P52788	SMS	14	12	986.34	41268.3	Spermine synthase OS=Homo sapiens OX=9606 GN=SMS PE=1 SV=2	P52788	6.20726e+06	6.65274e+06	7.83621e+06	5.41937e+06	7.21638e+06	1.6575e+07	1.09869e+07	1.04067e+07	1.34888e+07	1.11599e+07	5.41658e+06	1.10443e+07	9.49478e+06	7.48368e+06	2.46747e+06	1.13158e+06	1.66357e+06	1.56288e+06	1.70166e+06	1.83869e+06	1.37266e+06	1.62621e+06	1.77623e+06	815159	1.22969e+06	4.06343e+06	1.15251e+06	1.66497e+06	1.66785e+06	1.27729e+06
P11216|PYGB_HUMAN	P11216	PYGB	63	58	5060.05	96696	Glycogen phosphorylase, brain form OS=Homo sapiens OX=9606 GN=PYGB PE=1 SV=5	P11216	7.43145e+07	6.93841e+07	7.6966e+07	6.18265e+07	7.74936e+07	1.06614e+08	7.4866e+07	8.88032e+07	1.02482e+08	9.74709e+07	6.60057e+07	7.14724e+07	7.02385e+07	5.63904e+07	4.76375e+07	3.27301e+07	4.33389e+07	4.31913e+07	3.72889e+07	5.33714e+07	3.42783e+07	3.30063e+07	3.43447e+07	2.58604e+07	2.45076e+07	6.01695e+07	5.00817e+07	6.94098e+07	5.47022e+07	7.35724e+07
P10909|CLUS_HUMAN	P10909	CLU	2	2	108.91	52494.6	Clusterin OS=Homo sapiens OX=9606 GN=CLU PE=1 SV=1	P10909	13995.3	4729.96	23726.2	5437.43	4529.67	18246.3	6732.01	15770.9	25563.1	4363.54	6240.32	4844.46	815.427	7282.58	10878	156881	159165	90958.9	326213	336523	310986	238777	449497	320693	470901	36572.1	150991	183681	262949	170179
Q08379|GOGA2_HUMAN	Q08379	GOLGA2	3	3	135.14	113086	Golgin subfamily A member 2 OS=Homo sapiens OX=9606 GN=GOLGA2 PE=1 SV=3	Q08379	202357	80240.9	80096.6	87578.8	81359.9	139568	38290.1	25346.1	64548.2	55824.6	139910	98828.9	135469	90898.5	267257	242753	380030	311537	274419	533716	588998	444145	750802	351488	668987	557247	1.09663e+06	1.98139e+06	2.19779e+06	1.85854e+06
Q9Y266|NUDC_HUMAN	Q9Y266	NUDC	6	6	377.38	38242.9	Nuclear migration protein nudC OS=Homo sapiens OX=9606 GN=NUDC PE=1 SV=1	Q9Y266	3.22424e+06	2.21924e+06	2.29801e+06	2.23597e+06	3.1922e+06	4.67797e+06	3.89967e+06	3.65597e+06	3.56442e+06	3.94323e+06	1.88414e+06	2.30005e+06	2.80407e+06	2.36924e+06	1.81716e+06	1.23158e+06	1.89787e+06	1.14913e+06	1.42466e+06	1.11644e+06	1.3115e+06	1.17478e+06	1.23263e+06	1.01455e+06	837947	1.51928e+06	740690	887855	1.28602e+06	1.17369e+06
P50213|IDH3A_HUMAN	P50213	IDH3A	19	19	1223.81	39591.7	Isocitrate dehydrogenase [NAD] subunit alpha, mitochondrial OS=Homo sapiens OX=9606 GN=IDH3A PE=1 SV=1	P50213	3.29468e+06	2.00866e+06	2.69767e+06	2.67406e+06	4.11737e+06	3.97409e+06	3.45894e+06	4.11629e+06	4.38087e+06	3.44471e+06	3.18525e+06	4.00619e+06	2.80632e+06	3.43607e+06	8.46617e+06	1.02189e+07	1.04636e+07	7.92075e+06	8.70193e+06	1.39846e+07	1.04519e+07	9.66455e+06	1.15978e+07	1.16565e+07	1.39095e+07	9.40037e+06	2.24222e+07	2.12875e+07	2.17774e+07	1.69879e+07
P07099|HYEP_HUMAN	P07099	EPHX1	19	16	1324.91	52948.9	Epoxide hydrolase 1 OS=Homo sapiens OX=9606 GN=EPHX1 PE=1 SV=1	P07099	5.90815e+06	5.15302e+06	7.69907e+06	1.00376e+07	6.96133e+06	2.99593e+06	2.58057e+06	2.53429e+06	3.34925e+06	2.55499e+06	3.19319e+06	2.93603e+06	3.04196e+06	3.29645e+06	1.32689e+07	3.59084e+07	2.05988e+07	2.22123e+07	4.23797e+07	1.74384e+07	1.71393e+07	1.97578e+07	1.68407e+07	2.39247e+07	1.58359e+07	1.66454e+07	1.27776e+07	1.18398e+07	1.54495e+07	1.59735e+07
P46940|IQGA1_HUMAN	P46940	IQGAP1	65	57	4912.71	189251	Ras GTPase-activating-like protein IQGAP1 OS=Homo sapiens OX=9606 GN=IQGAP1 PE=1 SV=1	P46940	6.54655e+07	6.3665e+07	7.56618e+07	6.21782e+07	6.51938e+07	6.80924e+07	4.87817e+07	4.80323e+07	6.1784e+07	5.69532e+07	3.6544e+07	3.50037e+07	3.66054e+07	3.15178e+07	2.53043e+07	3.22856e+07	3.64314e+07	3.18804e+07	3.69159e+07	2.50557e+07	2.31628e+07	2.46199e+07	2.8219e+07	2.12246e+07	2.69651e+07	3.20733e+07	1.23915e+07	1.73068e+07	1.81324e+07	1.53066e+07
P22392|NDKB_HUMAN	P22392	NME2	13	13	1221.62	17298	Nucleoside diphosphate kinase B OS=Homo sapiens OX=9606 GN=NME2 PE=1 SV=1	P22392	4.8307e+07	2.72095e+07	4.36362e+07	2.67777e+07	4.24608e+07	8.26763e+07	5.58337e+07	3.69819e+07	7.75287e+07	5.88283e+07	3.12768e+07	4.79407e+07	4.22801e+07	4.1186e+07	1.69083e+07	8.78209e+06	1.16098e+07	8.92043e+06	1.26742e+07	7.15577e+06	6.10282e+06	8.3374e+06	9.88221e+06	5.66395e+06	6.138e+06	1.85399e+07	4.24224e+06	5.33434e+06	4.55469e+06	4.49169e+06
P13010|XRCC5_HUMAN	P13010	XRCC5	32	29	2178.14	82704.6	X-ray repair cross-complementing protein 5 OS=Homo sapiens OX=9606 GN=XRCC5 PE=1 SV=3	P13010	3.46725e+07	3.8617e+07	5.85594e+07	3.73979e+07	4.7746e+07	1.5378e+07	7.18797e+06	8.38685e+06	1.67453e+07	7.55302e+06	7.51221e+06	9.89781e+06	6.46522e+06	6.74646e+06	8.29235e+06	1.83473e+07	2.15941e+07	1.87941e+07	2.5413e+07	2.21052e+07	1.77888e+07	1.78394e+07	1.94189e+07	1.40237e+07	1.78138e+07	1.13855e+07	5.13799e+06	7.15837e+06	1.15078e+07	7.69524e+06
O60462|NRP2_HUMAN	O60462	NRP2	6	5	423.27	104831	Neuropilin-2 OS=Homo sapiens OX=9606 GN=NRP2 PE=1 SV=3	O60462	8174.72	35680.9	34788.3	9865.8	26752.9	89365.6	31738.5	134542	85295.5	17513	74337.9	185764	61230.3	70910	521746	138537	165843	124361	144793	276413	832012	669055	1.09404e+06	755048	891235	1.17321e+06	1.08437e+06	945403	2.39635e+06	1.51076e+06
Q9NYK5|RM39_HUMAN	Q9NYK5	MRPL39	5	4	249.79	38711.8	39S ribosomal protein L39, mitochondrial OS=Homo sapiens OX=9606 GN=MRPL39 PE=1 SV=3	Q9NYK5	85200.5	51724.5	92234.8	72477.7	71948.2	47934.9	225296	136886	98594.8	51755.8	85935	117268	116109	167508	275136	544065	530843	475823	644953	821398	555536	581414	736648	896968	814648	225984	412277	401250	468360	380244
Q08211|DHX9_HUMAN	Q08211	DHX9	54	51	3587.14	140958	ATP-dependent RNA helicase A OS=Homo sapiens OX=9606 GN=DHX9 PE=1 SV=4	Q08211	2.3135e+07	2.88862e+07	3.04689e+07	2.72482e+07	2.74994e+07	1.00557e+07	9.46445e+06	1.1709e+07	1.00955e+07	6.14041e+06	2.45484e+07	2.17393e+07	2.30577e+07	2.10338e+07	2.11278e+07	5.54644e+07	5.71201e+07	6.10675e+07	8.25407e+07	8.31367e+07	3.31471e+07	2.88099e+07	2.86705e+07	2.64859e+07	2.31974e+07	4.91897e+07	1.83614e+07	1.40396e+07	2.78915e+07	2.34331e+07
Q06210|GFPT1_HUMAN	Q06210	GFPT1	25	24	1772.44	78806.4	Glutamine--fructose-6-phosphate aminotransferase [isomerizing] 1 OS=Homo sapiens OX=9606 GN=GFPT1 PE=1 SV=3	Q06210	9.59584e+06	1.14595e+07	1.40474e+07	1.06984e+07	1.31896e+07	2.96928e+07	2.13333e+07	1.8013e+07	3.16286e+07	2.68847e+07	1.36285e+07	1.87297e+07	1.84654e+07	1.63812e+07	1.12262e+07	3.54462e+06	3.88995e+06	3.75247e+06	5.83457e+06	2.62606e+06	2.82636e+06	3.01488e+06	3.98439e+06	3.07635e+06	2.00246e+06	9.58645e+06	1.48496e+06	2.40555e+06	2.19573e+06	3.62408e+06
P61225|RAP2B_HUMAN	P61225	RAP2B	1	1	71.97	20504.3	Ras-related protein Rap-2b OS=Homo sapiens OX=9606 GN=RAP2B PE=1 SV=1	P61225	0	0	0	0	104.946	98.5707	3526.45	410.931	4800.15	5099.99	5459.84	610.608	680680	540.146	56457.2	129886	167530	61345.3	47039.1	123559	109278	54122.9	183827	103404	286135	175859	347530	902640	1.00892e+06	450455
P68402|PA1B2_HUMAN	P68402	PAFAH1B2	3	3	159.28	25569.3	Platelet-activating factor acetylhydrolase IB subunit beta OS=Homo sapiens OX=9606 GN=PAFAH1B2 PE=1 SV=1	P68402	1.0829e+06	1.15392e+06	1.24072e+06	1.0583e+06	1.19698e+06	1.94518e+06	1.99007e+06	1.47695e+06	2.10289e+06	2.64913e+06	1.29507e+06	1.50947e+06	1.8584e+06	1.79285e+06	1.11231e+06	308518	421347	325136	226391	111835	335537	476387	395989	246751	194458	695200	368702	195210	205203	330478
P15559|NQO1_HUMAN	P15559	NQO1	24	23	2110.86	30867.7	NAD(P)H dehydrogenase [quinone] 1 OS=Homo sapiens OX=9606 GN=NQO1 PE=1 SV=1	P15559	1.0887e+08	8.09507e+07	1.12195e+08	8.3042e+07	1.05531e+08	1.39898e+08	1.03016e+08	8.5151e+07	1.23004e+08	1.27921e+08	7.42544e+07	9.49723e+07	8.37069e+07	7.59897e+07	4.49928e+07	3.13965e+07	4.36959e+07	2.96368e+07	3.71275e+07	2.32583e+07	1.57526e+07	1.89835e+07	3.23674e+07	1.76003e+07	1.2682e+07	4.12991e+07	1.05483e+07	1.26045e+07	9.60726e+06	1.72241e+07
P55060|XPO2_HUMAN	P55060	CSE1L	26	25	1695.29	110417	Exportin-2 OS=Homo sapiens OX=9606 GN=CSE1L PE=1 SV=3	P55060	1.68422e+07	1.51427e+07	1.96242e+07	1.53026e+07	1.87126e+07	1.67726e+07	1.05302e+07	9.98905e+06	1.66875e+07	1.68196e+07	8.88992e+06	1.09601e+07	1.1357e+07	9.51441e+06	4.63936e+06	2.99938e+06	4.28698e+06	4.11402e+06	3.95361e+06	4.26421e+06	3.50811e+06	2.71211e+06	3.93821e+06	2.3245e+06	2.49605e+06	5.28147e+06	1.49305e+06	902458	999874	1.32891e+06
O15460|P4HA2_HUMAN	O15460	P4HA2	21	21	1306.08	60902	Prolyl 4-hydroxylase subunit alpha-2 OS=Homo sapiens OX=9606 GN=P4HA2 PE=1 SV=1	O15460	3.88539e+06	1.98665e+06	2.11195e+06	2.2707e+06	2.29605e+06	2.62754e+06	3.84754e+06	4.18659e+06	2.3704e+06	1.97879e+06	2.05116e+06	2.68757e+06	2.43014e+06	2.72149e+06	8.07609e+06	6.83065e+06	6.65341e+06	5.00693e+06	5.91804e+06	6.84485e+06	1.31203e+07	1.25103e+07	1.27454e+07	1.15213e+07	1.44492e+07	9.64414e+06	2.11653e+07	2.59037e+07	3.05245e+07	2.1024e+07
Q8N1G4|LRC47_HUMAN	Q8N1G4	LRRC47	5	5	299.7	63473.1	Leucine-rich repeat-containing protein 47 OS=Homo sapiens OX=9606 GN=LRRC47 PE=1 SV=1	Q8N1G4	1.55789e+06	1.3933e+06	1.15529e+06	1.19698e+06	1.19822e+06	963899	646785	613618	752899	907064	456847	660978	554620	275590	363902	615382	732158	608122	609692	693451	481478	641991	820097	595026	890458	274570	113220	108291	225872	192778
Q9Y5M8|SRPRB_HUMAN	Q9Y5M8	SRPRB	5	5	380.77	29702.2	Signal recognition particle receptor subunit beta OS=Homo sapiens OX=9606 GN=SRPRB PE=1 SV=3	Q9Y5M8	136974	124377	98932.2	129771	114634	125678	145332	233520	199608	1.18204e+06	318982	231019	181539	187339	1.10071e+06	2.27019e+06	1.64615e+06	1.30899e+06	1.05585e+06	1.57151e+06	2.79294e+06	2.52243e+06	2.4981e+06	2.49599e+06	2.61191e+06	1.41141e+06	3.20067e+06	2.47424e+06	2.80567e+06	2.63839e+06
P42285|MTREX_HUMAN	P42285	MTREX	9	8	482.51	117805	Exosome RNA helicase MTR4 OS=Homo sapiens OX=9606 GN=MTREX PE=1 SV=3	P42285	1.16392e+06	1.26434e+06	1.65552e+06	1.44724e+06	1.52288e+06	439459	307259	407259	496355	300600	615064	684559	771315	757661	693847	2.12634e+06	2.18797e+06	1.96548e+06	2.7329e+06	1.46986e+06	1.67849e+06	1.44249e+06	1.47482e+06	1.3253e+06	1.47672e+06	1.34479e+06	547066	759043	1.59733e+06	759574
Q53FA7|QORX_HUMAN	Q53FA7	TP53I3	10	10	655.73	35536.2	Quinone oxidoreductase PIG3 OS=Homo sapiens OX=9606 GN=TP53I3 PE=1 SV=2	Q53FA7	5.98526e+06	5.74407e+06	6.40069e+06	4.0649e+06	6.88915e+06	1.27353e+07	1.00328e+07	7.34345e+06	1.20577e+07	1.08035e+07	4.46828e+06	6.27207e+06	5.29389e+06	4.74272e+06	3.53389e+06	2.49601e+06	2.11419e+06	2.29793e+06	2.82151e+06	1.07658e+06	2.32081e+06	2.29368e+06	1.78475e+06	1.89276e+06	2.167e+06	4.75749e+06	3.15853e+06	2.76064e+06	2.96253e+06	2.24883e+06
P45877|PPIC_HUMAN	P45877	PPIC	1	1	59.54	22763.3	Peptidyl-prolyl cis-trans isomerase C OS=Homo sapiens OX=9606 GN=PPIC PE=1 SV=1	P45877	1415.72	20842	2147.19	1678.82	1059.29	3943.86	2990.49	10091.1	2580.8	6724.6	4743.51	17479.6	5887.74	8709.14	26296	63973	60120.1	45514.4	126971	113904	80182	76688.9	71485.4	46677	118757	107675	129961	271111	275678	239743
P26196|DDX6_HUMAN	P26196	DDX6	7	7	492.51	54416.9	Probable ATP-dependent RNA helicase DDX6 OS=Homo sapiens OX=9606 GN=DDX6 PE=1 SV=2	P26196	5.6299e+06	3.55366e+06	4.37416e+06	4.53543e+06	4.61356e+06	3.14137e+06	2.40216e+06	2.05234e+06	2.41872e+06	3.21786e+06	1.26644e+06	1.91525e+06	2.22963e+06	1.48765e+06	1.20852e+06	1.84235e+06	2.4838e+06	1.61709e+06	2.37337e+06	2.53725e+06	1.63185e+06	1.76864e+06	1.65269e+06	1.79937e+06	2.2636e+06	1.17467e+06	413381	503720	784856	724322
Q9Y696|CLIC4_HUMAN	Q9Y696	CLIC4	3	3	200.61	28772.1	Chloride intracellular channel protein 4 OS=Homo sapiens OX=9606 GN=CLIC4 PE=1 SV=4	Q9Y696	705500	459980	823681	1.16526e+06	583164	1.12398e+06	1.36569e+06	1.10447e+06	1.52804e+06	1.71266e+06	1.22173e+06	2.34096e+06	1.83443e+06	2.37244e+06	1.365e+06	279953	345793	205124	328024	289768	548053	548282	631145	538525	930579	688045	389147	472681	407334	349170
Q15155|NOMO1_HUMAN	Q15155	NOMO1	5	5	362.25	134324	Nodal modulator 1 OS=Homo sapiens OX=9606 GN=NOMO1 PE=1 SV=5	Q15155	103272	68906.8	59459.2	82402.5	236753	96228.6	314850	100274	86825.3	125957	67802	70642.7	75603.1	122471	499075	944784	1.07679e+06	892318	1.26929e+06	1.76012e+06	1.32659e+06	1.0048e+06	1.16603e+06	1.12164e+06	1.35993e+06	807505	1.04935e+06	954522	1.87305e+06	1.03192e+06
P10606|COX5B_HUMAN	P10606	COX5B	1	1	99.86	13695.7	Cytochrome c oxidase subunit 5B, mitochondrial OS=Homo sapiens OX=9606 GN=COX5B PE=1 SV=2	P10606	111698	87589.3	96795.2	93265.3	80627.7	36151.6	181933	62256	39958.6	62126	110646	89678.2	123834	166329	393258	805736	893273	575450	854756	1.27707e+06	588679	507661	858279	639149	669317	268995	970628	1.08003e+06	960266	1.07731e+06
Q5T8D3|ACBD5_HUMAN	Q5T8D3	ACBD5	4	4	199.74	60091.8	Acyl-CoA-binding domain-containing protein 5 OS=Homo sapiens OX=9606 GN=ACBD5 PE=1 SV=1	Q5T8D3	11751.4	43509.4	54690.8	53917.2	62506.2	18668	33573.7	45107	24353.1	50844.8	87253.5	67261.5	93550.8	19368.2	147911	544606	552629	281829	251297	666961	733589	540623	895250	798962	866456	183234	771545	757532	611872	663369
Q6NYC1|JMJD6_HUMAN	Q6NYC1	JMJD6	4	4	210.59	46462.1	Bifunctional arginine demethylase and lysyl-hydroxylase JMJD6 OS=Homo sapiens OX=9606 GN=JMJD6 PE=1 SV=1	Q6NYC1	1.19983e+06	952764	887688	928262	769923	1.29323e+06	783692	541070	981075	592041	625614	677661	620161	434779	284451	143294	131245	137166	121911	129954	517777	472744	414708	365082	701589	331051	689368	439368	537360	391346
Q13630|FCL_HUMAN	Q13630	TSTA3	3	3	162.73	35892.7	GDP-L-fucose synthase OS=Homo sapiens OX=9606 GN=TSTA3 PE=1 SV=1	Q13630	1.22875e+06	878598	1.02084e+06	758059	1.04849e+06	1.74047e+06	1.32826e+06	1.18816e+06	1.56705e+06	1.32822e+06	565242	1.16093e+06	896798	635912	396433	117114	181179	152748	78375.5	72677	110977	78608.6	184594	71607.3	98428.3	355404	26874.6	130748	111066	120114
O14672|ADA10_HUMAN	O14672	ADAM10	4	4	186.15	84142.2	Disintegrin and metalloproteinase domain-containing protein 10 OS=Homo sapiens OX=9606 GN=ADAM10 PE=1 SV=1	O14672	85857.4	79973.5	55840.3	173197	47847.3	60605	32200	33464.1	15116.1	27943.1	26686.3	31977.3	43598.2	25243.8	50506.3	453910	249586	207894	228068	292914	291779	247565	214423	325572	369077	92106.1	181532	208825	280224	133353
Q14165|MLEC_HUMAN	Q14165	MLEC	5	5	266.03	32233.9	Malectin OS=Homo sapiens OX=9606 GN=MLEC PE=1 SV=1	Q14165	491087	432035	600406	595184	393503	690994	220313	554768	636820	601864	382194	389170	475826	248623	1.88509e+06	3.22637e+06	3.67952e+06	2.35265e+06	3.64045e+06	3.61442e+06	3.25975e+06	2.88444e+06	4.47447e+06	3.32592e+06	3.71276e+06	2.322e+06	3.84009e+06	3.11893e+06	5.38645e+06	3.37369e+06
Q9UJS0|CMC2_HUMAN	Q9UJS0	SLC25A13	7	6	448.1	74175.6	Calcium-binding mitochondrial carrier protein Aralar2 OS=Homo sapiens OX=9606 GN=SLC25A13 PE=1 SV=2	Q9UJS0	85553.4	111750	88153.3	53513.6	67371.3	125256	96959.6	132839	75105.7	112079	165480	159870	62553.7	84917.2	545625	2.16827e+06	2.05785e+06	1.87771e+06	1.36065e+06	1.26592e+06	591867	847788	1.19987e+06	1.16253e+06	811987	585448	111437	176084	375650	242412
P26640|SYVC_HUMAN	P26640	VARS	24	23	1551.98	140476	Valine--tRNA ligase OS=Homo sapiens OX=9606 GN=VARS PE=1 SV=4	P26640	9.68983e+06	7.51663e+06	9.09562e+06	8.63696e+06	9.19071e+06	7.24677e+06	4.82088e+06	4.38118e+06	6.09599e+06	5.98328e+06	4.04221e+06	4.76502e+06	4.79928e+06	3.36381e+06	2.93468e+06	1.96782e+06	2.46849e+06	2.43536e+06	1.88162e+06	2.25539e+06	1.3982e+06	1.33839e+06	2.10207e+06	1.07051e+06	1.77169e+06	3.66623e+06	846811	1.22961e+06	1.70502e+06	1.17246e+06
Q5JTZ9|SYAM_HUMAN	Q5JTZ9	AARS2	1	1	53.01	107340	Alanine--tRNA ligase, mitochondrial OS=Homo sapiens OX=9606 GN=AARS2 PE=1 SV=1	Q5JTZ9	0	0	0	0	0	0	0	0	0	0	0	0	0	0	0	0	0	0	0	0	19711.2	14052.6	2256.63	37440	30981.2	0	1541.25	21632	15242.6	2091.66
Q9P2J5|SYLC_HUMAN	Q9P2J5	LARS	16	15	881.77	134466	Leucine--tRNA ligase, cytoplasmic OS=Homo sapiens OX=9606 GN=LARS PE=1 SV=2	Q9P2J5	8.02102e+06	6.39428e+06	7.44973e+06	6.44e+06	7.79255e+06	5.45127e+06	4.26284e+06	3.87682e+06	4.50836e+06	5.04839e+06	3.01873e+06	3.97463e+06	3.78692e+06	2.89805e+06	1.61276e+06	1.4405e+06	1.58399e+06	1.85526e+06	1.57164e+06	2.47135e+06	1.02172e+06	1.29237e+06	1.55891e+06	890234	961732	2.48439e+06	628624	613506	655151	909909
Q71U36|TBA1A_HUMAN	Q71U36	TUBA1A	41	36	4536.58	50135.7	Tubulin alpha-1A chain OS=Homo sapiens OX=9606 GN=TUBA1A PE=1 SV=1	Q71U36	5.13494e+08	4.92568e+08	5.81948e+08	4.75708e+08	5.52428e+08	7.16071e+08	6.06843e+08	5.90528e+08	7.15157e+08	7.64881e+08	3.85394e+08	5.33913e+08	4.75423e+08	3.66074e+08	2.86993e+08	1.47505e+08	2.03871e+08	1.719e+08	1.49344e+08	1.4506e+08	9.43449e+07	1.19328e+08	1.61415e+08	8.51199e+07	7.71521e+07	2.94749e+08	5.08212e+07	5.99399e+07	5.15235e+07	6.63098e+07
P49588|SYAC_HUMAN	P49588	AARS	37	35	3246.29	106810	Alanine--tRNA ligase, cytoplasmic OS=Homo sapiens OX=9606 GN=AARS PE=1 SV=2	P49588	4.50855e+07	3.49002e+07	4.64692e+07	3.71124e+07	4.61333e+07	5.90037e+07	3.48574e+07	3.96211e+07	5.0465e+07	4.89731e+07	3.8592e+07	4.04266e+07	4.1939e+07	3.14945e+07	1.99703e+07	1.04353e+07	1.28974e+07	1.26358e+07	1.19605e+07	5.52313e+06	6.68563e+06	8.19249e+06	9.62085e+06	5.25326e+06	4.37569e+06	2.26992e+07	5.51616e+06	6.09124e+06	6.50174e+06	7.03347e+06
Q5JWF2|GNAS1_HUMAN	Q5JWF2	GNAS	10	9	593.06	111024	Guanine nucleotide-binding protein G(s) subunit alpha isoforms XLas OS=Homo sapiens OX=9606 GN=GNAS PE=1 SV=2	Q5JWF2	539770	901814	1.39185e+06	1.04046e+06	643791	1.00959e+06	487352	492809	931303	650007	475363	188612	491236	311959	1.17967e+06	4.81292e+06	5.48925e+06	4.06312e+06	4.46095e+06	4.65685e+06	3.71042e+06	3.25476e+06	4.23091e+06	3.10229e+06	4.80834e+06	1.53921e+06	4.18352e+06	4.77372e+06	3.95861e+06	4.32308e+06
P53801|PTTG_HUMAN	P53801	PTTG1IP	2	2	210.49	20323.7	Pituitary tumor-transforming gene 1 protein-interacting protein OS=Homo sapiens OX=9606 GN=PTTG1IP PE=1 SV=1	P53801	98115.1	498353	347147	397573	208438	183559	332433	761649	325715	339065	430209	504087	923159	777818	2.74114e+06	2.94575e+06	3.18151e+06	2.46276e+06	2.73977e+06	3.88091e+06	2.91073e+06	2.35825e+06	3.02509e+06	2.15158e+06	2.38432e+06	3.09543e+06	4.69809e+06	5.51929e+06	7.11509e+06	5.26405e+06
Q16650|TBR1_HUMAN	Q16650	TBR1	1	1	45.23	74053.3	T-box brain protein 1 OS=Homo sapiens OX=9606 GN=TBR1 PE=1 SV=1	Q16650	1.73014e+06	1.65132e+06	1.46143e+06	1.65604e+06	1.54849e+06	1.6839e+06	1.03015e+06	1.15219e+06	1.34261e+06	2.0526e+06	1.06278e+06	820237	944283	653337	308224	220526	304569	361930	341294	248117	54842.9	55667.7	126546	43844.3	39264.2	339940	9114.16	14408.8	17571.3	17127.3
Q6P2Q9|PRP8_HUMAN	Q6P2Q9	PRPF8	39	37	2050.57	273599	Pre-mRNA-processing-splicing factor 8 OS=Homo sapiens OX=9606 GN=PRPF8 PE=1 SV=2	Q6P2Q9	4.05832e+06	3.36721e+06	4.75072e+06	3.90962e+06	4.04146e+06	1.60031e+06	2.91656e+06	1.3898e+06	1.53483e+06	1.43334e+06	2.55648e+06	2.48223e+06	2.47964e+06	2.68218e+06	2.76782e+06	8.1176e+06	6.98904e+06	7.87853e+06	1.2955e+07	9.07206e+06	4.33249e+06	3.4608e+06	3.73453e+06	3.84564e+06	3.58611e+06	4.67606e+06	2.21623e+06	2.56422e+06	3.9958e+06	2.60354e+06
Q9Y4P3|TBL2_HUMAN	Q9Y4P3	TBL2	8	8	470.43	49797.9	Transducin beta-like protein 2 OS=Homo sapiens OX=9606 GN=TBL2 PE=1 SV=1	Q9Y4P3	82442.7	131179	77288.5	53620.7	75750.4	66936.8	125411	301126	42866.3	62794.9	62043.5	58726.7	56327.3	96261.2	480670	1.09741e+06	1.18307e+06	777624	1.55516e+06	1.71823e+06	1.02775e+06	1.17413e+06	1.46069e+06	1.35669e+06	1.12894e+06	586261	607613	608400	774268	660275
Q9NRN7|ADPPT_HUMAN	Q9NRN7	AASDHPPT	2	2	108.51	35776	L-aminoadipate-semialdehyde dehydrogenase-phosphopantetheinyl transferase OS=Homo sapiens OX=9606 GN=AASDHPPT PE=1 SV=2	Q9NRN7	86695.4	74101.1	103715	83915	121205	141827	113108	60140.7	121473	112857	44920.2	58400.1	51658.4	33463.8	24101.2	23357.8	39851.9	23477.4	39774.2	40739.4	14140.3	18814.2	26540.1	27106.5	16717.8	24643.2	8668.06	5291.15	7730.79	10047.5
P34897|GLYM_HUMAN	P34897	SHMT2	32	30	2534.47	55993	Serine hydroxymethyltransferase, mitochondrial OS=Homo sapiens OX=9606 GN=SHMT2 PE=1 SV=3	P34897	1.35241e+07	1.03809e+07	8.82249e+06	1.20147e+07	1.61538e+07	1.57196e+07	1.93258e+07	1.79796e+07	1.32553e+07	1.55286e+07	1.07212e+07	1.07382e+07	1.27778e+07	1.35429e+07	3.22625e+07	4.19947e+07	4.23163e+07	3.48034e+07	4.17749e+07	4.06526e+07	5.42562e+07	4.51997e+07	4.66751e+07	4.56732e+07	5.88392e+07	3.13915e+07	6.70807e+07	7.56701e+07	9.43485e+07	7.54909e+07
Q6PI48|SYDM_HUMAN	Q6PI48	DARS2	3	3	131.44	73562.8	Aspartate--tRNA ligase, mitochondrial OS=Homo sapiens OX=9606 GN=DARS2 PE=1 SV=1	Q6PI48	49501.7	50026.9	141170	81564.2	79446.8	146961	124724	220493	185957	86942	133885	116622	156073	126576	461083	604696	595770	434665	628412	1.02256e+06	723625	815374	806348	590281	799433	453223	465378	314177	438756	407075
O75083|WDR1_HUMAN	O75083	WDR1	25	25	2022.03	66193.6	WD repeat-containing protein 1 OS=Homo sapiens OX=9606 GN=WDR1 PE=1 SV=4	O75083	2.98758e+07	2.24134e+07	2.9796e+07	2.62277e+07	2.675e+07	4.9105e+07	3.48241e+07	2.99863e+07	4.39046e+07	3.97344e+07	2.15463e+07	3.18387e+07	2.85314e+07	2.46151e+07	1.83952e+07	8.85464e+06	1.1826e+07	9.53772e+06	1.0338e+07	1.04264e+07	9.09848e+06	1.01956e+07	1.498e+07	9.30358e+06	1.00078e+07	1.92947e+07	5.80688e+06	8.22572e+06	7.09155e+06	8.53616e+06
Q8NBJ5|GT251_HUMAN	Q8NBJ5	COLGALT1	7	6	431.05	71636.1	Procollagen galactosyltransferase 1 OS=Homo sapiens OX=9606 GN=COLGALT1 PE=1 SV=1	Q8NBJ5	260076	171718	389096	376251	242627	591241	240463	324751	387954	151247	351329	270060	258422	285250	1.17064e+06	1.95877e+06	2.44589e+06	1.8069e+06	1.78211e+06	2.54856e+06	1.45264e+06	1.50834e+06	2.26025e+06	1.42088e+06	1.7331e+06	1.59692e+06	1.57951e+06	1.76226e+06	2.33728e+06	2.48016e+06
P98194|AT2C1_HUMAN	P98194	ATP2C1	3	3	165.89	100577	Calcium-transporting ATPase type 2C member 1 OS=Homo sapiens OX=9606 GN=ATP2C1 PE=1 SV=3	P98194	572.408	7411.35	1504.23	6727.01	487.177	915.347	7139.28	6781.63	2166.48	5309.19	3633.66	3073.47	5174.44	12700.7	52358.7	190045	177705	139034	233631	357701	134762	126443	190650	187444	242299	85916.2	110118	85786.6	215720	119024
P68366|TBA4A_HUMAN	P68366	TUBA4A	13	13	1107.3	49924.5	Tubulin alpha-4A chain OS=Homo sapiens OX=9606 GN=TUBA4A PE=1 SV=1	P68366	7.30179e+07	7.56033e+07	8.79644e+07	7.39076e+07	8.0777e+07	1.01429e+08	9.09436e+07	1.03246e+08	1.10715e+08	1.14816e+08	6.40636e+07	7.92116e+07	7.15752e+07	5.67416e+07	4.32331e+07	2.46706e+07	3.29946e+07	2.8996e+07	2.06341e+07	2.12018e+07	1.51135e+07	1.89374e+07	2.48897e+07	1.38667e+07	1.06168e+07	4.43152e+07	7.1549e+06	1.07581e+07	1.05331e+07	9.8357e+06
P46109|CRKL_HUMAN	P46109	CRKL	2	2	133.39	33777	Crk-like protein OS=Homo sapiens OX=9606 GN=CRKL PE=1 SV=1	P46109	175311	114205	258410	197315	224728	407371	201696	209054	408443	232005	137424	165905	192867	86790.7	106520	41053.9	53660.7	28372	25103.6	36997.5	25032.8	23840	47041.3	25882.2	32121.5	77047.4	12365.4	35470.1	24366.3	17972.8
P35606|COPB2_HUMAN	P35606	COPB2	20	19	1319.08	102487	Coatomer subunit beta' OS=Homo sapiens OX=9606 GN=COPB2 PE=1 SV=2	P35606	8.31049e+06	6.85921e+06	9.28961e+06	7.88587e+06	7.67487e+06	6.91746e+06	5.10687e+06	5.07049e+06	6.54082e+06	7.21003e+06	5.806e+06	7.16248e+06	6.90439e+06	6.46517e+06	4.03626e+06	3.47524e+06	2.90878e+06	3.10481e+06	3.48575e+06	3.44803e+06	2.50924e+06	2.7003e+06	3.25224e+06	2.63429e+06	2.90208e+06	4.6659e+06	2.69517e+06	2.63891e+06	2.22127e+06	2.90445e+06
O15173|PGRC2_HUMAN	O15173	PGRMC2	7	5	521.04	23818.4	Membrane-associated progesterone receptor component 2 OS=Homo sapiens OX=9606 GN=PGRMC2 PE=1 SV=1	O15173	856473	1.45782e+06	1.12472e+06	1.38458e+06	1.02943e+06	808126	1.02198e+06	1.30772e+06	729731	883995	852747	853367	815817	777763	4.92474e+06	7.32976e+06	6.83622e+06	4.24572e+06	3.28199e+06	6.20435e+06	5.48655e+06	5.75233e+06	7.12665e+06	5.64969e+06	5.94591e+06	5.12434e+06	1.39748e+07	1.57518e+07	1.65556e+07	1.4081e+07
P00390|GSHR_HUMAN	P00390	GSR	20	19	1679.46	56257.1	Glutathione reductase, mitochondrial OS=Homo sapiens OX=9606 GN=GSR PE=1 SV=2	P00390	4.36131e+07	3.26909e+07	4.17946e+07	3.71137e+07	4.04944e+07	6.17049e+07	3.99397e+07	3.86648e+07	5.06753e+07	4.3292e+07	3.02766e+07	3.77332e+07	3.69039e+07	2.86747e+07	2.47945e+07	1.87515e+07	2.03213e+07	2.13031e+07	2.37915e+07	1.82837e+07	1.11376e+07	1.20258e+07	1.50274e+07	1.1133e+07	9.90323e+06	2.55167e+07	8.00458e+06	8.58637e+06	8.60186e+06	1.08733e+07
Q8NBX0|SCPDL_HUMAN	Q8NBX0	SCCPDH	4	3	216.77	47151.4	Saccharopine dehydrogenase-like oxidoreductase OS=Homo sapiens OX=9606 GN=SCCPDH PE=1 SV=1	Q8NBX0	110634	123597	175118	179937	161102	230709	120696	121516	232570	171796	115322	156066	134321	49146	317407	1.08064e+06	813680	742931	664942	662761	1.07633e+06	821235	742648	854220	1.03957e+06	435861	666703	481305	871921	478224
Q99848|EBP2_HUMAN	Q99848	EBNA1BP2	7	5	341.48	34852	Probable rRNA-processing protein EBP2 OS=Homo sapiens OX=9606 GN=EBNA1BP2 PE=1 SV=2	Q99848	535123	141455	137572	205434	106437	13059.6	183726	5458.5	28019	19239.8	266969	267543	191088	146592	437822	1.23371e+06	1.41302e+06	993757	837065	1.61407e+06	1.47442e+06	1.28994e+06	1.54665e+06	1.35912e+06	1.33811e+06	916517	1.56372e+06	1.54458e+06	1.54959e+06	937605
P37108|SRP14_HUMAN	P37108	SRP14	6	6	448.93	14569.9	Signal recognition particle 14 kDa protein OS=Homo sapiens OX=9606 GN=SRP14 PE=1 SV=2	P37108	1.02618e+07	8.95291e+06	8.75425e+06	8.52451e+06	7.6893e+06	3.18676e+06	2.55819e+06	2.33e+06	3.14049e+06	1.74856e+06	4.3602e+06	5.01535e+06	3.97159e+06	3.30496e+06	3.28293e+06	3.70895e+06	4.59601e+06	3.16183e+06	3.22845e+06	2.63787e+06	4.32995e+06	4.28624e+06	4.98022e+06	3.76412e+06	5.31927e+06	3.63503e+06	2.68481e+06	2.86588e+06	2.7636e+06	2.98736e+06
Q8TDN6|BRX1_HUMAN	Q8TDN6	BRIX1	5	5	230.21	41401.4	Ribosome biogenesis protein BRX1 homolog OS=Homo sapiens OX=9606 GN=BRIX1 PE=1 SV=2	Q8TDN6	224287	261329	370519	474165	271745	165760	231892	168866	160348	90909.6	375200	392838	428823	321474	726777	1.46899e+06	1.33117e+06	1.15286e+06	1.34206e+06	1.36744e+06	1.05829e+06	1.06798e+06	743601	1.36769e+06	849869	631264	382761	182278	387493	483197
P13995|MTDC_HUMAN	P13995	MTHFD2	8	6	440.64	37895.1	Bifunctional methylenetetrahydrofolate dehydrogenase/cyclohydrolase, mitochondrial OS=Homo sapiens OX=9606 GN=MTHFD2 PE=1 SV=2	P13995	497332	191809	239042	259176	185300	578743	409289	457136	396456	364856	315869	311611	385121	618953	1.14326e+06	1.40714e+06	1.42042e+06	839307	1.2279e+06	1.40071e+06	1.73109e+06	1.67485e+06	2.62254e+06	2.22905e+06	2.97763e+06	1.13239e+06	2.27118e+06	2.99192e+06	3.55495e+06	2.66351e+06
P80723|BASP1_HUMAN	P80723	BASP1	8	8	632.24	22693.4	Brain acid soluble protein 1 OS=Homo sapiens OX=9606 GN=BASP1 PE=1 SV=2	P80723	2.12858e+06	1.29515e+06	1.25271e+06	1.85826e+06	1.02924e+06	760742	200454	329660	519251	470099	928098	784142	738550	687681	2.53732e+06	6.80106e+06	6.87875e+06	2.63319e+06	4.04902e+06	1.52237e+07	4.09733e+06	3.26392e+06	1.00443e+07	3.54293e+06	8.58841e+06	6.06555e+06	1.56397e+07	1.47849e+07	9.70904e+06	1.59718e+07
P08243|ASNS_HUMAN	P08243	ASNS	11	10	615.37	64370	Asparagine synthetase [glutamine-hydrolyzing] OS=Homo sapiens OX=9606 GN=ASNS PE=1 SV=4	P08243	912100	617414	980308	851919	929734	3.6529e+06	2.7929e+06	2.80964e+06	3.82576e+06	3.91652e+06	944444	1.5518e+06	1.9765e+06	1.086e+06	719626	166308	244758	194492	160512	81666.9	186325	163064	487415	115202	155781	605376	62238.8	136846	78574.6	252106
P61006|RAB8A_HUMAN	P61006	RAB8A	4	3	175.51	23668.2	Ras-related protein Rab-8A OS=Homo sapiens OX=9606 GN=RAB8A PE=1 SV=1	P61006	19090.3	26022.2	44301.3	36117.2	30753.7	12828.7	1380.36	5715.08	6025.25	8309.28	12905.1	2071.58	2736.37	1449.57	24893.8	246393	213634	136587	275504	318055	140081	138139	168376	187237	185132	33834.7	34365.3	35544.4	33926.8	24178.1
Q9Y281|COF2_HUMAN	Q9Y281	CFL2	4	4	228.44	18736.6	Cofilin-2 OS=Homo sapiens OX=9606 GN=CFL2 PE=1 SV=1	Q9Y281	2.5241e+06	2.02284e+06	2.72642e+06	1.79773e+06	2.04707e+06	2.56785e+06	1.81712e+06	1.43248e+06	2.80685e+06	2.11887e+06	1.52598e+06	2.19173e+06	2.19835e+06	1.54632e+06	947089	323124	417094	264365	161445	129306	224360	457300	748794	168217	228962	987532	679113	780100	753204	464167
P54136|SYRC_HUMAN	P54136	RARS	25	25	1710.95	75379.1	Arginine--tRNA ligase, cytoplasmic OS=Homo sapiens OX=9606 GN=RARS PE=1 SV=2	P54136	1.7602e+07	1.4791e+07	1.84915e+07	1.80147e+07	1.63799e+07	2.12725e+07	1.49131e+07	1.17687e+07	1.90183e+07	1.79936e+07	1.1059e+07	1.45321e+07	1.40167e+07	9.73659e+06	8.15862e+06	4.21663e+06	5.59999e+06	4.80749e+06	4.47905e+06	4.41229e+06	7.38056e+06	6.61176e+06	6.88564e+06	5.63639e+06	8.09778e+06	7.51014e+06	4.40596e+06	2.55811e+06	3.23073e+06	2.00661e+06
Q01518|CAP1_HUMAN	Q01518	CAP1	29	29	2504.4	51901.6	Adenylyl cyclase-associated protein 1 OS=Homo sapiens OX=9606 GN=CAP1 PE=1 SV=5	Q01518	3.24004e+07	2.98728e+07	4.38545e+07	3.31929e+07	4.62227e+07	7.02532e+07	5.28121e+07	4.4444e+07	6.87701e+07	5.55602e+07	3.24846e+07	3.98793e+07	4.28811e+07	3.66848e+07	2.47052e+07	1.02874e+07	1.30787e+07	1.05457e+07	8.35222e+06	1.16591e+07	9.60485e+06	1.24224e+07	1.61519e+07	9.14805e+06	7.89783e+06	2.45067e+07	5.40053e+06	1.39709e+07	1.29971e+07	1.28945e+07
Q96EY7|PTCD3_HUMAN	Q96EY7	PTCD3	8	7	456.47	78549.7	Pentatricopeptide repeat domain-containing protein 3, mitochondrial OS=Homo sapiens OX=9606 GN=PTCD3 PE=1 SV=3	Q96EY7	98266.4	268443	274927	182925	240807	346342	354559	570375	813986	258757	266653	281916	306010	307653	1.0034e+06	2.61465e+06	2.51209e+06	2.00698e+06	2.70687e+06	723101	3.02205e+06	2.64725e+06	2.8298e+06	2.39113e+06	3.62623e+06	1.63733e+06	1.32962e+06	1.73294e+06	3.19848e+06	2.34223e+06
Q8TAE8|G45IP_HUMAN	Q8TAE8	GADD45GIP1	1	1	36.39	25383.8	Growth arrest and DNA damage-inducible proteins-interacting protein 1 OS=Homo sapiens OX=9606 GN=GADD45GIP1 PE=1 SV=1	Q8TAE8	19173.3	48348	34128.2	18687.2	23285.5	46344.9	43626.9	78547.5	55263.7	33467.6	33408.6	28773.2	25344.7	33091.9	68770.7	174014	195984	168366	221051	223916	167503	136123	247813	160306	145843	77723.9	239791	297003	255704	351687
Q9H3U1|UN45A_HUMAN	Q9H3U1	UNC45A	6	6	355.14	103077	Protein unc-45 homolog A OS=Homo sapiens OX=9606 GN=UNC45A PE=1 SV=1	Q9H3U1	1.1762e+06	1.16556e+06	1.47734e+06	1.21611e+06	1.51698e+06	1.35788e+06	942598	1.22819e+06	1.85126e+06	1.56148e+06	657213	746528	813512	476888	253807	197380	381832	272388	156528	185114	142066	151869	378732	173680	124697	343829	94228	150431	230840	192009
P30043|BLVRB_HUMAN	P30043	BLVRB	7	7	526.9	22119.3	Flavin reductase (NADPH) OS=Homo sapiens OX=9606 GN=BLVRB PE=1 SV=3	P30043	1.44535e+07	6.41292e+06	7.83314e+06	6.50596e+06	9.29402e+06	1.52626e+07	1.50806e+07	1.08084e+07	1.29682e+07	1.4454e+07	4.49448e+06	8.92672e+06	8.90257e+06	1.03268e+07	5.30671e+06	3.38745e+06	3.4174e+06	3.45739e+06	4.09888e+06	3.29749e+06	1.88817e+06	2.56305e+06	4.0563e+06	2.42295e+06	2.11584e+06	4.73866e+06	2.60555e+06	2.92207e+06	2.72214e+06	3.27927e+06
O95249|GOSR1_HUMAN	O95249	GOSR1	1	1	48.67	28612.6	Golgi SNAP receptor complex member 1 OS=Homo sapiens OX=9606 GN=GOSR1 PE=1 SV=1	O95249	5625.84	1254.64	6856.16	3177.81	2746.37	1381.94	929.281	646.516	2261.54	233.339	2515.81	5619.29	3673.09	2405.25	21230.8	32597	24944.2	13705.6	14565.2	26560.9	30134	42987.9	52860.3	57475.7	58160.8	19064.8	63453.1	55898.1	38055.3	51881.4
P00387|NB5R3_HUMAN	P00387	CYB5R3	5	5	284.31	34234.9	NADH-cytochrome b5 reductase 3 OS=Homo sapiens OX=9606 GN=CYB5R3 PE=1 SV=3	P00387	303052	90343.7	72644.6	133436	138466	57241.6	151924	40170.4	66574.3	48527.6	72179.3	61792.3	44855.9	115503	664440	1.56192e+06	1.44751e+06	1.25882e+06	2.10654e+06	783291	2.19763e+06	1.47807e+06	1.00927e+06	1.63161e+06	2.58566e+06	738532	1.48156e+06	821010	1.35903e+06	1.22831e+06
Q9Y295|DRG1_HUMAN	Q9Y295	DRG1	5	5	275.7	40542.2	Developmentally-regulated GTP-binding protein 1 OS=Homo sapiens OX=9606 GN=DRG1 PE=1 SV=1	Q9Y295	1.23246e+06	1.16292e+06	1.86012e+06	1.87591e+06	1.5562e+06	1.12028e+06	648178	445249	395887	590344	218669	439645	483051	401827	258383	693967	869221	676486	414361	418405	648286	698885	646431	699371	1.31515e+06	137252	49908.9	63643.2	181884	104873
Q6ZRP7|QSOX2_HUMAN	Q6ZRP7	QSOX2	5	5	259.82	77528.8	Sulfhydryl oxidase 2 OS=Homo sapiens OX=9606 GN=QSOX2 PE=1 SV=3	Q6ZRP7	158856	79945.9	45030.4	81478.8	67600.7	33618.3	78577.7	170075	34114.1	73690.3	128097	79470.3	74131	41337.7	360256	665413	783044	544986	786643	783990	960694	842885	909938	1.00382e+06	784551	386183	972181	1.05625e+06	1.16934e+06	1.0033e+06
Q14258|TRI25_HUMAN	Q14258	TRIM25	9	9	498.96	70973.5	E3 ubiquitin/ISG15 ligase TRIM25 OS=Homo sapiens OX=9606 GN=TRIM25 PE=1 SV=2	Q14258	1.66671e+06	2.75426e+06	2.43432e+06	2.79283e+06	2.83509e+06	2.46392e+06	2.05191e+06	1.56479e+06	2.24126e+06	2.8316e+06	1.00679e+06	1.01815e+06	1.12005e+06	1.00802e+06	592236	1.17204e+06	854364	1.29601e+06	782995	1.46001e+06	1.54057e+06	2.16023e+06	1.30252e+06	1.66454e+06	2.37105e+06	696933	214602	121237	194706	184314
Q9P2I0|CPSF2_HUMAN	Q9P2I0	CPSF2	1	1	52.39	88486.9	Cleavage and polyadenylation specificity factor subunit 2 OS=Homo sapiens OX=9606 GN=CPSF2 PE=1 SV=2	Q9P2I0	16727.4	17713.9	21206.5	29906.7	13317	2745.39	26073.8	5632.08	4094.11	1542.03	91835.2	26100.1	30498.2	22501.5	88286	242183	306220	198034	235705	112263	154929	117132	152009	120518	103217	137343	120841	98698.7	153338	83424.2
Q9BTT0|AN32E_HUMAN	Q9BTT0	ANP32E	4	4	267.89	30692.5	Acidic leucine-rich nuclear phosphoprotein 32 family member E OS=Homo sapiens OX=9606 GN=ANP32E PE=1 SV=1	Q9BTT0	5.33799e+06	7.17934e+06	5.50272e+06	6.07675e+06	5.60423e+06	3.98549e+06	3.13808e+06	2.88646e+06	3.82334e+06	2.86066e+06	1.94355e+06	1.95362e+06	2.98191e+06	2.30666e+06	1.39456e+06	962013	1.14832e+06	1.29415e+06	679595	532131	893873	930231	509695	516047	1.25494e+06	1.25548e+06	140053	312599	208414	215853
P23368|MAOM_HUMAN	P23368	ME2	14	11	894.72	65443.7	NAD-dependent malic enzyme, mitochondrial OS=Homo sapiens OX=9606 GN=ME2 PE=1 SV=1	P23368	771790	775319	699633	639451	850097	3.23196e+06	3.28099e+06	4.89453e+06	3.51925e+06	1.5248e+06	2.39968e+06	1.81923e+06	2.55545e+06	3.25594e+06	8.51876e+06	9.08977e+06	8.0273e+06	6.66048e+06	9.32705e+06	3.58065e+06	8.58148e+06	9.11741e+06	8.75901e+06	8.60335e+06	9.98139e+06	1.21579e+07	4.87745e+06	6.49133e+06	1.06224e+07	8.26301e+06
Q9UBV2|SE1L1_HUMAN	Q9UBV2	SEL1L	4	4	367.53	88754.7	Protein sel-1 homolog 1 OS=Homo sapiens OX=9606 GN=SEL1L PE=1 SV=3	Q9UBV2	122370	103905	109973	127685	352704	344430	199886	102562	274682	139271	102095	87502.2	184744	131219	654993	848457	1.01331e+06	817435	808877	796832	2.06588e+06	1.71517e+06	1.82948e+06	1.64817e+06	2.68288e+06	1.07331e+06	1.40191e+06	1.29558e+06	2.50495e+06	1.16705e+06
P18206|VINC_HUMAN	P18206	VCL	61	59	4774.23	123799	Vinculin OS=Homo sapiens OX=9606 GN=VCL PE=1 SV=4	P18206	5.30212e+07	4.46349e+07	5.64968e+07	4.4348e+07	5.82198e+07	1.07415e+08	6.50034e+07	5.97896e+07	9.19704e+07	7.71887e+07	6.31896e+07	6.7175e+07	5.70013e+07	5.01549e+07	3.64088e+07	1.69038e+07	2.09725e+07	1.84096e+07	2.14996e+07	2.23276e+07	1.72026e+07	1.83125e+07	2.41541e+07	1.34527e+07	1.48537e+07	4.58794e+07	1.50468e+07	1.90846e+07	1.81273e+07	1.84053e+07
P26641|EF1G_HUMAN	P26641	EEF1G	26	25	2439.77	50118.8	Elongation factor 1-gamma OS=Homo sapiens OX=9606 GN=EEF1G PE=1 SV=3	P26641	6.14133e+07	4.07128e+07	5.41344e+07	4.85757e+07	4.85448e+07	5.82609e+07	4.07862e+07	3.13887e+07	3.78221e+07	4.33616e+07	2.10186e+07	2.74955e+07	2.48321e+07	1.98768e+07	1.91174e+07	1.77345e+07	2.24533e+07	1.60502e+07	1.69457e+07	1.81086e+07	2.12321e+07	2.09254e+07	2.92899e+07	2.06563e+07	3.61374e+07	1.52813e+07	1.10029e+07	1.66027e+07	1.42754e+07	1.81867e+07
Q8N983|RM43_HUMAN	Q8N983	MRPL43	1	1	59.34	23430.8	39S ribosomal protein L43, mitochondrial OS=Homo sapiens OX=9606 GN=MRPL43 PE=1 SV=1	Q8N983	10890	5204.08	21924.7	26599.5	40498.1	33511.7	18817.5	17572.1	36080.4	12934.3	10196.9	15691.2	19563	11158.9	57502.4	184543	223272	137949	276729	379468	198850	177017	298448	233782	240212	94078.3	289819	316899	386020	364469
Q8NBS9|TXND5_HUMAN	Q8NBS9	TXNDC5	24	22	1944.63	47628.9	Thioredoxin domain-containing protein 5 OS=Homo sapiens OX=9606 GN=TXNDC5 PE=1 SV=2	Q8NBS9	4.83501e+06	6.57891e+06	5.63969e+06	5.04409e+06	4.80381e+06	1.14514e+07	9.23492e+06	1.50388e+07	8.51991e+06	7.32451e+06	7.99339e+06	9.1839e+06	7.74859e+06	8.08732e+06	1.86412e+07	2.55181e+07	2.72413e+07	1.92019e+07	2.58356e+07	6.9804e+07	2.53826e+07	2.41204e+07	2.7163e+07	2.07617e+07	3.06413e+07	2.33959e+07	4.91656e+07	6.13309e+07	6.62462e+07	5.67684e+07
O00592|PODXL_HUMAN	O00592	PODXL	6	6	397.17	58635.4	Podocalyxin OS=Homo sapiens OX=9606 GN=PODXL PE=1 SV=2	O00592	663502	820602	1.39743e+06	550689	824545	628823	872969	1.21146e+06	768719	644779	730332	1.0305e+06	599032	374608	1.34764e+06	1.3517e+06	1.65577e+06	1.19631e+06	1.62544e+06	1.92409e+06	3.72148e+06	2.42811e+06	3.49196e+06	2.33245e+06	3.5109e+06	3.51376e+06	4.54149e+06	8.36087e+06	1.04247e+07	1.06406e+07
P18124|RL7_HUMAN	P18124	RPL7	23	21	1948.75	29225.8	60S ribosomal protein L7 OS=Homo sapiens OX=9606 GN=RPL7 PE=1 SV=1	P18124	3.39098e+07	3.0445e+07	4.35281e+07	4.23631e+07	3.05919e+07	2.09716e+07	1.35474e+07	1.13185e+07	1.84775e+07	1.71187e+07	1.70514e+07	2.498e+07	2.04553e+07	1.75342e+07	2.0687e+07	3.21123e+07	3.48076e+07	2.35768e+07	3.22658e+07	3.80275e+07	3.55073e+07	3.54413e+07	3.53808e+07	3.64396e+07	4.44382e+07	1.78322e+07	1.36777e+07	1.21548e+07	1.38286e+07	1.24023e+07
P35237|SPB6_HUMAN	P35237	SERPINB6	8	8	475.1	42621.9	Serpin B6 OS=Homo sapiens OX=9606 GN=SERPINB6 PE=1 SV=3	P35237	2.40503e+06	2.69661e+06	3.89105e+06	3.14672e+06	3.71815e+06	5.94229e+06	4.53526e+06	3.38696e+06	5.43131e+06	5.12585e+06	3.11442e+06	4.51182e+06	4.36774e+06	3.61261e+06	1.92293e+06	825583	1.08916e+06	1.03114e+06	857653	1.1349e+06	392154	741503	1.44587e+06	515483	317891	1.4192e+06	355888	449539	488120	401580
P67812|SC11A_HUMAN	P67812	SEC11A	2	2	107.32	20625.3	Signal peptidase complex catalytic subunit SEC11A OS=Homo sapiens OX=9606 GN=SEC11A PE=1 SV=1	P67812	55665.5	38647	24565	23412.4	57784	28324.2	15749.5	73467.5	18591.4	29462.2	12125.1	29439	38015.2	25232.5	141463	278896	287422	178616	255129	142090	437201	440228	460530	381583	550797	223034	394540	441864	791582	413167
P10321|HLAC_HUMAN	P10321	HLA-C	5	4	372.97	40648.5	HLA class I histocompatibility antigen, C alpha chain OS=Homo sapiens OX=9606 GN=HLA-C PE=1 SV=3	P10321	1.40559e+06	519140	388850	498911	781662	637296	1.05192e+06	662714	1.09156e+06	1.01053e+06	632430	706575	1.00145e+06	845561	3.07282e+06	879320	1.00737e+06	643993	1.17432e+06	1.33114e+06	2.79429e+06	2.38853e+06	4.10788e+06	2.39475e+06	3.68571e+06	4.81482e+06	1.04194e+07	1.37019e+07	1.42963e+07	1.21987e+07
Q9Y676|RT18B_HUMAN	Q9Y676	MRPS18B	3	3	166.45	29395.6	28S ribosomal protein S18b, mitochondrial OS=Homo sapiens OX=9606 GN=MRPS18B PE=1 SV=1	Q9Y676	13757.1	14053.7	12627.3	11108.3	12650.5	32701.1	43807.5	58259.7	85012.7	9971.79	251054	12429.6	4212.08	27826.1	59387.3	999693	1.22255e+06	807837	1.13411e+06	264427	1.39202e+06	852814	997189	895770	1.3351e+06	373245	750775	1.71115e+06	2.51595e+06	2.21348e+06
Q9NX40|OCAD1_HUMAN	Q9NX40	OCIAD1	3	3	142.75	27626.1	OCIA domain-containing protein 1 OS=Homo sapiens OX=9606 GN=OCIAD1 PE=1 SV=1	Q9NX40	83991.8	62369.1	36377.7	42469	54561.6	33093.7	30991.4	38330.6	47256.4	46885.5	52373	59547.1	41739.6	54992.7	52954.5	379988	256271	85731.3	105835	112721	282345	489179	601330	368253	868016	138692	377000	709614	625984	443079
Q9NVP1|DDX18_HUMAN	Q9NVP1	DDX18	8	6	574.42	75406.9	ATP-dependent RNA helicase DDX18 OS=Homo sapiens OX=9606 GN=DDX18 PE=1 SV=2	Q9NVP1	906364	1.69334e+06	1.59392e+06	1.36372e+06	1.51202e+06	780491	500889	434535	993277	631530	840376	1.26391e+06	1.33465e+06	1.27343e+06	1.80164e+06	5.25144e+06	5.27125e+06	4.48149e+06	6.041e+06	4.14443e+06	6.73774e+06	4.93816e+06	3.38584e+06	4.04975e+06	4.34999e+06	3.41575e+06	1.8043e+06	817067	1.81539e+06	1.23805e+06
Q5JTV8|TOIP1_HUMAN	Q5JTV8	TOR1AIP1	4	4	237.54	66248.5	Torsin-1A-interacting protein 1 OS=Homo sapiens OX=9606 GN=TOR1AIP1 PE=1 SV=2	Q5JTV8	26245.6	61444.4	14231.9	95226	36192.9	11958.1	138976	142083	42029.7	107699	104408	53877.6	44281.7	140697	625518	1.45125e+06	1.65733e+06	1.10027e+06	1.40636e+06	1.5264e+06	1.58056e+06	1.42152e+06	1.90042e+06	1.26363e+06	1.4089e+06	776836	2.47517e+06	2.6512e+06	4.02985e+06	3.01157e+06
Q00796|DHSO_HUMAN	Q00796	SORD	10	8	491.16	38324.6	Sorbitol dehydrogenase OS=Homo sapiens OX=9606 GN=SORD PE=1 SV=4	Q00796	1.08436e+06	1.17194e+06	1.41271e+06	1.26544e+06	1.6913e+06	2.08029e+06	1.35004e+06	1.195e+06	1.77124e+06	2.3403e+06	404458	1.15146e+06	1.10331e+06	885022	438689	131037	234776	162798	176499	272872	88597.5	63973.9	346567	85157.4	77359.7	377107	50220.9	146007	78594.5	85081.8
O43776|SYNC_HUMAN	O43776	NARS	13	12	791.85	62943	Asparagine--tRNA ligase, cytoplasmic OS=Homo sapiens OX=9606 GN=NARS PE=1 SV=1	O43776	7.88556e+06	5.28345e+06	6.01538e+06	6.36582e+06	6.19405e+06	6.7104e+06	4.17572e+06	2.59557e+06	4.57526e+06	5.22934e+06	2.50249e+06	3.42547e+06	3.81891e+06	1.86864e+06	1.94412e+06	1.01879e+06	1.55866e+06	1.24189e+06	1.04722e+06	1.30289e+06	1.26157e+06	920011	1.5714e+06	841763	1.70158e+06	2.03334e+06	1.1395e+06	784657	763418	1.30164e+06
Q9BVK6|TMED9_HUMAN	Q9BVK6	TMED9	8	8	748.64	27277.4	Transmembrane emp24 domain-containing protein 9 OS=Homo sapiens OX=9606 GN=TMED9 PE=1 SV=2	Q9BVK6	1.66291e+06	1.9503e+06	1.882e+06	1.97656e+06	1.93996e+06	1.21304e+06	616833	1.42383e+06	1.17136e+06	790953	359606	749544	760607	666800	4.11028e+06	7.13327e+06	7.08409e+06	5.26468e+06	7.61438e+06	9.35693e+06	7.21344e+06	5.97358e+06	9.23189e+06	6.56563e+06	9.82597e+06	5.59388e+06	1.13835e+07	1.4846e+07	1.78857e+07	1.30824e+07
P00568|KAD1_HUMAN	P00568	AK1	7	7	378.05	21634.8	Adenylate kinase isoenzyme 1 OS=Homo sapiens OX=9606 GN=AK1 PE=1 SV=3	P00568	872807	794519	1.13712e+06	989126	1.34016e+06	2.25615e+06	1.65805e+06	1.22922e+06	2.44281e+06	1.9032e+06	920347	1.25452e+06	1.0808e+06	1.17318e+06	550849	324378	397680	251342	492504	710489	354268	299482	339529	323949	293261	478431	290700	347004	505172	500974
Q9BYD6|RM01_HUMAN	Q9BYD6	MRPL1	3	3	195.25	36908.7	39S ribosomal protein L1, mitochondrial OS=Homo sapiens OX=9606 GN=MRPL1 PE=1 SV=2	Q9BYD6	40828	50943.9	83182	46112.8	52310.2	129839	92996.8	262476	126445	89614.3	53575.5	112080	61309.8	110326	432740	1.038e+06	969869	680089	690200	249008	1.48078e+06	930021	1.47468e+06	1.18437e+06	2.23644e+06	370228	661125	1.15175e+06	1.55182e+06	756732
P60981|DEST_HUMAN	P60981	DSTN	12	12	1022.37	18505.7	Destrin OS=Homo sapiens OX=9606 GN=DSTN PE=1 SV=3	P60981	1.03728e+07	7.96957e+06	1.30118e+07	7.95127e+06	1.23436e+07	1.55431e+07	1.35792e+07	9.85259e+06	1.80539e+07	1.22609e+07	6.0794e+06	9.16121e+06	9.3281e+06	8.80108e+06	4.5001e+06	2.34307e+06	3.14752e+06	1.87331e+06	1.0741e+06	3.62626e+06	2.17302e+06	2.51818e+06	4.2868e+06	2.44657e+06	2.87926e+06	4.45004e+06	3.0468e+06	3.31042e+06	2.77366e+06	3.4718e+06
O95347|SMC2_HUMAN	O95347	SMC2	8	8	345.73	135656	Structural maintenance of chromosomes protein 2 OS=Homo sapiens OX=9606 GN=SMC2 PE=1 SV=2	O95347	2.34117e+06	1.89652e+06	2.49302e+06	2.50593e+06	2.11604e+06	1.54828e+06	925642	813836	1.36701e+06	1.17195e+06	631607	770150	805550	627668	523267	764016	614601	688808	590818	824465	1.00749e+06	989341	596519	1.08208e+06	1.1217e+06	686907	253067	277358	242180	380617
Q14108|SCRB2_HUMAN	Q14108	SCARB2	8	7	479.9	54290.2	Lysosome membrane protein 2 OS=Homo sapiens OX=9606 GN=SCARB2 PE=1 SV=2	Q14108	262543	554750	510841	339447	408959	389306	256335	246281	424662	328945	386748	226839	365576	256672	2.53725e+06	2.38487e+06	1.50563e+06	1.67646e+06	2.78856e+06	2.79962e+06	2.06378e+06	2.38623e+06	2.44213e+06	1.87079e+06	2.57051e+06	2.68074e+06	1.14449e+07	1.00938e+07	1.19326e+07	9.12062e+06
P02788|TRFL_HUMAN	P02788	LTF	1	1	57.98	78182	Lactotransferrin OS=Homo sapiens OX=9606 GN=LTF PE=1 SV=6	P02788	335648	305394	414616	297459	252919	80378.6	52956	78132.2	66228.6	43830.6	32834	63105.2	34794.6	54754.6	66028.7	92303.1	107558	98245	113211	112237	43820.3	98458.5	40721	54650	42805.1	56595.9	83354.4	107881	100350	49113.6
Q16543|CDC37_HUMAN	Q16543	CDC37	11	11	870.75	44468.3	Hsp90 co-chaperone Cdc37 OS=Homo sapiens OX=9606 GN=CDC37 PE=1 SV=1	Q16543	8.28399e+06	6.88066e+06	7.16622e+06	6.41172e+06	5.7368e+06	1.33787e+07	7.30477e+06	7.58873e+06	1.11747e+07	9.88912e+06	4.89735e+06	7.51431e+06	5.88778e+06	4.63611e+06	4.31115e+06	1.33672e+06	1.95347e+06	1.20584e+06	1.46916e+06	864358	1.24695e+06	1.5198e+06	2.4529e+06	1.22587e+06	1.59776e+06	4.03456e+06	581527	1.15658e+06	830457	838920
P11387|TOP1_HUMAN	P11387	TOP1	7	7	301.37	90725.7	DNA topoisomerase 1 OS=Homo sapiens OX=9606 GN=TOP1 PE=1 SV=2	P11387	505716	218134	442228	850001	302469	15378.6	38008.9	38070.7	27909.7	21860.1	995776	552522	493167	348653	582405	52078.6	32485.4	23281.4	99605.2	59756.7	82515.6	29739.5	52171.6	19174.6	141258	164380	250426	136339	212191	192892
O75844|FACE1_HUMAN	O75844	ZMPSTE24	7	7	335.08	54813	CAAX prenyl protease 1 homolog OS=Homo sapiens OX=9606 GN=ZMPSTE24 PE=1 SV=2	O75844	90238.7	190639	181361	196034	159069	181430	30079.6	44640.5	123100	78592.3	52878.4	48497.9	66764.4	43113	596212	1.55296e+06	1.39457e+06	1.37174e+06	2.13278e+06	2.32359e+06	1.18154e+06	1.17667e+06	1.27793e+06	1.16519e+06	1.41782e+06	1.49351e+06	666109	920440	1.37038e+06	1.00022e+06
P48163|MAOX_HUMAN	P48163	ME1	14	12	1125.63	64149.7	NADP-dependent malic enzyme OS=Homo sapiens OX=9606 GN=ME1 PE=1 SV=1	P48163	6.40497e+06	7.25698e+06	1.07163e+07	5.98822e+06	1.00729e+07	1.15934e+07	6.56999e+06	5.65465e+06	1.24118e+07	8.38125e+06	3.54797e+06	5.31187e+06	5.28116e+06	4.57619e+06	1.37039e+06	897232	1.09399e+06	1.13777e+06	1.65624e+06	802381	628782	607578	976470	307551	485941	3.7309e+06	693709	911735	1.22277e+06	2.03522e+06
Q5JSH3|WDR44_HUMAN	Q5JSH3	WDR44	1	1	30.71	101366	WD repeat-containing protein 44 OS=Homo sapiens OX=9606 GN=WDR44 PE=1 SV=1	Q5JSH3	5824.18	3028.01	4581.59	3412.17	5475.23	32397.1	8780.7	16751.8	38768.8	33395.8	0	2514.67	5408.35	0	2001.05	0	0	0	0	0	0	0.536932	0	0	0	0	0	0	0	0
P00167|CYB5_HUMAN	P00167	CYB5A	4	4	330.22	15330.1	Cytochrome b5 OS=Homo sapiens OX=9606 GN=CYB5A PE=1 SV=2	P00167	119375	41786.2	76152.2	84481.6	59841.9	176271	61892	56084.1	67496.4	56366.5	112824	67853.7	33074.3	76989	1.25809e+06	1.34999e+06	1.61158e+06	889958	4.1258e+06	1.96934e+06	1.54116e+06	1.18348e+06	1.30582e+06	1.36299e+06	1.73631e+06	1.40969e+06	3.62768e+06	2.32054e+06	2.5841e+06	2.51223e+06
Q9BSH5|HDHD3_HUMAN	Q9BSH5	HDHD3	2	2	137.12	28000	Haloacid dehalogenase-like hydrolase domain-containing protein 3 OS=Homo sapiens OX=9606 GN=HDHD3 PE=1 SV=1	Q9BSH5	10213.4	14467.2	13736.3	35021.6	21548.4	17221	16454.9	25962.8	29229.4	22259.6	106744	106480	97967.2	78923.8	160067	254638	292086	332626	26106.3	357885	263814	317699	276155	151756	249366	265270	467756	633439	763298	698316
P07741|APT_HUMAN	P07741	APRT	6	6	433.54	19607.8	Adenine phosphoribosyltransferase OS=Homo sapiens OX=9606 GN=APRT PE=1 SV=2	P07741	3.94301e+06	4.19115e+06	5.5956e+06	3.43228e+06	4.33297e+06	7.93238e+06	4.86359e+06	4.52733e+06	8.74837e+06	7.59242e+06	3.85471e+06	5.05163e+06	4.5903e+06	3.38581e+06	1.87222e+06	1.34379e+06	1.71376e+06	1.46204e+06	1.11586e+06	1.27656e+06	1.05603e+06	1.12677e+06	1.75592e+06	783784	1.10644e+06	1.87567e+06	1.59747e+06	920681	730635	1.54319e+06
P09012|SNRPA_HUMAN	P09012	SNRPA	4	3	203.47	31279.5	U1 small nuclear ribonucleoprotein A OS=Homo sapiens OX=9606 GN=SNRPA PE=1 SV=3	P09012	357437	239792	353068	290689	317875	102679	73363	111689	137507	88777	357142	315683	292510	510872	566546	448234	344848	360070	611617	416746	284020	393435	299668	577102	294810	466277	546730	632705	481968	436483
P19105|ML12A_HUMAN	P19105	MYL12A	1	1	74.46	19794.1	Myosin regulatory light chain 12A OS=Homo sapiens OX=9606 GN=MYL12A PE=1 SV=2	P19105	5.4943e+06	4.52404e+06	3.80284e+06	3.86466e+06	3.92432e+06	4.09945e+06	2.53128e+06	2.47063e+06	2.83315e+06	2.94173e+06	2.06097e+06	2.87728e+06	3.00607e+06	2.4096e+06	2.04918e+06	1.45255e+06	2.34401e+06	1.62043e+06	1.64069e+06	1.59858e+06	1.26182e+06	1.41582e+06	2.05705e+06	1.22144e+06	1.52596e+06	1.65399e+06	799682	717067	660599	708754
O00232|PSD12_HUMAN	O00232	PSMD12	14	13	965.29	52904.5	26S proteasome non-ATPase regulatory subunit 12 OS=Homo sapiens OX=9606 GN=PSMD12 PE=1 SV=3	O00232	9.46866e+06	1.08151e+07	1.28449e+07	1.17756e+07	1.15331e+07	1.25292e+07	8.64234e+06	9.08841e+06	1.18408e+07	9.026e+06	6.57201e+06	8.86856e+06	9.52742e+06	7.40941e+06	5.82374e+06	2.54362e+06	3.5615e+06	2.75831e+06	3.02048e+06	2.51178e+06	4.5145e+06	3.86021e+06	4.9551e+06	3.37343e+06	4.47996e+06	6.47604e+06	1.93953e+06	1.99372e+06	2.95201e+06	3.15036e+06
P41250|GARS_HUMAN	P41250	GARS	26	24	2195.48	83165.6	Glycine--tRNA ligase OS=Homo sapiens OX=9606 GN=GARS PE=1 SV=3	P41250	1.69365e+07	1.18911e+07	1.51456e+07	1.32087e+07	2.35076e+07	3.70891e+07	3.02451e+07	2.74506e+07	3.38184e+07	2.97064e+07	2.16151e+07	2.71928e+07	2.55068e+07	2.53897e+07	1.63467e+07	6.86602e+06	7.30103e+06	7.24421e+06	7.24851e+06	4.0917e+06	6.49868e+06	7.42679e+06	8.92858e+06	6.23611e+06	7.45207e+06	2.04943e+07	6.67765e+06	7.81948e+06	8.79721e+06	7.38671e+06
P50502|F10A1_HUMAN	P50502	ST13	9	8	563.83	41331.7	Hsc70-interacting protein OS=Homo sapiens OX=9606 GN=ST13 PE=1 SV=2	P50502	4.50746e+06	3.12013e+06	3.60767e+06	2.76797e+06	3.41624e+06	5.24889e+06	3.24667e+06	3.06294e+06	4.59796e+06	4.01134e+06	2.28872e+06	3.3458e+06	3.19305e+06	2.56118e+06	2.07322e+06	1.06898e+06	1.07836e+06	796589	1.18157e+06	960141	1.00307e+06	1.22638e+06	1.44929e+06	1.48772e+06	1.3106e+06	2.16365e+06	1.90219e+06	1.14772e+06	839788	1.40549e+06
Q14573|ITPR3_HUMAN	Q14573	ITPR3	2	2	79.21	304105	Inositol 1,4,5-trisphosphate receptor type 3 OS=Homo sapiens OX=9606 GN=ITPR3 PE=1 SV=2	Q14573	17917.1	39275.2	31824.5	11006.5	23108.8	4302.69	21638.1	3448.39	7926.51	11505.6	83799.6	29301	21140.2	31121.4	84917.7	590719	806852	634489	343579	216904	214854	170526	385688	87987	283037	179260	44075.2	166165	238839	248756
P49902|5NTC_HUMAN	P49902	NT5C2	4	4	314.11	64969.9	Cytosolic purine 5'-nucleotidase OS=Homo sapiens OX=9606 GN=NT5C2 PE=1 SV=1	P49902	1.27909e+06	1.13503e+06	1.87846e+06	1.34186e+06	1.89251e+06	1.92608e+06	1.5125e+06	1.33033e+06	2.39558e+06	1.69466e+06	1.08817e+06	1.46879e+06	1.78727e+06	1.20199e+06	870333	293697	514361	340384	365978	168727	208508	325414	134169	168291	228896	774439	132485	368938	281667	201727
Q9NX58|LYAR_HUMAN	Q9NX58	LYAR	4	4	220.21	43614.8	Cell growth-regulating nucleolar protein OS=Homo sapiens OX=9606 GN=LYAR PE=1 SV=2	Q9NX58	276301	242170	216885	371284	210561	91476.7	126830	35619	53660.7	55384.8	138817	149492	94946.9	124092	222582	383051	349203	426057	295627	336408	749324	693899	503143	465129	773488	344928	303872	594625	231542	234813
P00367|DHE3_HUMAN	P00367	GLUD1	31	30	2377.58	61397.9	Glutamate dehydrogenase 1, mitochondrial OS=Homo sapiens OX=9606 GN=GLUD1 PE=1 SV=2	P00367	1.40571e+07	1.6367e+07	6.85861e+06	6.595e+06	9.47694e+06	9.33309e+06	1.25683e+07	1.64339e+07	1.12993e+07	9.33054e+06	7.2853e+06	7.8602e+06	9.26152e+06	8.80456e+06	2.682e+07	3.50907e+07	4.08853e+07	2.8413e+07	4.50809e+07	5.19295e+07	4.16193e+07	3.52489e+07	4.86102e+07	3.85978e+07	4.9039e+07	3.70371e+07	6.5845e+07	8.43784e+07	9.92286e+07	7.67991e+07
Q13867|BLMH_HUMAN	Q13867	BLMH	4	4	288.23	52562.3	Bleomycin hydrolase OS=Homo sapiens OX=9606 GN=BLMH PE=1 SV=1	Q13867	1.29228e+06	1.72401e+06	3.02076e+06	2.16594e+06	1.76541e+06	2.29051e+06	1.95692e+06	1.71036e+06	4.44007e+06	2.4963e+06	1.11053e+06	1.76232e+06	2.06859e+06	1.4993e+06	1.38088e+06	487811	673612	499587	507716	760915	469434	525409	752124	446101	376594	945931	452688	574764	542872	697254
P68371|TBB4B_HUMAN	P68371	TUBB4B	12	5	1647.31	49831	Tubulin beta-4B chain OS=Homo sapiens OX=9606 GN=TUBB4B PE=1 SV=1	P68371	1.21272e+08	9.93932e+07	1.06222e+08	8.50637e+07	1.10558e+08	1.6352e+08	1.1297e+08	1.06081e+08	1.56804e+08	1.39807e+08	7.03831e+07	1.02006e+08	8.88371e+07	6.54908e+07	4.6697e+07	3.01743e+07	3.90615e+07	3.31904e+07	2.48448e+07	2.39981e+07	1.92649e+07	2.36817e+07	3.4718e+07	1.90127e+07	1.96403e+07	6.67882e+07	1.54598e+07	1.94326e+07	1.69192e+07	1.64315e+07
Q9UL46|PSME2_HUMAN	Q9UL46	PSME2	13	13	985	27401.6	Proteasome activator complex subunit 2 OS=Homo sapiens OX=9606 GN=PSME2 PE=1 SV=4	Q9UL46	3.81989e+06	4.77292e+06	7.06439e+06	5.11918e+06	7.14723e+06	9.22301e+06	7.65491e+06	6.738e+06	1.15044e+07	1.01464e+07	8.31771e+06	1.09456e+07	1.2272e+07	1.07024e+07	5.41522e+06	1.41033e+06	2.26778e+06	1.35839e+06	2.30674e+06	1.25087e+06	2.67569e+06	2.45466e+06	2.98893e+06	1.84151e+06	2.98246e+06	4.93606e+06	1.70554e+06	2.14466e+06	2.05656e+06	2.61254e+06
P04632|CPNS1_HUMAN	P04632	CAPNS1	11	11	944.25	28315.7	Calpain small subunit 1 OS=Homo sapiens OX=9606 GN=CAPNS1 PE=1 SV=1	P04632	6.86127e+06	4.52359e+06	7.04452e+06	6.31997e+06	7.38659e+06	1.08488e+07	8.38292e+06	8.15975e+06	1.08141e+07	1.06608e+07	5.93427e+06	8.33794e+06	8.99177e+06	8.75311e+06	5.08594e+06	2.56038e+06	3.00989e+06	2.11231e+06	2.76879e+06	2.22335e+06	2.44358e+06	2.90173e+06	3.14848e+06	2.58125e+06	4.14278e+06	5.13398e+06	2.20366e+06	2.98889e+06	2.62192e+06	1.9755e+06
P14618|KPYM_HUMAN	P14618	PKM	83	79	9544.24	57936.9	Pyruvate kinase PKM OS=Homo sapiens OX=9606 GN=PKM PE=1 SV=4	P14618	2.07997e+09	1.79468e+09	2.18468e+09	1.73298e+09	2.11582e+09	3.30128e+09	2.31378e+09	2.18896e+09	3.34046e+09	2.71955e+09	1.63073e+09	2.15478e+09	1.89741e+09	1.46808e+09	9.16842e+08	3.59929e+08	5.20034e+08	4.69349e+08	3.65978e+08	2.12102e+08	1.83195e+08	2.42548e+08	3.81979e+08	1.82092e+08	1.44343e+08	1.06443e+09	9.05292e+07	1.35773e+08	1.06317e+08	1.81654e+08
O75643|U520_HUMAN	O75643	SNRNP200	28	28	1775.89	244505	U5 small nuclear ribonucleoprotein 200 kDa helicase OS=Homo sapiens OX=9606 GN=SNRNP200 PE=1 SV=2	O75643	5.43236e+06	5.71174e+06	6.39015e+06	6.13904e+06	6.48345e+06	3.74703e+06	1.37586e+06	1.87016e+06	2.36495e+06	1.41734e+06	4.27563e+06	3.27091e+06	4.07776e+06	3.83312e+06	3.37782e+06	1.04719e+07	9.14155e+06	9.93199e+06	1.08645e+07	9.29245e+06	7.47017e+06	6.20578e+06	5.32208e+06	5.17204e+06	6.02554e+06	5.04553e+06	2.52061e+06	2.31762e+06	3.81006e+06	3.03238e+06
Q16836|HCDH_HUMAN	Q16836	HADH	4	4	253.64	34293.6	Hydroxyacyl-coenzyme A dehydrogenase, mitochondrial OS=Homo sapiens OX=9606 GN=HADH PE=1 SV=3	Q16836	165196	240874	358792	492815	286419	661042	609067	690473	809920	241036	640367	378786	591236	757439	1.17156e+06	4.68117e+06	4.74526e+06	3.92046e+06	5.17958e+06	1.73479e+06	3.04708e+06	2.20727e+06	2.20024e+06	1.88153e+06	3.56444e+06	757261	1.27778e+06	1.64319e+06	1.66332e+06	1.17823e+06
Q9UGI8|TES_HUMAN	Q9UGI8	TES	12	11	792.42	47996.5	Testin OS=Homo sapiens OX=9606 GN=TES PE=1 SV=1	Q9UGI8	1.55629e+06	947366	1.16324e+06	1.11502e+06	1.3442e+06	2.66813e+06	2.36019e+06	2.28685e+06	2.40429e+06	2.78984e+06	1.73198e+06	2.317e+06	2.18655e+06	1.64829e+06	1.40823e+06	343983	478705	318044	151093	514716	328076	368543	841775	379146	417121	1.16266e+06	457770	580675	630235	349560
P22102|PUR2_HUMAN	P22102	GART	24	21	1498.71	107767	Trifunctional purine biosynthetic protein adenosine-3 OS=Homo sapiens OX=9606 GN=GART PE=1 SV=1	P22102	9.72326e+06	8.73575e+06	9.59689e+06	9.17771e+06	1.08978e+07	1.66063e+07	1.23094e+07	1.55992e+07	1.65684e+07	1.57318e+07	6.60466e+06	7.38306e+06	7.40449e+06	5.54081e+06	4.82248e+06	2.85018e+06	3.36959e+06	3.20777e+06	2.42849e+06	2.0062e+06	2.29269e+06	3.16336e+06	3.17566e+06	2.22588e+06	1.96113e+06	4.72251e+06	697082	2.17634e+06	2.37027e+06	2.96317e+06
P29218|IMPA1_HUMAN	P29218	IMPA1	2	2	114.58	30188.8	Inositol monophosphatase 1 OS=Homo sapiens OX=9606 GN=IMPA1 PE=1 SV=1	P29218	154782	130609	166658	137945	203762	393830	281616	260756	361909	383226	217403	362242	307370	253738	123645	14784.6	29562	20293.6	31288	48999.2	19115.2	21103.7	28035	9604.78	15715.3	117372	24003.5	7253.93	10075.7	12743.5
O60506|HNRPQ_HUMAN	O60506	SYNCRIP	25	23	2090.65	69602.7	Heterogeneous nuclear ribonucleoprotein Q OS=Homo sapiens OX=9606 GN=SYNCRIP PE=1 SV=2	O60506	2.11824e+07	1.88423e+07	2.40444e+07	2.61489e+07	1.95046e+07	1.67166e+07	1.08839e+07	1.08034e+07	1.35659e+07	1.37562e+07	1.98635e+07	2.39254e+07	2.32619e+07	1.7562e+07	1.7775e+07	3.01083e+07	3.26815e+07	2.91033e+07	3.84871e+07	3.78884e+07	2.79047e+07	2.56385e+07	2.72535e+07	2.63143e+07	3.04318e+07	2.25746e+07	2.32739e+07	2.31613e+07	2.66054e+07	2.07731e+07
O95757|HS74L_HUMAN	O95757	HSPA4L	8	7	428.67	94512.5	Heat shock 70 kDa protein 4L OS=Homo sapiens OX=9606 GN=HSPA4L PE=1 SV=3	O95757	969825	737457	836469	893380	916340	1.74787e+06	1.27854e+06	1.41506e+06	1.35319e+06	976459	1.15787e+06	871855	785080	605146	525594	188945	302087	334189	303846	304373	604051	416284	511772	402859	393488	531150	271992	258193	402562	468739
P23284|PPIB_HUMAN	P23284	PPIB	15	13	1206.66	23742.5	Peptidyl-prolyl cis-trans isomerase B OS=Homo sapiens OX=9606 GN=PPIB PE=1 SV=2	P23284	5.7677e+06	4.07648e+06	6.48197e+06	5.49469e+06	3.61169e+06	1.202e+07	6.27461e+06	5.9797e+06	7.83976e+06	7.69536e+06	1.07972e+07	1.06327e+07	8.11903e+06	7.71786e+06	9.89563e+06	1.48168e+07	1.78363e+07	1.22962e+07	1.73206e+07	2.10658e+07	1.87751e+07	1.81276e+07	1.93625e+07	1.47148e+07	2.88082e+07	1.2984e+07	2.28678e+07	1.98374e+07	2.25503e+07	1.91095e+07
P54727|RD23B_HUMAN	P54727	RAD23B	7	6	389.83	43171.2	UV excision repair protein RAD23 homolog B OS=Homo sapiens OX=9606 GN=RAD23B PE=1 SV=1	P54727	2.13771e+06	1.0386e+06	1.92879e+06	1.83956e+06	1.81379e+06	2.80295e+06	1.36518e+06	1.26485e+06	1.94237e+06	2.38047e+06	1.27935e+06	1.43408e+06	990755	1.00007e+06	606377	307246	347626	163697	155565	208751	338075	419144	743193	463810	632191	686395	289918	555742	496831	273714
P41252|SYIC_HUMAN	P41252	IARS	35	33	2292.79	144498	Isoleucine--tRNA ligase, cytoplasmic OS=Homo sapiens OX=9606 GN=IARS PE=1 SV=2	P41252	1.98471e+07	1.57776e+07	1.97619e+07	1.8785e+07	1.9416e+07	1.51724e+07	1.14568e+07	1.14403e+07	1.47636e+07	1.59387e+07	1.09791e+07	1.19718e+07	1.38639e+07	9.63672e+06	6.64905e+06	4.71281e+06	5.4828e+06	5.93339e+06	4.76571e+06	4.52139e+06	5.53401e+06	5.77201e+06	6.05296e+06	4.32983e+06	5.1558e+06	8.05002e+06	1.74267e+06	2.29662e+06	2.33153e+06	2.12556e+06
P55036|PSMD4_HUMAN	P55036	PSMD4	11	11	815.59	40736.7	26S proteasome non-ATPase regulatory subunit 4 OS=Homo sapiens OX=9606 GN=PSMD4 PE=1 SV=1	P55036	1.10588e+07	8.85144e+06	1.05667e+07	1.13738e+07	8.90841e+06	1.21041e+07	7.71132e+06	8.32867e+06	1.09828e+07	8.1123e+06	8.04254e+06	1.07117e+07	7.52284e+06	6.45842e+06	5.94222e+06	2.87475e+06	4.09226e+06	2.67059e+06	3.22076e+06	3.91651e+06	4.54965e+06	4.41086e+06	5.67631e+06	4.28615e+06	5.90602e+06	6.22517e+06	4.57709e+06	5.53139e+06	5.29339e+06	4.33245e+06
O00410|IPO5_HUMAN	O00410	IPO5	25	24	1546.17	123630	Importin-5 OS=Homo sapiens OX=9606 GN=IPO5 PE=1 SV=4	O00410	7.4773e+06	6.40638e+06	9.19645e+06	7.61281e+06	9.26528e+06	1.3549e+07	9.7608e+06	8.37989e+06	1.04962e+07	9.33357e+06	7.67864e+06	7.48092e+06	7.29548e+06	7.05369e+06	4.1653e+06	2.42061e+06	2.82394e+06	3.01155e+06	2.89511e+06	2.47521e+06	2.67203e+06	3.11925e+06	3.80252e+06	2.53572e+06	3.38619e+06	5.31249e+06	1.51299e+06	2.15453e+06	2.29638e+06	1.84632e+06
Q10471|GALT2_HUMAN	Q10471	GALNT2	12	12	709.86	64732.8	Polypeptide N-acetylgalactosaminyltransferase 2 OS=Homo sapiens OX=9606 GN=GALNT2 PE=1 SV=1	Q10471	1.09547e+06	1.19661e+06	1.13958e+06	979914	884340	914936	318123	1.18825e+06	574672	533062	966344	1.16112e+06	898668	920086	2.98599e+06	3.97324e+06	2.8232e+06	2.84155e+06	5.08771e+06	7.20977e+06	5.20548e+06	7.10216e+06	5.51853e+06	6.26629e+06	4.99318e+06	4.92229e+06	2.69308e+06	2.76559e+06	4.30371e+06	3.07319e+06
Q9BXK5|B2L13_HUMAN	Q9BXK5	BCL2L13	1	1	52.61	52723.3	Bcl-2-like protein 13 OS=Homo sapiens OX=9606 GN=BCL2L13 PE=1 SV=1	Q9BXK5	6203.48	25878.7	3942.03	30049.4	12517	23196.3	24314.4	18245.2	1815.14	4076.25	61360.7	18842.2	33474.8	18162.8	1.64399e+06	1.39378e+06	1.19763e+06	836706	754706	57552.1	3.18165e+06	2.99159e+06	2.5889e+06	2.02194e+06	3.62433e+06	2.41074e+06	6.51976e+06	6.80654e+06	8.73878e+06	5.83856e+06
P14735|IDE_HUMAN	P14735	IDE	9	9	427.36	117968	Insulin-degrading enzyme OS=Homo sapiens OX=9606 GN=IDE PE=1 SV=4	P14735	1.53397e+06	1.08489e+06	1.71074e+06	1.46034e+06	1.65939e+06	2.50236e+06	1.59866e+06	1.56055e+06	2.45284e+06	2.20998e+06	1.20406e+06	1.45702e+06	1.92604e+06	1.58124e+06	875261	486139	580301	420777	370481	519120	581534	622425	536694	428510	487437	906564	362136	250484	474014	519447
Q9H3N1|TMX1_HUMAN	Q9H3N1	TMX1	6	6	356.17	31791.2	Thioredoxin-related transmembrane protein 1 OS=Homo sapiens OX=9606 GN=TMX1 PE=1 SV=1	Q9H3N1	1.39998e+06	1.09143e+06	1.262e+06	1.37516e+06	1.14953e+06	1.59733e+06	1.27934e+06	1.20226e+06	1.49011e+06	1.39681e+06	886282	1.27928e+06	1.21269e+06	1.04815e+06	2.78588e+06	3.72251e+06	3.3009e+06	2.14235e+06	2.98906e+06	3.43752e+06	4.17787e+06	4.51717e+06	5.71687e+06	5.8568e+06	5.35598e+06	2.67873e+06	8.83473e+06	9.13825e+06	8.889e+06	6.81865e+06
P25788|PSA3_HUMAN	P25788	PSMA3	9	9	577.75	28433.2	Proteasome subunit alpha type-3 OS=Homo sapiens OX=9606 GN=PSMA3 PE=1 SV=2	P25788	4.59685e+06	2.75669e+06	4.28178e+06	3.59297e+06	3.1495e+06	5.84366e+06	3.46135e+06	2.86562e+06	4.44736e+06	3.8199e+06	3.6794e+06	4.10919e+06	3.39392e+06	3.38641e+06	2.32775e+06	891589	1.18725e+06	943336	1.60225e+06	1.3083e+06	1.19779e+06	1.24495e+06	1.71518e+06	1.41089e+06	1.7549e+06	2.04872e+06	1.46142e+06	1.47205e+06	1.64039e+06	1.07794e+06
P53999|TCP4_HUMAN	P53999	SUB1	4	4	285.89	14395.3	Activated RNA polymerase II transcriptional coactivator p15 OS=Homo sapiens OX=9606 GN=SUB1 PE=1 SV=3	P53999	7.74565e+06	7.14332e+06	6.67622e+06	5.68166e+06	5.98852e+06	8.68914e+06	5.66912e+06	5.0958e+06	8.31859e+06	5.35741e+06	7.87001e+06	9.22566e+06	7.19465e+06	4.20446e+06	3.70918e+06	645323	1.1013e+06	634080	453512	161007	2.63995e+06	1.75304e+06	1.89949e+06	1.05656e+06	2.92336e+06	3.54873e+06	1.27054e+06	1.67232e+06	1.38955e+06	1.32238e+06
P22570|ADRO_HUMAN	P22570	FDXR	4	4	172.82	53836.8	NADPH:adrenodoxin oxidoreductase, mitochondrial OS=Homo sapiens OX=9606 GN=FDXR PE=1 SV=3	P22570	94114.1	94644	120234	129811	86401.2	240422	142570	230347	166965	66079.2	423640	273801	141092	119571	345784	1.16712e+06	960885	680681	937607	1.24847e+06	509547	668251	813548	661380	1.04049e+06	386809	522831	838286	954981	829989
Q5T4S7|UBR4_HUMAN	Q5T4S7	UBR4	10	10	509.22	573849	E3 ubiquitin-protein ligase UBR4 OS=Homo sapiens OX=9606 GN=UBR4 PE=1 SV=1	Q5T4S7	1.58341e+06	963535	1.18476e+06	1.44073e+06	1.61586e+06	1.68241e+06	1.07147e+06	1.40255e+06	1.12871e+06	1.10311e+06	1.80849e+06	1.13554e+06	1.48093e+06	1.34073e+06	526856	132272	196152	280552	182242	415991	89018.8	181769	92947.7	72676.5	98405.5	704156	73556.3	140714	119226	245621
Q13263|TIF1B_HUMAN	Q13263	TRIM28	34	33	2529.24	88549.7	Transcription intermediary factor 1-beta OS=Homo sapiens OX=9606 GN=TRIM28 PE=1 SV=5	Q13263	4.26204e+07	4.43205e+07	4.93784e+07	5.12332e+07	4.62577e+07	1.45559e+07	8.15331e+06	1.13724e+07	1.3404e+07	4.74869e+06	9.88725e+06	1.03275e+07	9.18146e+06	7.57693e+06	8.61925e+06	1.90332e+07	2.14095e+07	1.6519e+07	1.18854e+07	1.27276e+07	1.6388e+07	1.4651e+07	1.9878e+07	1.45959e+07	2.58178e+07	1.15566e+07	1.17987e+07	1.36586e+07	1.40438e+07	9.96581e+06
O43920|NDUS5_HUMAN	O43920	NDUFS5	1	1	34.05	12517.5	NADH dehydrogenase [ubiquinone] iron-sulfur protein 5 OS=Homo sapiens OX=9606 GN=NDUFS5 PE=1 SV=3	O43920	0	385.438	0	113.282	70.2196	0	0	0	0	0	0	0	0	0	3572.87	37409.3	41219.1	29075.4	63113.6	71163.1	35864.4	23558.2	28303	29860.9	30825.6	1736.9	30947.3	29353.1	28413.3	27610.2
P61019|RAB2A_HUMAN	P61019	RAB2A	11	11	764.13	23545.5	Ras-related protein Rab-2A OS=Homo sapiens OX=9606 GN=RAB2A PE=1 SV=1	P61019	1.67072e+06	2.66961e+06	2.6347e+06	1.81372e+06	3.38896e+06	1.93762e+06	1.96091e+06	2.41975e+06	2.43464e+06	1.53601e+06	1.41733e+06	1.31082e+06	1.70553e+06	1.64905e+06	4.76197e+06	7.55213e+06	5.64291e+06	6.27115e+06	8.97412e+06	4.18867e+06	8.56223e+06	9.03747e+06	7.93548e+06	7.60262e+06	8.228e+06	6.69491e+06	9.70287e+06	7.28469e+06	1.00037e+07	7.22556e+06
Q92973|TNPO1_HUMAN	Q92973	TNPO1	24	22	1877.28	102355	Transportin-1 OS=Homo sapiens OX=9606 GN=TNPO1 PE=1 SV=2	Q92973	2.54353e+07	3.21577e+07	3.92588e+07	2.34156e+07	3.31121e+07	4.18491e+07	2.90901e+07	3.04477e+07	4.53136e+07	3.89155e+07	1.73889e+07	2.23423e+07	2.12203e+07	1.51106e+07	8.20727e+06	7.95526e+06	1.08499e+07	9.21185e+06	8.83511e+06	8.98024e+06	1.01237e+07	9.43348e+06	1.04446e+07	6.94207e+06	8.41352e+06	1.2283e+07	3.56719e+06	5.54487e+06	7.79681e+06	8.01007e+06
O60218|AK1BA_HUMAN	O60218	AKR1B10	48	43	5182.05	36019.6	Aldo-keto reductase family 1 member B10 OS=Homo sapiens OX=9606 GN=AKR1B10 PE=1 SV=2	O60218	8.20319e+08	1.00966e+09	1.46484e+09	8.60621e+08	1.35047e+09	1.88087e+09	1.33487e+09	9.65954e+08	1.94741e+09	1.75226e+09	5.39199e+08	1.26748e+09	8.2299e+08	7.84215e+08	4.07452e+08	3.31545e+08	4.3783e+08	3.2222e+08	4.50181e+08	3.25364e+08	2.00009e+08	2.36703e+08	3.00967e+08	1.79009e+08	1.86321e+08	5.01208e+08	1.02068e+08	1.33894e+08	1.56805e+08	1.63808e+08
Q92597|NDRG1_HUMAN	Q92597	NDRG1	8	8	626.92	42835.4	Protein NDRG1 OS=Homo sapiens OX=9606 GN=NDRG1 PE=1 SV=1	Q92597	980054	496133	1.0164e+06	570527	714881	4.04883e+06	1.41259e+06	1.36031e+06	3.17463e+06	2.67472e+06	277035	921246	846963	648420	679115	143955	189167	161019	260005	153990	113281	250228	368695	252999	232045	465710	236324	273457	290328	166262
Q93052|LPP_HUMAN	Q93052	LPP	4	4	299.27	65746.4	Lipoma-preferred partner OS=Homo sapiens OX=9606 GN=LPP PE=1 SV=1	Q93052	1.42238e+06	1.64618e+06	1.92458e+06	1.98078e+06	1.81422e+06	1.2767e+06	853241	915534	1.5245e+06	919491	444079	925029	892046	700844	561905	551180	517612	509602	473134	258563	374601	361791	568857	406075	545958	517798	247305	283620	233658	189470
Q9BQ39|DDX50_HUMAN	Q9BQ39	DDX50	6	5	308.5	82565.1	ATP-dependent RNA helicase DDX50 OS=Homo sapiens OX=9606 GN=DDX50 PE=1 SV=1	Q9BQ39	114669	173080	236534	293105	242579	146561	99066.5	75340.3	107313	94882.1	102425	89792.1	103672	127599	270565	874068	969617	739002	377119	424006	804048	779593	705844	645788	449682	231874	242792	189514	271147	199421
Q9H2W6|RM46_HUMAN	Q9H2W6	MRPL46	1	1	46.24	31705.1	39S ribosomal protein L46, mitochondrial OS=Homo sapiens OX=9606 GN=MRPL46 PE=1 SV=1	Q9H2W6	68.1553	1970.4	1451.73	69.035	250.711	4134.49	12259.5	9339.73	5395.85	1352.04	2958.13	6006.01	1158.72	5206.06	35164.8	79119.8	77357.3	49126.7	120252	135793	61192.1	65656.9	82430.9	78681.4	119010	37518.6	85078.4	109308	108471	90511.9
Q9BXW7|HDHD5_HUMAN	Q9BXW7	HDHD5	3	3	161.36	46321.5	Haloacid dehalogenase-like hydrolase domain-containing 5 OS=Homo sapiens OX=9606 GN=HDHD5 PE=1 SV=1	Q9BXW7	99561.2	95247.7	138081	75675.2	122447	169840	105707	131049	143671	55354.1	79786.4	185232	125049	188856	219485	822236	845808	644630	639296	436806	430211	683944	719955	590541	994237	289402	394650	812767	969120	425036
Q13438|OS9_HUMAN	Q13438	OS9	4	4	204.52	75561.8	Protein OS-9 OS=Homo sapiens OX=9606 GN=OS9 PE=1 SV=1	Q13438	92808.2	74180.3	63177.2	89495.4	69225.7	144005	106081	96927.7	128398	32118.2	85226.3	86867.6	175740	139267	447700	1.2228e+06	534516	1.18974e+06	704385	93818.6	2.51025e+06	2.07586e+06	965775	1.85953e+06	2.51977e+06	1.00976e+06	2.45988e+06	2.5899e+06	3.5185e+06	2.20219e+06
P36871|PGM1_HUMAN	P36871	PGM1	15	15	1009.9	61449.2	Phosphoglucomutase-1 OS=Homo sapiens OX=9606 GN=PGM1 PE=1 SV=3	P36871	3.52378e+06	3.04205e+06	4.91179e+06	3.59697e+06	5.57968e+06	1.18364e+07	7.69215e+06	7.66049e+06	9.03403e+06	8.90579e+06	5.31319e+06	5.72433e+06	6.44491e+06	6.83325e+06	3.13294e+06	1.20965e+06	2.42603e+06	1.56368e+06	1.11704e+06	2.61025e+06	1.61839e+06	1.82288e+06	2.06118e+06	1.17198e+06	1.28034e+06	2.6626e+06	1.08415e+06	1.53816e+06	1.68008e+06	2.59758e+06
Q8N2K0|ABD12_HUMAN	Q8N2K0	ABHD12	6	6	256.46	45096.8	Monoacylglycerol lipase ABHD12 OS=Homo sapiens OX=9606 GN=ABHD12 PE=1 SV=2	Q8N2K0	269159	363125	371108	398291	473211	410963	584485	483306	538736	734065	250402	238031	596754	477478	993021	2.07675e+06	2.11834e+06	1.85777e+06	2.51873e+06	840424	1.99125e+06	1.87176e+06	1.86082e+06	1.96033e+06	2.03831e+06	1.56593e+06	1.84131e+06	2.35432e+06	2.48713e+06	3.03563e+06
P00491|PNPH_HUMAN	P00491	PNP	11	10	775.35	32117.9	Purine nucleoside phosphorylase OS=Homo sapiens OX=9606 GN=PNP PE=1 SV=2	P00491	3.7458e+06	2.09269e+06	4.42162e+06	3.41852e+06	4.42763e+06	1.69489e+07	9.9337e+06	7.15792e+06	1.14268e+07	1.28711e+07	7.58208e+06	7.80883e+06	1.18293e+07	1.03461e+07	5.76967e+06	901201	1.13644e+06	824861	850944	1.42312e+06	814091	1.19942e+06	1.84264e+06	986787	991712	4.35634e+06	409241	1.29473e+06	1.40571e+06	680179
P42330|AK1C3_HUMAN	P42330	AKR1C3	19	18	2327.62	36853.2	Aldo-keto reductase family 1 member C3 OS=Homo sapiens OX=9606 GN=AKR1C3 PE=1 SV=4	P42330	3.40576e+08	3.0324e+08	3.67368e+08	2.749e+08	3.19197e+08	4.32329e+08	3.03976e+08	2.55035e+08	3.31379e+08	3.40704e+08	9.99705e+07	2.5358e+08	2.04642e+08	1.62377e+08	9.4439e+07	9.91061e+07	1.24226e+08	8.69881e+07	9.62849e+07	4.54571e+07	4.77168e+07	5.77566e+07	8.04389e+07	3.88296e+07	4.33817e+07	1.26176e+08	3.33795e+07	5.0405e+07	6.08015e+07	5.18302e+07
Q9NZL4|HPBP1_HUMAN	Q9NZL4	HSPBP1	4	4	259.84	39302.8	Hsp70-binding protein 1 OS=Homo sapiens OX=9606 GN=HSPBP1 PE=1 SV=2	Q9NZL4	1.04853e+06	1.03361e+06	920007	822523	927203	1.8576e+06	1.02379e+06	829521	1.74894e+06	1.49412e+06	108797	488814	511900	290359	192468	168449	307049	181219	270319	304876	202651	213688	384170	152479	271251	115563	86660	66814.5	108530	209501
P06132|DCUP_HUMAN	P06132	UROD	6	6	331.61	40786.9	Uroporphyrinogen decarboxylase OS=Homo sapiens OX=9606 GN=UROD PE=1 SV=2	P06132	1.0917e+06	971198	1.01772e+06	823293	1.17268e+06	1.11643e+06	844907	874849	780800	1.02441e+06	193978	561077	517381	543231	206220	178867	296731	233176	184044	106646	85124.3	83251.7	152015	39271.2	119128	185372	52159.8	59054.7	188450	42266
P53041|PPP5_HUMAN	P53041	PPP5C	5	5	251.5	56878.7	Serine/threonine-protein phosphatase 5 OS=Homo sapiens OX=9606 GN=PPP5C PE=1 SV=1	P53041	595830	742230	949836	786079	709149	1.61906e+06	836981	1.08293e+06	1.53036e+06	1.48974e+06	364483	953711	850914	547478	357925	165625	74871.3	336753	123684	108697	67572.5	78875.2	119760	170274	111529	319568	131752	74929.3	59417.1	163585
Q9NQG5|RPR1B_HUMAN	Q9NQG5	RPRD1B	1	1	33.05	36899.7	Regulation of nuclear pre-mRNA domain-containing protein 1B OS=Homo sapiens OX=9606 GN=RPRD1B PE=1 SV=1	Q9NQG5	68045.6	44614	72456.6	61938.3	35337.8	10195.2	6002.57	6706.33	5774.14	7191.98	39355.6	60164.7	47648.7	23439.1	76461.2	63064.3	62152.5	31034.4	35065.3	63633.7	66232.1	45750.1	61338	28513.3	88918.4	45456.6	78696.6	99457.5	67235.2	61094.6
O00571|DDX3X_HUMAN	O00571	DDX3X	32	31	2289.8	73243.6	ATP-dependent RNA helicase DDX3X OS=Homo sapiens OX=9606 GN=DDX3X PE=1 SV=3	O00571	1.84842e+07	1.53389e+07	1.90312e+07	1.69263e+07	1.79742e+07	1.86076e+07	1.15509e+07	9.63366e+06	1.59657e+07	1.46824e+07	9.17747e+06	1.16765e+07	9.56963e+06	8.47515e+06	9.12459e+06	1.29143e+07	1.49719e+07	1.25377e+07	1.18674e+07	1.32211e+07	1.41791e+07	1.78399e+07	1.63116e+07	1.76684e+07	2.01371e+07	9.15895e+06	5.14318e+06	4.62169e+06	5.469e+06	4.7671e+06
Q9BZJ0|CRNL1_HUMAN	Q9BZJ0	CRNKL1	3	2	144.72	100452	Crooked neck-like protein 1 OS=Homo sapiens OX=9606 GN=CRNKL1 PE=1 SV=4	Q9BZJ0	196582	201233	211796	308885	169968	55886	35636.5	55802.5	135500	38239.7	41326.3	77040.8	68640.1	46808.8	82798.1	356256	395165	377138	561601	640413	170575	211986	341627	199796	271878	102728	22769.7	53168.5	66931.7	34326.8
O95373|IPO7_HUMAN	O95373	IPO7	13	10	898.4	119516	Importin-7 OS=Homo sapiens OX=9606 GN=IPO7 PE=1 SV=1	O95373	3.8006e+06	3.53061e+06	4.24991e+06	3.40004e+06	5.91637e+06	6.38713e+06	5.58601e+06	5.11822e+06	6.7299e+06	6.41333e+06	2.72089e+06	3.48917e+06	3.95742e+06	3.32629e+06	1.74236e+06	780536	800553	1.05069e+06	937737	448490	946103	1.20722e+06	1.44033e+06	980781	1.004e+06	2.62421e+06	1.86499e+06	551693	936916	1.73237e+06
Q9BQE5|APOL2_HUMAN	Q9BQE5	APOL2	8	8	460.78	37092.4	Apolipoprotein L2 OS=Homo sapiens OX=9606 GN=APOL2 PE=1 SV=1	Q9BQE5	327341	527683	470718	411948	342726	450396	312695	390870	672737	523676	512329	525961	579342	440084	2.63998e+06	858368	589774	409251	368969	2.64615e+06	3.03845e+06	2.88988e+06	3.11949e+06	3.34238e+06	4.81451e+06	3.70163e+06	9.12831e+06	1.20517e+07	1.50993e+07	9.60003e+06
Q8N684|CPSF7_HUMAN	Q8N684	CPSF7	4	3	181.08	52050.1	Cleavage and polyadenylation specificity factor subunit 7 OS=Homo sapiens OX=9606 GN=CPSF7 PE=1 SV=1	Q8N684	132422	185574	181560	351657	193399	48459.4	28138.7	51320.1	79187.6	48174.1	61364.7	98979.9	125948	104304	257471	1.17021e+06	1.22971e+06	1.03211e+06	674265	260124	752256	746008	639002	418289	460658	179608	274315	226719	349110	184690
Q01844|EWS_HUMAN	Q01844	EWSR1	3	3	199.81	68478.3	RNA-binding protein EWS OS=Homo sapiens OX=9606 GN=EWSR1 PE=1 SV=1	Q01844	1.39817e+06	993727	1.25646e+06	1.40964e+06	1.11881e+06	196614	134022	44021.5	160952	86734.7	889866	1.05271e+06	806781	840047	461715	1.48281e+06	821230	462062	384315	727363	1.10711e+06	926075	1.10625e+06	1.57599e+06	2.00547e+06	648802	732285	804566	828171	829528
Q15021|CND1_HUMAN	Q15021	NCAPD2	4	3	167.53	157182	Condensin complex subunit 1 OS=Homo sapiens OX=9606 GN=NCAPD2 PE=1 SV=3	Q15021	291703	134405	85311	259254	176402	99606.4	90638.8	89571.2	33628.5	57249.4	7740.75	15352.5	13313.5	46389.4	15117.8	69111	38095.7	58060.5	24340.9	22790	23402.9	65598	27690.9	38160.7	73205.1	9291.71	3765.37	3295.77	2456.58	1117.67
Q9BVP2|GNL3_HUMAN	Q9BVP2	GNL3	4	4	230.51	61993.3	Guanine nucleotide-binding protein-like 3 OS=Homo sapiens OX=9606 GN=GNL3 PE=1 SV=2	Q9BVP2	731452	892317	1.01241e+06	1.11323e+06	795991	267105	153728	203228	320841	207786	531700	886020	829926	763797	750418	1.76369e+06	1.61242e+06	1.23873e+06	1.13216e+06	1.77554e+06	1.91162e+06	1.98137e+06	2.19537e+06	2.15414e+06	1.65832e+06	2.09867e+06	407931	514593	782905	684145
Q15185|TEBP_HUMAN	Q15185	PTGES3	7	6	660.16	18697.4	Prostaglandin E synthase 3 OS=Homo sapiens OX=9606 GN=PTGES3 PE=1 SV=1	Q15185	5.87531e+06	6.80667e+06	9.78778e+06	5.69799e+06	5.40779e+06	1.08928e+07	5.01173e+06	6.30737e+06	1.18547e+07	1.05218e+07	4.51267e+06	6.26794e+06	6.30913e+06	4.1624e+06	2.40401e+06	1.13536e+06	1.61805e+06	1.03624e+06	1.80767e+06	959105	1.61995e+06	1.51773e+06	1.68217e+06	1.13125e+06	1.38558e+06	2.55891e+06	475667	312495	365811	352488
Q9Y3E5|PTH2_HUMAN	Q9Y3E5	PTRH2	4	4	298.52	19193.5	Peptidyl-tRNA hydrolase 2, mitochondrial OS=Homo sapiens OX=9606 GN=PTRH2 PE=1 SV=1	Q9Y3E5	38869.3	133022	124774	129875	103067	443924	67968.8	120910	101099	127910	292980	74999.7	145497	87149.2	514405	1.84836e+06	1.56135e+06	1.20316e+06	2.31977e+06	641145	2.14652e+06	1.80694e+06	1.47488e+06	1.83131e+06	1.92838e+06	728612	1.79355e+06	767778	1.00792e+06	1.20479e+06
Q9NX24|NHP2_HUMAN	Q9NX24	NHP2	2	2	103.97	17201	H/ACA ribonucleoprotein complex subunit 2 OS=Homo sapiens OX=9606 GN=NHP2 PE=1 SV=1	Q9NX24	158417	175815	253995	216790	145641	16557.9	18891.3	75725.3	76114.9	9237.78	167462	212990	142293	163198	295023	461628	509334	352454	612541	768725	468829	435535	408621	439179	543756	330277	1.04489e+06	560304	540322	371458
P0DPI2|GAL3A_HUMAN	P0DPI2	GATD3A	3	3	174.59	28170.4	Glutamine amidotransferase-like class 1 domain-containing protein 3A, mitochondrial OS=Homo sapiens OX=9606 GN=GATD3A PE=1 SV=1	P0DPI2	112329	123479	103522	111170	73228.1	198739	203256	283810	237436	124055	296081	230177	245192	189942	341507	395724	631519	389205	924569	865229	451521	396710	609499	385593	475501	346456	983359	994223	1.00661e+06	767699
Q9NWH9|SLTM_HUMAN	Q9NWH9	SLTM	11	10	542.76	117149	SAFB-like transcription modulator OS=Homo sapiens OX=9606 GN=SLTM PE=1 SV=2	Q9NWH9	383579	340284	442374	461914	328989	264063	236055	170066	189523	191920	325549	290972	320014	348561	419048	935352	550184	426367	558284	856979	843324	712598	659921	905783	684811	680295	1.19462e+06	821568	899391	519555
Q9NR45|SIAS_HUMAN	Q9NR45	NANS	7	7	432.94	40307.6	Sialic acid synthase OS=Homo sapiens OX=9606 GN=NANS PE=1 SV=2	Q9NR45	4.45607e+06	4.1066e+06	5.24779e+06	3.92394e+06	3.98168e+06	5.86217e+06	2.34862e+06	3.26627e+06	4.7059e+06	4.22625e+06	2.18378e+06	4.735e+06	3.6605e+06	1.96438e+06	1.68251e+06	822839	1.56389e+06	988615	1.09304e+06	1.23421e+06	604090	729947	797241	876864	854736	1.68813e+06	654559	446443	583082	387029
P0DOE9|NS1_HRSVA	P0DOE9	1C	3	3	153.32	15567	Non-structural protein 1 OS=Human respiratory syncytial virus A (strain A2) OX=11259 GN=1C PE=1 SV=1	P0DOE9	64068.6	116152	109886	36224.5	66432.3	1.20381e+06	1.04403e+06	2.91317e+06	8.43148e+06	2.77493e+06	1.26058e+06	461433	1.55366e+06	1.20137e+06	211198	53646.9	76223.9	23387.3	107675	152237	2.4545e+06	2.13616e+06	1.10124e+06	926878	2.84366e+06	1.24216e+06	472351	1.06148e+06	1.50933e+06	1.62423e+06
Q96FZ7|CHMP6_HUMAN	Q96FZ7	CHMP6	2	2	120.95	23484.8	Charged multivesicular body protein 6 OS=Homo sapiens OX=9606 GN=CHMP6 PE=1 SV=3	Q96FZ7	2432.56	12644.9	16110.2	23269.5	3569.76	1660.67	913.629	6578.07	5787.02	7685.22	21153.6	43165.1	23661.9	54916.7	44143.1	108772	162675	86683.4	46284.5	302423	176960	129819	119559	193572	325456	68680.4	288985	450562	320404	325095
P29317|EPHA2_HUMAN	P29317	EPHA2	12	11	568.06	108266	Ephrin type-A receptor 2 OS=Homo sapiens OX=9606 GN=EPHA2 PE=1 SV=2	P29317	386551	688631	244431	423792	220405	354715	707419	571007	400514	214529	384820	257311	299026	433094	1.24106e+06	1.32478e+06	1.17897e+06	846445	1.16437e+06	1.01863e+06	3.71451e+06	3.31094e+06	3.58162e+06	3.01105e+06	3.70932e+06	1.3538e+06	1.30525e+06	1.72259e+06	1.94826e+06	1.48442e+06
O75251|NDUS7_HUMAN	O75251	NDUFS7	3	3	133.33	23563.5	NADH dehydrogenase [ubiquinone] iron-sulfur protein 7, mitochondrial OS=Homo sapiens OX=9606 GN=NDUFS7 PE=1 SV=3	O75251	46757.8	11766.3	18077	4082.83	37952	4719.64	4122.01	13489.7	19819.9	4056.83	5754.19	17387.9	4997.04	3521.19	33135.4	316978	153336	158686	195637	283718	433891	317001	237610	306813	466247	52277.6	103484	136870	338078	102051
P18669|PGAM1_HUMAN	P18669	PGAM1	24	23	2650.17	28803.9	Phosphoglycerate mutase 1 OS=Homo sapiens OX=9606 GN=PGAM1 PE=1 SV=2	P18669	1.4177e+08	8.42439e+07	1.01295e+08	8.35197e+07	1.10253e+08	1.87893e+08	1.77434e+08	1.67777e+08	1.69813e+08	1.49711e+08	1.08959e+08	1.45777e+08	1.32525e+08	1.1827e+08	8.72865e+07	5.73091e+07	4.1803e+07	5.29543e+07	6.30854e+07	2.95583e+07	2.42169e+07	3.81333e+07	3.86511e+07	3.20958e+07	2.12057e+07	8.89318e+07	2.66085e+07	3.0298e+07	2.76698e+07	2.41245e+07
Q15149|PLEC_HUMAN	Q15149	PLEC	364	338	30413.8	531796	Plectin OS=Homo sapiens OX=9606 GN=PLEC PE=1 SV=3	Q15149	1.65596e+08	1.22743e+08	1.34347e+08	1.46647e+08	1.19625e+08	1.73837e+08	1.37904e+08	1.76677e+08	1.67861e+08	1.47294e+08	3.94413e+08	2.76744e+08	3.04824e+08	2.65379e+08	2.71236e+08	5.02491e+08	5.17332e+08	4.68063e+08	6.43437e+08	4.4703e+08	2.51767e+08	2.56565e+08	2.39857e+08	2.36932e+08	3.11739e+08	3.42713e+08	1.28834e+08	1.28014e+08	1.51635e+08	1.3426e+08
O75534|CSDE1_HUMAN	O75534	CSDE1	6	6	277.87	88884.7	Cold shock domain-containing protein E1 OS=Homo sapiens OX=9606 GN=CSDE1 PE=1 SV=2	O75534	413185	225559	245143	298188	317063	288964	166664	112838	184301	213852	140835	167448	135300	150258	152441	188786	185985	182048	139778	245878	170016	247817	264507	171944	341942	80817.8	28037	40115.3	50542.7	39244.4
Q6NUK1|SCMC1_HUMAN	Q6NUK1	SLC25A24	9	8	431.64	53354.5	Calcium-binding mitochondrial carrier protein SCaMC-1 OS=Homo sapiens OX=9606 GN=SLC25A24 PE=1 SV=2	Q6NUK1	265830	431630	558386	705125	428904	219552	388411	459601	335439	723137	646450	544270	571549	446285	1.05345e+06	2.01817e+06	1.7947e+06	1.3642e+06	1.36077e+06	2.2944e+06	1.37961e+06	1.70276e+06	2.18467e+06	2.21396e+06	1.70855e+06	1.2456e+06	1.80079e+06	1.56756e+06	1.77473e+06	1.74945e+06
O00764|PDXK_HUMAN	O00764	PDXK	8	8	637	35102.3	Pyridoxal kinase OS=Homo sapiens OX=9606 GN=PDXK PE=1 SV=1	O00764	1.254e+07	1.44454e+07	1.40456e+07	1.06349e+07	1.1892e+07	1.16857e+07	8.28163e+06	7.41139e+06	1.18751e+07	1.09254e+07	6.76372e+06	1.00407e+07	8.64245e+06	5.90781e+06	3.84721e+06	3.07033e+06	4.07571e+06	3.69242e+06	3.17994e+06	8.38737e+06	1.38157e+06	1.42227e+06	2.22959e+06	740851	961663	4.56429e+06	790735	852362	792734	1.00181e+06
P61769|B2MG_HUMAN	P61769	B2M	1	1	46.33	13714.6	Beta-2-microglobulin OS=Homo sapiens OX=9606 GN=B2M PE=1 SV=1	P61769	46558	34240.2	57038.2	42141.1	41012.6	50161	75116.4	16243.6	56654.1	34330.9	163568	154436	91474.4	113948	468731	161972	128752	118949	226982	235284	232402	266530	272218	280247	341888	235742	1.28253e+06	1.10485e+06	1.15683e+06	1.26134e+06
O14617|AP3D1_HUMAN	O14617	AP3D1	5	3	257.34	130158	AP-3 complex subunit delta-1 OS=Homo sapiens OX=9606 GN=AP3D1 PE=1 SV=1	O14617	1.26464e+06	1.21536e+06	1.3527e+06	1.30996e+06	1.25289e+06	685821	620843	684200	519715	789927	384793	385728	531291	387495	458396	279530	208592	271548	120952	153082	126123	165231	236195	177881	244559	307142	24165.1	28484.3	53922.6	61173.7
P27695|APEX1_HUMAN	P27695	APEX1	11	10	781.85	35554.5	DNA-(apurinic or apyrimidinic site) lyase OS=Homo sapiens OX=9606 GN=APEX1 PE=1 SV=2	P27695	8.82684e+06	6.55569e+06	8.57011e+06	8.72663e+06	6.79864e+06	2.79033e+06	2.4753e+06	1.12031e+06	1.72215e+06	1.73982e+06	2.20511e+06	3.75928e+06	3.13702e+06	3.0302e+06	2.70809e+06	1.80088e+06	2.26412e+06	1.66866e+06	1.91801e+06	1.7138e+06	2.33575e+06	2.34598e+06	2.21052e+06	2.02166e+06	3.93175e+06	1.8147e+06	996738	1.92837e+06	1.84992e+06	1.96484e+06
Q9BPW8|NIPS1_HUMAN	Q9BPW8	NIPSNAP1	3	3	104.48	33310	Protein NipSnap homolog 1 OS=Homo sapiens OX=9606 GN=NIPSNAP1 PE=1 SV=1	Q9BPW8	36390.3	14661.2	29049.6	18837.7	37100.2	8944.15	34845.9	8389.52	47830.9	14369.2	14129.2	14623.5	24624.5	15026.7	107566	315098	351794	287805	136745	395861	182956	158879	276492	259801	240342	146912	260373	416831	444264	274667
Q9HCC0|MCCB_HUMAN	Q9HCC0	MCCC2	12	12	821.72	61333.2	Methylcrotonoyl-CoA carboxylase beta chain, mitochondrial OS=Homo sapiens OX=9606 GN=MCCC2 PE=1 SV=1	Q9HCC0	587662	1.00651e+06	429891	439230	311833	756750	934107	2.1344e+06	1.02279e+06	845094	605476	417261	1.02321e+06	969858	3.00155e+06	4.70633e+06	4.99767e+06	3.44444e+06	3.983e+06	2.64421e+06	5.57981e+06	5.26411e+06	4.1845e+06	4.41225e+06	6.4954e+06	3.79429e+06	4.78043e+06	5.12734e+06	8.52154e+06	5.38754e+06
O76031|CLPX_HUMAN	O76031	CLPX	6	6	329.35	69223.9	ATP-dependent Clp protease ATP-binding subunit clpX-like, mitochondrial OS=Homo sapiens OX=9606 GN=CLPX PE=1 SV=2	O76031	9282.67	51818.9	64218.5	13950.7	27970.3	90516.4	37679.9	99451.5	82232.7	20347.5	35256.6	295104	50516.3	49280.2	246639	666783	745789	529818	341424	672878	991813	862955	915562	1.01989e+06	1.14337e+06	451058	429550	442889	416073	442459
Q06136|KDSR_HUMAN	Q06136	KDSR	1	1	68.43	36187.1	3-ketodihydrosphingosine reductase OS=Homo sapiens OX=9606 GN=KDSR PE=1 SV=1	Q06136	56870.1	34624.2	84138.1	58317.5	28144.9	62288.9	58657.3	47099.3	42408.8	49377.5	40994.1	95615.2	18008.4	27001.6	374900	465220	419389	454476	647631	916511	333254	397829	576478	441681	435722	661583	688224	663936	857806	773865
O00148|DX39A_HUMAN	O00148	DDX39A	1	1	108.99	49129.5	ATP-dependent RNA helicase DDX39A OS=Homo sapiens OX=9606 GN=DDX39A PE=1 SV=2	O00148	328128	192960	240672	298067	181512	53687.4	20882.1	15121.8	35616.6	33038.3	46431.2	95353.8	92899.1	52150.4	108959	180702	186243	162157	115655	194688	143160	160535	167946	254480	276889	130436	107424	73873.9	84757.7	68600.1
P05362|ICAM1_HUMAN	P05362	ICAM1	9	9	514.48	57825.3	Intercellular adhesion molecule 1 OS=Homo sapiens OX=9606 GN=ICAM1 PE=1 SV=2	P05362	46160.2	88209.7	133529	292947	175812	55903.6	27060.7	90253.9	113291	80736.7	224880	69164.9	50428	105132	1.33456e+06	51037.9	79727.2	54036.9	37927.6	62526.6	441291	237904	371452	288476	231506	2.25469e+06	5.172e+06	5.50284e+06	6.52369e+06	4.94483e+06
O95881|TXD12_HUMAN	O95881	TXNDC12	6	6	350.84	19205.8	Thioredoxin domain-containing protein 12 OS=Homo sapiens OX=9606 GN=TXNDC12 PE=1 SV=1	O95881	334176	345670	256479	312834	221861	355428	266479	841804	390239	279937	603738	644548	542032	645030	674279	1.32732e+06	2.15178e+06	973106	1.79955e+06	875588	1.59829e+06	1.51853e+06	1.08536e+06	1.49336e+06	2.29832e+06	1.8536e+06	1.13901e+06	3.22516e+06	4.25028e+06	4.08615e+06
P22314|UBA1_HUMAN	P22314	UBA1	49	47	4297.16	117849	Ubiquitin-like modifier-activating enzyme 1 OS=Homo sapiens OX=9606 GN=UBA1 PE=1 SV=3	P22314	1.04218e+08	1.15296e+08	1.19895e+08	9.63488e+07	1.18645e+08	1.32447e+08	1.06698e+08	1.1495e+08	1.19524e+08	1.09413e+08	1.019e+08	1.12304e+08	1.05563e+08	8.25332e+07	5.45341e+07	3.01437e+07	4.01464e+07	3.99315e+07	3.35435e+07	3.03237e+07	3.07543e+07	3.31754e+07	4.36194e+07	2.39696e+07	3.10518e+07	7.69054e+07	1.89406e+07	2.53177e+07	2.54067e+07	2.82301e+07
P16930|FAAA_HUMAN	P16930	FAH	3	3	114.64	46374.4	Fumarylacetoacetase OS=Homo sapiens OX=9606 GN=FAH PE=1 SV=2	P16930	173042	146867	254888	314659	341915	618438	248415	272377	386661	379631	129554	156275	350776	197736	32121.5	22715.5	27257.6	31975.7	8894.66	10893.9	5646.29	14215.6	10652.8	1976.94	8498.09	22022.3	22541.9	4881.95	1201.26	3048.05
Q6FI81|CPIN1_HUMAN	Q6FI81	CIAPIN1	3	3	193.63	33582.3	Anamorsin OS=Homo sapiens OX=9606 GN=CIAPIN1 PE=1 SV=2	Q6FI81	49105.4	22015.2	23207.8	70645	85250.7	345235	297835	249163	370789	576431	60487.9	142310	154047	95190.3	47350.8	7164.66	23822.2	5097.81	5525.79	12472.2	40289.6	29829.1	56007	21034	31294.5	41595.3	44961.7	61634.1	113067	132083
P16070|CD44_HUMAN	P16070	CD44	10	8	887.77	81537.6	CD44 antigen OS=Homo sapiens OX=9606 GN=CD44 PE=1 SV=3	P16070	4.3104e+06	4.53652e+06	4.21394e+06	5.78309e+06	4.06987e+06	7.48257e+06	3.37665e+06	4.59365e+06	4.84089e+06	3.17355e+06	5.97184e+06	4.03861e+06	2.98433e+06	3.04795e+06	9.39469e+06	1.04539e+07	1.13692e+07	8.80931e+06	7.87743e+06	1.54992e+07	1.73317e+07	1.45282e+07	1.97181e+07	1.69426e+07	2.17883e+07	1.25105e+07	2.95239e+07	3.49017e+07	3.2824e+07	2.38208e+07
Q13751|LAMB3_HUMAN	Q13751	LAMB3	6	6	303.58	129572	Laminin subunit beta-3 OS=Homo sapiens OX=9606 GN=LAMB3 PE=1 SV=1	Q13751	15576.6	9768.13	57302.2	8290.97	81727.9	8043.93	11575.3	14366.8	21235.7	4209.88	43028.9	36059.1	32329.9	22573.3	164783	29244.2	4326.01	16557.1	24557.1	13636.4	38238.1	95769.4	114070	78783.5	84731.9	637985	703923	893785	1.68337e+06	1.31914e+06
P41091|IF2G_HUMAN	P41091	EIF2S3	14	13	1026.78	51109.6	Eukaryotic translation initiation factor 2 subunit 3 OS=Homo sapiens OX=9606 GN=EIF2S3 PE=1 SV=3	P41091	1.02452e+07	8.46506e+06	1.1498e+07	1.44824e+07	1.07579e+07	1.11673e+07	6.46413e+06	4.60177e+06	6.75679e+06	9.04869e+06	6.27763e+06	9.33749e+06	8.63315e+06	6.43281e+06	4.98415e+06	1.87314e+06	2.32578e+06	1.70689e+06	1.81775e+06	1.90607e+06	2.66699e+06	3.36322e+06	4.70075e+06	3.25627e+06	4.70717e+06	4.08785e+06	667909	857586	1.05265e+06	853497
Q9BVJ6|UT14A_HUMAN	Q9BVJ6	UTP14A	4	3	165.54	87977.8	U3 small nucleolar RNA-associated protein 14 homolog A OS=Homo sapiens OX=9606 GN=UTP14A PE=1 SV=1	Q9BVJ6	78051.2	94454	12395.6	50818.9	65495.7	4145.46	28835.3	7560.02	7031.96	6616.23	21789.8	32996.3	19980.6	31271.9	174250	587014	417548	290163	92929.2	384615	528591	493091	422557	325561	430899	228212	459879	220955	314495	227603
P61247|RS3A_HUMAN	P61247	RPS3A	34	32	2859.95	29944.9	40S ribosomal protein S3a OS=Homo sapiens OX=9606 GN=RPS3A PE=1 SV=2	P61247	6.11868e+07	4.98051e+07	5.476e+07	6.3678e+07	5.3463e+07	5.04263e+07	3.63859e+07	2.84416e+07	3.59143e+07	4.0208e+07	3.11832e+07	4.12077e+07	3.74793e+07	3.42054e+07	3.13511e+07	2.625e+07	3.43487e+07	2.59595e+07	2.71769e+07	2.57849e+07	2.98326e+07	3.40641e+07	4.0624e+07	3.64465e+07	4.60938e+07	2.57324e+07	1.83974e+07	1.93396e+07	1.72658e+07	1.81364e+07
O75153|CLU_HUMAN	O75153	CLUH	4	3	157.01	146669	Clustered mitochondria protein homolog OS=Homo sapiens OX=9606 GN=CLUH PE=1 SV=2	O75153	677249	377875	429026	663152	472831	441916	271701	241329	315283	342651	131413	218371	137065	98546	114969	245787	372505	272766	227583	462744	231240	295675	337509	251112	387116	149278	39592.8	27601.7	32171.1	42591.6
Q9P015|RM15_HUMAN	Q9P015	MRPL15	9	8	476.97	33419.8	39S ribosomal protein L15, mitochondrial OS=Homo sapiens OX=9606 GN=MRPL15 PE=1 SV=1	Q9P015	71583.3	578796	97875.9	204300	80597.1	264324	149963	191111	167633	94914	310037	345184	365796	220275	809891	1.72072e+06	1.64202e+06	1.33968e+06	1.57729e+06	875109	1.79189e+06	1.82003e+06	1.67542e+06	1.68874e+06	1.83924e+06	634958	1.57562e+06	1.48987e+06	1.855e+06	1.71921e+06
Q99460|PSMD1_HUMAN	Q99460	PSMD1	32	28	2185.88	105836	26S proteasome non-ATPase regulatory subunit 1 OS=Homo sapiens OX=9606 GN=PSMD1 PE=1 SV=2	Q99460	1.34951e+07	1.23277e+07	1.91085e+07	1.34324e+07	1.77675e+07	1.61546e+07	1.03429e+07	1.14049e+07	1.70144e+07	1.0786e+07	1.0047e+07	1.26821e+07	1.15385e+07	1.0924e+07	6.86481e+06	3.57664e+06	4.80178e+06	4.06618e+06	4.76729e+06	3.35147e+06	4.14792e+06	3.95515e+06	5.1917e+06	3.58214e+06	4.52013e+06	9.20149e+06	3.06638e+06	3.23284e+06	4.48444e+06	5.12138e+06
Q9UMS4|PRP19_HUMAN	Q9UMS4	PRPF19	12	12	699	55180.8	Pre-mRNA-processing factor 19 OS=Homo sapiens OX=9606 GN=PRPF19 PE=1 SV=1	Q9UMS4	2.38878e+06	1.70138e+06	3.11819e+06	2.86097e+06	2.36468e+06	1.1944e+06	998614	1.48384e+06	945381	618647	1.30651e+06	1.96844e+06	1.57776e+06	1.52024e+06	2.55442e+06	4.18295e+06	6.26767e+06	3.88214e+06	5.82353e+06	5.22454e+06	6.16098e+06	4.22168e+06	4.71768e+06	4.2146e+06	4.60004e+06	2.44954e+06	1.30173e+06	1.29924e+06	1.99656e+06	896333
Q13573|SNW1_HUMAN	Q13573	SNW1	3	3	128.92	61494.5	SNW domain-containing protein 1 OS=Homo sapiens OX=9606 GN=SNW1 PE=1 SV=1	Q13573	298388	154592	223270	208407	148962	127708	51564.9	36662.5	48860.4	33886.8	88275.1	124682	87599.8	64751.6	112259	328998	385606	265706	255331	462230	319031	271373	418865	346132	317078	118219	159056	157748	217713	118513
P61224|RAP1B_HUMAN	P61224	RAP1B	5	5	374.52	20824.8	Ras-related protein Rap-1b OS=Homo sapiens OX=9606 GN=RAP1B PE=1 SV=1	P61224	1.00985e+06	1.66747e+06	1.38257e+06	1.28946e+06	2.08752e+06	449430	604796	1.68045e+06	560013	261434	541717	833213	650031	482185	2.38468e+06	5.07245e+06	5.56221e+06	4.42423e+06	3.88182e+06	2.48967e+06	6.03032e+06	5.70372e+06	4.78113e+06	4.14449e+06	7.44245e+06	3.70651e+06	9.74626e+06	1.07078e+07	9.34066e+06	1.05114e+07
Q96N66|MBOA7_HUMAN	Q96N66	MBOAT7	4	4	255.2	52765	Lysophospholipid acyltransferase 7 OS=Homo sapiens OX=9606 GN=MBOAT7 PE=1 SV=2	Q96N66	79357.7	32637.5	62309.6	65982.3	62244.2	77408.5	185614	198883	101969	102704	109838	123482	129290	101854	1.60127e+06	1.60893e+06	1.96643e+06	1.29186e+06	1.80461e+06	3.18441e+06	1.07129e+06	1.20502e+06	2.15753e+06	1.3587e+06	1.06527e+06	2.36849e+06	535081	599415	1.05078e+06	952103
Q15019|SEPT2_HUMAN	Q15019	_SEPT2	6	5	348.74	41487.5	Septin-2 OS=Homo sapiens OX=9606 GN=SEPT2 PE=1 SV=1	Q15019	2.72057e+06	2.68834e+06	3.11826e+06	2.9079e+06	2.11286e+06	694153	970228	728085	841550	925105	759202	1.43894e+06	1.01986e+06	1.09851e+06	1.05683e+06	1.79076e+06	2.32463e+06	1.78474e+06	1.80746e+06	843978	859561	792447	799469	879722	1.25878e+06	764927	678928	596281	662548	537407
P00403|COX2_HUMAN	P00403	MT-CO2	5	5	245.07	25565	Cytochrome c oxidase subunit 2 OS=Homo sapiens OX=9606 GN=MT-CO2 PE=1 SV=1	P00403	682198	498820	870299	1.78097e+06	461345	1.75489e+06	529392	1.09824e+06	1.11323e+06	705719	2.06383e+06	1.27691e+06	809753	683161	2.81494e+06	4.83266e+06	5.75242e+06	4.19234e+06	4.7775e+06	6.75532e+06	6.15537e+06	5.70121e+06	5.75513e+06	4.79842e+06	5.85114e+06	3.36139e+06	8.18971e+06	7.71369e+06	1.05136e+07	8.6362e+06
P12236|ADT3_HUMAN	P12236	SLC25A6	8	6	624.03	32866.3	ADP/ATP translocase 3 OS=Homo sapiens OX=9606 GN=SLC25A6 PE=1 SV=4	P12236	1.19988e+06	498268	400201	865130	819470	511313	331114	819220	596835	661042	512881	327981	393152	1.43433e+06	8.35548e+06	1.84785e+07	2.02889e+07	1.49474e+07	7.65334e+06	2.16714e+07	1.05762e+07	1.429e+07	1.3358e+07	1.3547e+07	1.07055e+07	5.57126e+06	5.95778e+06	2.90139e+06	7.34593e+06	4.0016e+06
P08754|GNAI3_HUMAN	P08754	GNAI3	11	10	684.41	40532.2	Guanine nucleotide-binding protein G(k) subunit alpha OS=Homo sapiens OX=9606 GN=GNAI3 PE=1 SV=3	P08754	390318	1.45882e+06	777678	1.17133e+06	758360	589069	549193	842870	560418	837404	579643	336376	917373	704305	4.35424e+06	7.12943e+06	4.96914e+06	6.11224e+06	7.99016e+06	3.27029e+06	8.91237e+06	7.82828e+06	5.66767e+06	7.12682e+06	7.29123e+06	5.11831e+06	1.11909e+07	5.57443e+06	7.3308e+06	5.62871e+06
Q15257|PTPA_HUMAN	Q15257	PTPA	3	3	169.91	40667.6	Serine/threonine-protein phosphatase 2A activator OS=Homo sapiens OX=9606 GN=PTPA PE=1 SV=3	Q15257	1.87807e+06	2.45415e+06	3.1042e+06	1.83537e+06	2.40049e+06	3.33281e+06	2.13604e+06	2.26919e+06	3.15221e+06	2.81564e+06	1.71137e+06	1.95718e+06	2.14185e+06	1.86138e+06	1.14803e+06	713607	823905	948948	582094	405813	513578	717814	456416	589924	427310	1.00901e+06	250353	663893	319324	229287
P08069|IGF1R_HUMAN	P08069	IGF1R	1	1	27.9	154792	Insulin-like growth factor 1 receptor OS=Homo sapiens OX=9606 GN=IGF1R PE=1 SV=1	P08069	1262.76	718.93	687.991	3156.94	566.197	0	0	0	396.514	0	0	0	0	0	1270.36	64364.3	40209.7	47751	118685	85149	12328.2	11783.3	25437.3	28389.9	21938.3	1827.32	33995.5	8336.16	25684.4	21613.1
P10644|KAP0_HUMAN	P10644	PRKAR1A	7	6	395.02	42981.7	cAMP-dependent protein kinase type I-alpha regulatory subunit OS=Homo sapiens OX=9606 GN=PRKAR1A PE=1 SV=1	P10644	2.01781e+06	2.02459e+06	2.44045e+06	2.03304e+06	2.48064e+06	2.5432e+06	1.73537e+06	1.68769e+06	2.5086e+06	2.70885e+06	1.23092e+06	1.46448e+06	1.47608e+06	1.09847e+06	687113	577580	616847	498803	424410	1.11871e+06	849076	630179	729942	593931	828870	840707	318644	552601	464218	351081
O00541|PESC_HUMAN	O00541	PES1	8	8	409.46	68002.7	Pescadillo homolog OS=Homo sapiens OX=9606 GN=PES1 PE=1 SV=1	O00541	519571	589273	817039	1.01675e+06	746206	213657	84545.3	134983	216385	75360.8	460843	423793	305343	281300	487516	912686	1.01021e+06	729470	1.04684e+06	1.43716e+06	996101	941712	924136	920371	672169	538878	362540	167736	289184	366518
Q9NS69|TOM22_HUMAN	Q9NS69	TOMM22	3	3	201.02	15521.6	Mitochondrial import receptor subunit TOM22 homolog OS=Homo sapiens OX=9606 GN=TOMM22 PE=1 SV=3	Q9NS69	13500.8	88790.1	26381.1	29931.6	28378.5	9166.3	28528.4	148555	43376.8	72238.7	36906.9	19857.7	56400.3	36045.7	801921	1.0667e+06	845074	271357	231894	401732	1.80218e+06	1.56531e+06	2.47294e+06	1.68274e+06	3.23479e+06	1.35068e+06	2.53964e+06	5.61271e+06	7.587e+06	3.31478e+06
Q6P4E1|CASC4_HUMAN	Q6P4E1	CASC4	1	1	32.29	49497.9	Protein CASC4 OS=Homo sapiens OX=9606 GN=CASC4 PE=1 SV=2	Q6P4E1	115561	21417.7	30132.9	52604.2	65190.4	132721	137289	100155	82450.2	45262.6	150205	101774	113608	149069	305283	273987	292734	149767	334360	614991	365018	334205	526707	399186	488253	475466	1.1486e+06	1.117e+06	970847	960427
Q9Y2Z0|SGT1_HUMAN	Q9Y2Z0	SUGT1	3	3	141.94	41024.1	Protein SGT1 homolog OS=Homo sapiens OX=9606 GN=SUGT1 PE=1 SV=3	Q9Y2Z0	535392	490806	586612	569042	468693	947668	780017	740009	868903	836522	538439	638699	615866	604837	419782	208241	221606	162815	148368	156304	163525	226057	383776	124543	219419	372235	89033.2	115967	85464.8	105299
Q01469|FABP5_HUMAN	Q01469	FABP5	4	3	319.48	15164.4	Fatty acid-binding protein 5 OS=Homo sapiens OX=9606 GN=FABP5 PE=1 SV=3	Q01469	1.03858e+06	1.00235e+06	1.0975e+06	690126	1.17334e+06	2.2921e+06	2.28111e+06	1.38831e+06	2.81821e+06	1.4368e+06	1.4445e+06	2.71517e+06	1.75216e+06	1.75976e+06	644671	253533	280400	521094	612044	311302	142504	199487	202772	79986.8	200944	632922	145126	170289	91857.3	236649
Q8IZL8|PELP1_HUMAN	Q8IZL8	PELP1	7	7	434.66	119700	Proline-, glutamic acid- and leucine-rich protein 1 OS=Homo sapiens OX=9606 GN=PELP1 PE=1 SV=2	Q8IZL8	84262.7	72255.2	124953	181628	56635.6	54462.8	73853.9	32820.6	19110.6	89495.7	150496	60005.1	176520	131130	539947	1.24804e+06	1.20429e+06	593976	358038	997963	1.14293e+06	1.24572e+06	886324	873399	816047	727230	609477	340654	933838	422381
O96005|CLPT1_HUMAN	O96005	CLPTM1	3	3	142.06	76096.7	Cleft lip and palate transmembrane protein 1 OS=Homo sapiens OX=9606 GN=CLPTM1 PE=1 SV=1	O96005	27285	11249.2	12261.8	31703.8	6303.13	53910.1	3587.1	4200.55	15527.8	20158.4	12894.9	21450.9	5121.18	6656.56	58301.9	346016	330517	299762	241015	445317	224652	329109	311429	308136	300548	119993	160206	122490	166411	115290
P08574|CY1_HUMAN	P08574	CYC1	5	5	360.03	35422	Cytochrome c1, heme protein, mitochondrial OS=Homo sapiens OX=9606 GN=CYC1 PE=1 SV=3	P08574	375624	362453	750291	544461	450451	793181	289381	195418	604589	405139	236700	429018	421657	280725	1.25799e+06	2.77909e+06	3.20621e+06	2.24889e+06	2.75823e+06	4.10139e+06	2.18891e+06	2.15662e+06	3.04878e+06	2.82188e+06	2.85885e+06	1.15692e+06	3.18388e+06	2.87019e+06	3.14251e+06	2.50871e+06
P09914|IFIT1_HUMAN	P09914	IFIT1	18	16	1075.55	55360.4	Interferon-induced protein with tetratricopeptide repeats 1 OS=Homo sapiens OX=9606 GN=IFIT1 PE=1 SV=2	P09914	542082	1.95185e+06	979305	1.04237e+06	619096	4.71703e+06	4.17652e+06	3.70511e+06	4.78597e+06	7.20868e+06	8.49461e+06	9.94658e+06	9.01802e+06	7.77104e+06	6.565e+06	621618	882912	602226	857162	1.08603e+06	1.85883e+06	1.65997e+06	2.28142e+06	855556	1.82163e+06	5.77045e+06	2.86869e+06	1.29732e+06	1.6173e+06	1.37944e+06
Q9Y4E8|UBP15_HUMAN	Q9Y4E8	USP15	5	5	248.73	112419	Ubiquitin carboxyl-terminal hydrolase 15 OS=Homo sapiens OX=9606 GN=USP15 PE=1 SV=3	Q9Y4E8	323941	637773	764258	335615	850005	795883	648501	718130	1.33373e+06	656686	408453	474574	514896	442531	185358	75893.8	67062.4	93508.6	53007.7	109881	85359.1	90784.3	74046.4	39220.7	104762	312505	50232.9	57742.8	42497.3	76317.6
O60568|PLOD3_HUMAN	O60568	PLOD3	15	14	872.09	84785.2	Procollagen-lysine,2-oxoglutarate 5-dioxygenase 3 OS=Homo sapiens OX=9606 GN=PLOD3 PE=1 SV=1	O60568	396975	647318	229213	520957	435368	397444	476982	1.19238e+06	329556	619015	524557	320152	801684	689573	1.97166e+06	2.43005e+06	2.10629e+06	2.20693e+06	2.64071e+06	5.39237e+06	4.16633e+06	3.43749e+06	3.43833e+06	3.05282e+06	4.40847e+06	2.23818e+06	3.45004e+06	3.53497e+06	5.39481e+06	3.56757e+06
P34932|HSP74_HUMAN	P34932	HSPA4	59	55	4618.72	94330.9	Heat shock 70 kDa protein 4 OS=Homo sapiens OX=9606 GN=HSPA4 PE=1 SV=4	P34932	9.67068e+07	7.10825e+07	7.59482e+07	6.61908e+07	8.01678e+07	1.08854e+08	7.49882e+07	7.77643e+07	8.85804e+07	7.89628e+07	7.02889e+07	7.76148e+07	7.49702e+07	6.09273e+07	4.13941e+07	2.3082e+07	2.69809e+07	2.46794e+07	2.4048e+07	1.99011e+07	2.31548e+07	2.34913e+07	3.08714e+07	2.06908e+07	2.69581e+07	5.69946e+07	1.51321e+07	1.47816e+07	1.63761e+07	1.56757e+07
P08238|HS90B_HUMAN	P08238	HSP90AB1	66	51	7266.68	83264.2	Heat shock protein HSP 90-beta OS=Homo sapiens OX=9606 GN=HSP90AB1 PE=1 SV=4	P08238	3.5344e+08	2.62223e+08	3.17281e+08	2.31613e+08	2.90342e+08	5.49062e+08	3.30551e+08	3.37367e+08	4.78078e+08	4.09572e+08	2.40107e+08	2.94908e+08	2.28707e+08	1.84007e+08	1.16344e+08	5.90771e+07	1.04584e+08	5.60737e+07	7.15222e+07	7.10439e+07	7.7e+07	7.73595e+07	1.55964e+08	7.77383e+07	9.4635e+07	1.70065e+08	4.74157e+07	7.65393e+07	6.9804e+07	1.10518e+08
Q9H4G0|E41L1_HUMAN	Q9H4G0	EPB41L1	5	4	342.09	98502.8	Band 4.1-like protein 1 OS=Homo sapiens OX=9606 GN=EPB41L1 PE=1 SV=2	Q9H4G0	1.33419e+06	737914	828421	985958	829256	541555	426964	294568	453307	573641	130532	347478	277300	229355	186007	229952	391921	214102	318905	399592	106828	105953	228909	131993	123387	232244	63985.5	67500.4	43129	61836.8
P51812|KS6A3_HUMAN	P51812	RPS6KA3	3	3	158.48	83736	Ribosomal protein S6 kinase alpha-3 OS=Homo sapiens OX=9606 GN=RPS6KA3 PE=1 SV=1	P51812	531672	472300	567367	481287	627338	687013	327650	516355	554760	562502	224206	366369	378450	309850	193756	21057.1	98096.5	36362.2	39558.1	53971.7	27672.8	37706	55133.1	19887.3	35091.9	218325	12662.1	100284	59119.1	28840.5
Q15392|DHC24_HUMAN	Q15392	DHCR24	2	2	100.51	60101.3	Delta(24)-sterol reductase OS=Homo sapiens OX=9606 GN=DHCR24 PE=1 SV=2	Q15392	88605.2	22788.4	51431.5	51285.8	14783.5	18036.6	17004.6	17066.7	12530.2	25066.2	15192.1	30074.3	16117.1	21972.2	155984	788747	731730	657076	794857	1.40723e+06	135346	59119.7	256578	103670	181909	362926	116476	74573.9	209246	167628
Q92575|UBXN4_HUMAN	Q92575	UBXN4	6	6	359.12	56777.6	UBX domain-containing protein 4 OS=Homo sapiens OX=9606 GN=UBXN4 PE=1 SV=2	Q92575	173918	188422	204491	264759	117596	197756	190726	88551.8	215249	121977	91055.9	132000	96404.3	128033	517945	988136	912688	497563	247511	877026	1.49301e+06	1.28379e+06	1.65398e+06	1.69087e+06	2.09734e+06	560791	1.53121e+06	1.50995e+06	1.74014e+06	1.39234e+06
Q7Z3B4|NUP54_HUMAN	Q7Z3B4	NUP54	2	2	103.74	55435.5	Nucleoporin p54 OS=Homo sapiens OX=9606 GN=NUP54 PE=1 SV=2	Q7Z3B4	22749.2	72264.4	47731.3	45615.6	44410.7	36053.7	56245.7	59461	44916	90879.1	48293.4	73258.6	70630.2	46412.4	146935	214740	180995	135095	188222	308656	188755	145057	232614	268856	243865	196192	455040	549787	410056	290496
Q12860|CNTN1_HUMAN	Q12860	CNTN1	8	8	404.27	113320	Contactin-1 OS=Homo sapiens OX=9606 GN=CNTN1 PE=1 SV=1	Q12860	757471	855498	914924	975259	805368	357142	130740	289415	430194	180531	50246.3	98128.1	157829	162394	250816	2.49863e+06	2.50324e+06	2.31687e+06	2.83673e+06	3.78951e+06	774760	706929	842557	699823	846975	322302	1.68646e+06	2.41273e+06	2.8543e+06	1.85857e+06
P02786|TFR1_HUMAN	P02786	TFRC	19	16	1214.57	84871.4	Transferrin receptor protein 1 OS=Homo sapiens OX=9606 GN=TFRC PE=1 SV=2	P02786	2.60478e+06	5.13219e+06	3.78959e+06	6.1453e+06	3.34418e+06	2.64569e+06	3.59737e+06	6.42463e+06	3.85557e+06	5.02882e+06	3.86294e+06	2.62953e+06	3.8743e+06	3.4232e+06	8.90469e+06	1.47131e+07	1.41054e+07	1.21235e+07	1.639e+07	2.90383e+07	1.47298e+07	1.58439e+07	1.94271e+07	1.50165e+07	1.52486e+07	1.24292e+07	1.57972e+07	1.3493e+07	2.51532e+07	1.92534e+07
Q14204|DYHC1_HUMAN	Q14204	DYNC1H1	62	62	3698.46	532412	Cytoplasmic dynein 1 heavy chain 1 OS=Homo sapiens OX=9606 GN=DYNC1H1 PE=1 SV=5	Q14204	2.61091e+07	1.55195e+07	2.16811e+07	2.54313e+07	2.05722e+07	1.88898e+07	1.06029e+07	1.00006e+07	9.42099e+06	1.34394e+07	2.17723e+07	1.38669e+07	1.56866e+07	1.23703e+07	1.0425e+07	8.36779e+06	8.8109e+06	9.84678e+06	6.13028e+06	6.67161e+06	3.81198e+06	3.14429e+06	3.26749e+06	2.86916e+06	3.80269e+06	1.15411e+07	3.31714e+06	3.12311e+06	2.81437e+06	3.63599e+06
Q9P0L0|VAPA_HUMAN	Q9P0L0	VAPA	14	14	964.01	27893.2	Vesicle-associated membrane protein-associated protein A OS=Homo sapiens OX=9606 GN=VAPA PE=1 SV=3	Q9P0L0	760864	590162	699418	1.31212e+06	781100	544163	986886	2.00114e+06	1.24941e+06	831513	865179	812797	757405	1.26325e+06	3.47475e+06	4.42975e+06	4.78315e+06	2.58016e+06	3.10497e+06	5.33389e+06	5.46759e+06	4.55271e+06	6.34316e+06	7.95848e+06	8.8985e+06	3.43577e+06	7.64863e+06	8.2871e+06	8.01593e+06	5.7533e+06
P48444|COPD_HUMAN	P48444	ARCN1	9	8	564.65	57210.5	Coatomer subunit delta OS=Homo sapiens OX=9606 GN=ARCN1 PE=1 SV=1	P48444	2.2042e+06	2.68222e+06	3.37833e+06	2.7152e+06	2.71554e+06	3.50644e+06	2.47219e+06	2.19194e+06	3.57411e+06	4.20942e+06	2.52085e+06	3.41837e+06	3.57461e+06	2.66727e+06	2.00387e+06	776618	1.08469e+06	732047	705385	579810	1.54147e+06	1.38066e+06	1.73467e+06	1.08911e+06	1.67881e+06	1.6898e+06	525438	460917	671301	701406
P08621|RU17_HUMAN	P08621	SNRNP70	18	16	995.38	51556.7	U1 small nuclear ribonucleoprotein 70 kDa OS=Homo sapiens OX=9606 GN=SNRNP70 PE=1 SV=2	P08621	3.81818e+06	2.77003e+06	4.10758e+06	4.17201e+06	2.95091e+06	884169	602875	900270	1.39177e+06	593215	2.87864e+06	2.75398e+06	2.87779e+06	2.89244e+06	3.15824e+06	3.0792e+06	3.35982e+06	2.79416e+06	5.61694e+06	4.77148e+06	3.3211e+06	2.20392e+06	2.63827e+06	3.38395e+06	3.1506e+06	3.40247e+06	3.72812e+06	2.34592e+06	2.63032e+06	2.02542e+06
P61106|RAB14_HUMAN	P61106	RAB14	5	5	371.09	23896.9	Ras-related protein Rab-14 OS=Homo sapiens OX=9606 GN=RAB14 PE=1 SV=4	P61106	2.23592e+06	1.47902e+06	1.81044e+06	1.91303e+06	1.9512e+06	1.10435e+06	1.15886e+06	1.32134e+06	1.40229e+06	1.04427e+06	716447	810294	670592	978764	4.07915e+06	4.15732e+06	4.55736e+06	2.69159e+06	2.57257e+06	4.36867e+06	6.09689e+06	5.41706e+06	6.87962e+06	5.56179e+06	6.66055e+06	4.66658e+06	8.13113e+06	7.56294e+06	8.73773e+06	8.88837e+06
Q9UIA9|XPO7_HUMAN	Q9UIA9	XPO7	4	3	218.35	123907	Exportin-7 OS=Homo sapiens OX=9606 GN=XPO7 PE=1 SV=3	Q9UIA9	874960	829482	1.12464e+06	650520	1.27042e+06	803294	495815	494081	623198	825197	328341	595174	608442	464182	245365	216163	297477	205297	107385	236459	138745	158817	187319	104045	110966	244128	49849.1	50794.4	74615.7	123409
Q14974|IMB1_HUMAN	Q14974	KPNB1	30	30	2692.17	97170.2	Importin subunit beta-1 OS=Homo sapiens OX=9606 GN=KPNB1 PE=1 SV=2	Q14974	5.72793e+07	7.49947e+07	8.5642e+07	5.39512e+07	7.72856e+07	6.45012e+07	5.42414e+07	5.71688e+07	8.90305e+07	6.59482e+07	4.95397e+07	5.65778e+07	4.67159e+07	4.04756e+07	2.47787e+07	2.31186e+07	2.57568e+07	2.43117e+07	2.53162e+07	2.26737e+07	2.63762e+07	2.38905e+07	2.53233e+07	1.89217e+07	2.36799e+07	3.8175e+07	1.75689e+07	1.54486e+07	1.95876e+07	1.74626e+07
O75521|ECI2_HUMAN	O75521	ECI2	4	4	262.69	43585.2	Enoyl-CoA delta isomerase 2, mitochondrial OS=Homo sapiens OX=9606 GN=ECI2 PE=1 SV=4	O75521	37426.2	83550.2	99057.1	81853.2	23152.1	41340	86692.8	91531.7	73733.7	113602	37386.2	10478.1	96177.8	31433.5	513033	1.02981e+06	1.1415e+06	438851	581661	682421	1.47565e+06	1.2895e+06	1.85637e+06	994437	1.40349e+06	812497	1.7458e+06	3.04749e+06	3.12504e+06	2.95851e+06
P40261|NNMT_HUMAN	P40261	NNMT	4	3	279.92	29574	Nicotinamide N-methyltransferase OS=Homo sapiens OX=9606 GN=NNMT PE=1 SV=1	P40261	542166	842272	1.01361e+06	807324	749327	2.92917e+06	2.80244e+06	2.1005e+06	3.3414e+06	2.26655e+06	3.65745e+06	3.52133e+06	3.12863e+06	3.24763e+06	1.79968e+06	114074	145316	118998	212187	182298	210941	179506	597961	78977.1	81787.6	1.33803e+06	82155.8	128370	269412	252965
Q2NL82|TSR1_HUMAN	Q2NL82	TSR1	4	4	280.78	91810.1	Pre-rRNA-processing protein TSR1 homolog OS=Homo sapiens OX=9606 GN=TSR1 PE=1 SV=1	Q2NL82	1.29677e+06	1.42064e+06	2.10423e+06	1.85606e+06	1.63063e+06	1.05111e+06	249967	329330	677786	454991	101016	299406	292119	147034	80860	173618	258426	102528	179001	271536	652270	642381	793653	399269	805992	162844	53758.3	131008	103947	154817
Q9BXP5|SRRT_HUMAN	Q9BXP5	SRRT	19	17	1066.87	100667	Serrate RNA effector molecule homolog OS=Homo sapiens OX=9606 GN=SRRT PE=1 SV=1	Q9BXP5	6.04386e+06	6.32609e+06	8.37861e+06	5.70054e+06	5.99272e+06	1.84173e+06	2.11973e+06	2.20456e+06	2.76451e+06	1.28813e+06	4.2243e+06	4.47283e+06	3.96071e+06	3.42511e+06	3.10204e+06	6.20705e+06	6.651e+06	6.13919e+06	8.45621e+06	3.92989e+06	8.01528e+06	5.83203e+06	4.07178e+06	5.98754e+06	7.65717e+06	9.56967e+06	6.6422e+06	8.04518e+06	1.14225e+07	9.33224e+06
Q00325|MPCP_HUMAN	Q00325	SLC25A3	10	8	568.51	40094.9	Phosphate carrier protein, mitochondrial OS=Homo sapiens OX=9606 GN=SLC25A3 PE=1 SV=2	Q00325	201573	299386	553835	209487	145974	1.36728e+06	159318	183497	342246	295707	283135	320319	211141	198308	2.99105e+06	6.99589e+06	8.2301e+06	7.31283e+06	5.51342e+06	1.03634e+07	2.9483e+06	3.49422e+06	6.23611e+06	5.08925e+06	3.92764e+06	4.69559e+06	2.76765e+06	2.08018e+06	3.58322e+06	2.81047e+06
Q9UNM6|PSD13_HUMAN	Q9UNM6	PSMD13	16	15	953.54	42945.5	26S proteasome non-ATPase regulatory subunit 13 OS=Homo sapiens OX=9606 GN=PSMD13 PE=1 SV=2	Q9UNM6	8.67854e+06	9.66584e+06	1.11041e+07	8.48134e+06	1.03783e+07	9.06528e+06	7.21716e+06	7.02093e+06	1.03726e+07	7.13485e+06	4.19801e+06	7.33168e+06	7.79063e+06	7.08164e+06	4.00339e+06	3.14879e+06	3.24672e+06	2.81385e+06	3.92482e+06	3.94287e+06	4.31618e+06	3.76252e+06	3.83416e+06	3.89731e+06	4.63485e+06	4.41036e+06	2.85034e+06	3.19085e+06	4.01053e+06	4.10162e+06
P62937|PPIA_HUMAN	P62937	PPIA	19	17	2197.05	18012.5	Peptidyl-prolyl cis-trans isomerase A OS=Homo sapiens OX=9606 GN=PPIA PE=1 SV=2	P62937	1.92192e+08	1.64605e+08	1.64969e+08	1.21231e+08	1.53549e+08	3.21002e+08	2.04761e+08	1.6631e+08	2.51557e+08	1.81099e+08	1.705e+08	2.3675e+08	2.04511e+08	1.57698e+08	1.17795e+08	6.67513e+07	8.74572e+07	5.38439e+07	6.26076e+07	7.72334e+07	5.06637e+07	5.98724e+07	7.95427e+07	4.4248e+07	8.29182e+07	1.08419e+08	7.27087e+07	1.12217e+08	9.16959e+07	8.46826e+07
P30041|PRDX6_HUMAN	P30041	PRDX6	14	12	1067.69	25035	Peroxiredoxin-6 OS=Homo sapiens OX=9606 GN=PRDX6 PE=1 SV=3	P30041	6.8201e+06	4.00141e+06	8.77419e+06	4.23087e+06	7.57715e+06	1.2914e+07	9.3936e+06	5.51459e+06	1.3888e+07	1.1326e+07	7.39782e+06	9.90243e+06	9.91149e+06	9.16106e+06	3.71755e+06	1.46725e+06	1.81134e+06	1.29478e+06	1.85885e+06	693641	1.2599e+06	1.11365e+06	1.94013e+06	1.06352e+06	1.14077e+06	3.6315e+06	594889	1.47664e+06	1.3959e+06	1.34336e+06
P27694|RFA1_HUMAN	P27694	RPA1	8	7	444.58	68138.3	Replication protein A 70 kDa DNA-binding subunit OS=Homo sapiens OX=9606 GN=RPA1 PE=1 SV=2	P27694	1.72532e+06	1.71674e+06	1.78252e+06	2.78834e+06	1.23773e+06	654973	345254	366026	399837	574747	489325	565731	965897	365693	539748	250437	332265	223890	127853	444803	252841	210101	209063	230703	503376	297752	138772	133969	201387	202772
Q14344|GNA13_HUMAN	Q14344	GNA13	4	3	258.65	44049.6	Guanine nucleotide-binding protein subunit alpha-13 OS=Homo sapiens OX=9606 GN=GNA13 PE=1 SV=2	Q14344	474141	686282	555306	755893	625248	482967	331184	349645	400399	265725	291907	381237	171522	181579	942465	2.23419e+06	3.04214e+06	1.93968e+06	1.83347e+06	710500	2.63543e+06	2.58194e+06	3.4081e+06	2.35326e+06	3.34317e+06	1.14244e+06	3.48923e+06	4.11881e+06	4.36023e+06	3.86567e+06
Q96T76|MMS19_HUMAN	Q96T76	MMS19	5	5	217.66	113289	MMS19 nucleotide excision repair protein homolog OS=Homo sapiens OX=9606 GN=MMS19 PE=1 SV=2	Q96T76	1.28507e+06	673277	1.07329e+06	969049	1.41549e+06	1.39818e+06	1.13702e+06	1.05155e+06	866253	894706	904153	371539	672510	666730	409324	374592	199454	310983	165521	580578	113481	235480	162134	170048	147496	268928	47026.9	49464.1	67806.8	147278
Q9UNK0|STX8_HUMAN	Q9UNK0	STX8	1	1	155.41	26906.7	Syntaxin-8 OS=Homo sapiens OX=9606 GN=STX8 PE=1 SV=2	Q9UNK0	135310	89287.2	42583.8	110712	67095.7	195831	107619	358410	96319.5	95545	85195	98645.5	70270.4	70268.5	478324	1.13412e+06	1.37017e+06	927741	616658	623710	1.0809e+06	905461	1.24137e+06	933569	1.26358e+06	388970	1.23063e+06	1.84463e+06	1.45338e+06	1.278e+06
O95299|NDUAA_HUMAN	O95299	NDUFA10	1	1	59	40750.6	NADH dehydrogenase [ubiquinone] 1 alpha subcomplex subunit 10, mitochondrial OS=Homo sapiens OX=9606 GN=NDUFA10 PE=1 SV=1	O95299	14421.7	26346.9	14107.9	13533.4	5276.15	10570.3	19684.9	12433.4	16469.8	44348.7	3390.38	17659.4	35730.5	17507.3	21394.2	244091	241864	131483	132157	275539	157605	117115	161619	155781	185442	47102.3	93194.9	89081.5	117510	64875.2
Q9Y570|PPME1_HUMAN	Q9Y570	PPME1	6	6	359.42	42315.4	Protein phosphatase methylesterase 1 OS=Homo sapiens OX=9606 GN=PPME1 PE=1 SV=3	Q9Y570	2.10023e+06	2.89346e+06	2.92909e+06	2.45379e+06	2.55678e+06	4.05292e+06	2.98573e+06	2.7555e+06	4.39084e+06	3.41964e+06	1.36396e+06	2.24644e+06	1.98029e+06	1.46736e+06	603519	447972	764127	447937	536411	218445	520213	458250	885831	421644	484717	903334	120843	327419	228784	304615
Q92900|RENT1_HUMAN	Q92900	UPF1	12	11	673.6	124345	Regulator of nonsense transcripts 1 OS=Homo sapiens OX=9606 GN=UPF1 PE=1 SV=2	Q92900	1.4071e+06	1.22533e+06	1.69799e+06	2.48857e+06	1.40413e+06	701922	352953	362671	501148	842937	688737	718849	1.18732e+06	362044	466331	777067	903876	787567	964721	718278	539089	533593	676353	688967	813911	298564	152920	74592.2	114150	132026
P56192|SYMC_HUMAN	P56192	MARS	14	13	928.83	101116	Methionine--tRNA ligase, cytoplasmic OS=Homo sapiens OX=9606 GN=MARS PE=1 SV=2	P56192	1.10955e+07	1.06262e+07	1.0167e+07	1.00897e+07	9.4494e+06	8.54027e+06	6.12871e+06	6.42181e+06	7.26713e+06	9.18397e+06	5.42946e+06	6.27981e+06	6.39638e+06	4.46394e+06	3.37732e+06	2.23364e+06	2.34229e+06	2.28267e+06	1.82846e+06	1.48404e+06	2.36397e+06	3.17164e+06	3.20054e+06	2.89172e+06	2.79863e+06	4.16057e+06	827778	492673	754843	553015
Q15637|SF01_HUMAN	Q15637	SF1	7	7	453.49	68329.9	Splicing factor 1 OS=Homo sapiens OX=9606 GN=SF1 PE=1 SV=4	Q15637	3.50942e+06	2.47919e+06	2.41531e+06	2.6326e+06	2.06355e+06	1.17695e+06	797281	671683	851089	691903	1.33934e+06	1.49669e+06	1.7413e+06	1.20886e+06	2.38922e+06	4.2691e+06	4.33636e+06	3.31339e+06	2.0409e+06	3.0996e+06	3.88046e+06	2.87615e+06	2.85033e+06	2.77999e+06	4.66438e+06	2.36356e+06	2.93784e+06	2.34301e+06	2.61205e+06	1.94633e+06
Q9BUJ2|HNRL1_HUMAN	Q9BUJ2	HNRNPUL1	26	25	1889.95	95738.8	Heterogeneous nuclear ribonucleoprotein U-like protein 1 OS=Homo sapiens OX=9606 GN=HNRNPUL1 PE=1 SV=2	Q9BUJ2	2.12704e+07	3.16831e+07	3.77747e+07	2.67271e+07	3.1479e+07	6.40673e+06	4.37208e+06	5.87472e+06	9.75926e+06	2.90936e+06	1.57872e+07	2.23817e+07	1.46881e+07	1.32649e+07	1.46811e+07	2.35147e+07	2.80839e+07	2.31443e+07	3.10735e+07	1.76907e+07	2.13982e+07	1.81114e+07	2.12999e+07	1.84159e+07	2.11445e+07	2.62471e+07	1.56961e+07	1.46671e+07	2.30713e+07	2.17101e+07
Q3LXA3|TKFC_HUMAN	Q3LXA3	TKFC	6	4	307.82	58947.2	Triokinase/FMN cyclase OS=Homo sapiens OX=9606 GN=TKFC PE=1 SV=2	Q3LXA3	622693	581309	682882	645163	717325	535138	467212	548690	622040	565581	376698	447818	355215	300637	142745	76045.5	137824	237940	153192	157049	11405.3	25293.4	92900.2	31508.1	24521.8	191388	17129.6	51576.3	44303.6	15789.5
Q14444|CAPR1_HUMAN	Q14444	CAPRIN1	9	9	520.48	78366.3	Caprin-1 OS=Homo sapiens OX=9606 GN=CAPRIN1 PE=1 SV=2	Q14444	3.63952e+06	2.81717e+06	4.19495e+06	4.80412e+06	4.70648e+06	2.46113e+06	1.52653e+06	1.12347e+06	2.13908e+06	1.9565e+06	1.16025e+06	1.35395e+06	1.64717e+06	1.2802e+06	948343	1.75683e+06	1.98889e+06	1.60255e+06	1.02338e+06	1.13684e+06	2.982e+06	2.07775e+06	2.52957e+06	2.57124e+06	3.97354e+06	1.00908e+06	1.01666e+06	826436	770607	750583
Q9UKV3|ACINU_HUMAN	Q9UKV3	ACIN1	8	8	419.61	151861	Apoptotic chromatin condensation inducer in the nucleus OS=Homo sapiens OX=9606 GN=ACIN1 PE=1 SV=2	Q9UKV3	445385	427561	574082	763168	624027	215703	213499	175938	146503	68576.8	353345	394015	286519	295162	414305	974170	1.14125e+06	798062	1.60171e+06	886397	922961	656637	748173	709358	970473	443452	900925	554535	901361	437810
P30086|PEBP1_HUMAN	P30086	PEBP1	11	11	841.12	21056.8	Phosphatidylethanolamine-binding protein 1 OS=Homo sapiens OX=9606 GN=PEBP1 PE=1 SV=3	P30086	2.17186e+07	1.50123e+07	2.04972e+07	1.34307e+07	1.9832e+07	2.91738e+07	2.43877e+07	1.92061e+07	2.63712e+07	2.43735e+07	1.22345e+07	2.22413e+07	1.92884e+07	1.65288e+07	9.48478e+06	5.4371e+06	8.24325e+06	4.43446e+06	6.7887e+06	2.50416e+06	2.94268e+06	4.19936e+06	3.02441e+06	2.62505e+06	2.83335e+06	1.06742e+07	3.40288e+06	1.84885e+06	2.10471e+06	1.71666e+06
O15031|PLXB2_HUMAN	O15031	PLXNB2	3	3	148.3	205126	Plexin-B2 OS=Homo sapiens OX=9606 GN=PLXNB2 PE=1 SV=3	O15031	13670.5	7158.42	9146.14	8158.36	38506.4	46626	47716.6	23402	12484.6	9354.36	9538.61	11871.6	9196.69	32371.9	77131.4	233589	329011	268364	214773	495513	147091	148712	183709	84220.6	155630	110217	420904	410027	461777	293600
O14556|G3PT_HUMAN	O14556	GAPDHS	2	2	79.48	44501.2	Glyceraldehyde-3-phosphate dehydrogenase, testis-specific OS=Homo sapiens OX=9606 GN=GAPDHS PE=1 SV=2	O14556	785532	548550	585722	669070	548072	1.18178e+06	881400	768171	1.01789e+06	973439	931728	1.03175e+06	841664	518301	481713	197458	296057	161338	241444	322109	113925	132114	334586	93113.6	157935	431761	182461	381711	290527	303145
Q9UL25|RAB21_HUMAN	Q9UL25	RAB21	3	3	140.13	24347.6	Ras-related protein Rab-21 OS=Homo sapiens OX=9606 GN=RAB21 PE=1 SV=3	Q9UL25	569616	359272	319436	405022	384831	254139	141109	155070	250560	384150	102313	215614	156640	140338	496678	799908	975742	599451	543336	356441	1.31468e+06	1.30842e+06	1.37447e+06	1.15104e+06	1.83167e+06	810792	1.38158e+06	1.34675e+06	1.86019e+06	1.79326e+06
P49257|LMAN1_HUMAN	P49257	LMAN1	6	6	298.74	57549	Protein ERGIC-53 OS=Homo sapiens OX=9606 GN=LMAN1 PE=1 SV=2	P49257	204621	811411	313215	562817	455303	345455	469548	454011	368582	454321	651626	421383	587632	369509	1.22105e+06	1.36952e+06	1.73799e+06	1.19456e+06	1.77606e+06	1.77225e+06	2.11752e+06	1.91642e+06	2.08473e+06	2.16651e+06	2.28314e+06	1.19401e+06	2.57176e+06	3.18515e+06	4.68906e+06	2.94274e+06
O15042|SR140_HUMAN	O15042	U2SURP	2	2	88.79	118292	U2 snRNP-associated SURP motif-containing protein OS=Homo sapiens OX=9606 GN=U2SURP PE=1 SV=2	O15042	88529.2	203774	158507	179007	86075.7	146124	102470	128062	105931	80825.9	145033	119908	112952	113129	360877	598597	430144	287255	798351	720167	404068	436860	373706	449963	437676	396870	951796	1.14817e+06	1.10533e+06	1.21844e+06
Q92598|HS105_HUMAN	Q92598	HSPH1	42	41	2966.71	96865	Heat shock protein 105 kDa OS=Homo sapiens OX=9606 GN=HSPH1 PE=1 SV=1	Q92598	3.48156e+07	2.58325e+07	2.65927e+07	2.31721e+07	2.84631e+07	6.41531e+07	4.87494e+07	4.70594e+07	5.25911e+07	4.95534e+07	3.73428e+07	4.16688e+07	3.74718e+07	3.20047e+07	2.09366e+07	1.03845e+07	1.00024e+07	1.12066e+07	1.24139e+07	1.06551e+07	1.16993e+07	1.34808e+07	1.57322e+07	1.23832e+07	1.25423e+07	3.19144e+07	7.43009e+06	8.17539e+06	8.68165e+06	8.14324e+06
Q9H993|ARMT1_HUMAN	Q9H993	ARMT1	1	1	43.22	51172.4	Protein-glutamate O-methyltransferase OS=Homo sapiens OX=9606 GN=ARMT1 PE=1 SV=1	Q9H993	58219.2	51814.7	79005.7	60896.6	68639.6	152194	114126	54453.5	106229	89352.3	46179.7	70358.7	75838.2	75692.5	31637.6	7019.29	3838.18	4600.27	18981.1	1641.83	5616.1	4303.69	6973.55	3317.89	1780.29	22702.5	6445.89	12688.6	1584.31	7976.47
Q86UE4|LYRIC_HUMAN	Q86UE4	MTDH	7	7	541.66	63837.1	Protein LYRIC OS=Homo sapiens OX=9606 GN=MTDH PE=1 SV=2	Q86UE4	668236	704479	419785	854490	413989	343310	692653	726699	276433	462057	458194	368155	533166	693327	2.04974e+06	3.81185e+06	2.40476e+06	1.48534e+06	794671	2.12189e+06	5.31397e+06	3.87643e+06	5.77009e+06	4.73674e+06	5.68107e+06	2.07972e+06	6.68859e+06	5.57312e+06	5.2914e+06	5.96996e+06
P42224|STAT1_HUMAN	P42224	STAT1	19	19	1241.66	87334.8	Signal transducer and activator of transcription 1-alpha/beta OS=Homo sapiens OX=9606 GN=STAT1 PE=1 SV=2	P42224	2.77028e+06	3.76767e+06	5.12864e+06	3.45439e+06	4.62217e+06	1.26619e+07	9.20589e+06	7.93978e+06	1.61826e+07	1.63334e+07	1.01598e+07	1.34841e+07	9.8956e+06	9.41636e+06	5.40785e+06	841229	781189	980454	545354	1.41516e+06	1.6061e+06	2.24336e+06	2.41339e+06	1.48052e+06	2.00054e+06	7.11282e+06	1.47593e+06	983466	687573	1.24112e+06
Q5VYK3|ECM29_HUMAN	Q5VYK3	ECPAS	16	16	841.8	204289	Proteasome adapter and scaffold protein ECM29 OS=Homo sapiens OX=9606 GN=ECPAS PE=1 SV=2	Q5VYK3	3.86309e+06	6.09938e+06	7.30589e+06	4.57757e+06	6.3868e+06	7.64703e+06	4.82716e+06	3.65836e+06	8.52535e+06	7.31592e+06	9.5332e+06	5.97606e+06	4.15338e+06	3.53128e+06	2.10276e+06	975033	847942	801414	1.43181e+06	1.06254e+06	606470	795819	870788	554636	626608	2.53636e+06	220498	475165	376071	496589
Q9Y3B2|EXOS1_HUMAN	Q9Y3B2	EXOSC1	1	1	68.07	21451.7	Exosome complex component CSL4 OS=Homo sapiens OX=9606 GN=EXOSC1 PE=1 SV=1	Q9Y3B2	39983.8	47939.1	70880.4	83889.9	44764.9	0	7.20262	0	5948.82	0	7987.38	43062.9	39829.9	17894.3	24763.4	107179	176373	95594.5	188314	256030	112330	92081.2	166782	179920	162202	32186.7	25119.4	35945.8	79107.7	48677.5
Q9Y5L0|TNPO3_HUMAN	Q9Y5L0	TNPO3	8	8	472.98	104203	Transportin-3 OS=Homo sapiens OX=9606 GN=TNPO3 PE=1 SV=3	Q9Y5L0	1.41883e+06	1.35497e+06	1.9763e+06	1.61541e+06	2.08221e+06	1.75331e+06	1.16026e+06	946661	1.84157e+06	1.80173e+06	1.00141e+06	743504	1.46715e+06	1.33489e+06	603042	439005	280605	531780	437243	197527	466420	508452	314371	292563	387249	426621	81809.3	47384.1	141001	135360
Q12765|SCRN1_HUMAN	Q12765	SCRN1	6	6	362.23	46382.1	Secernin-1 OS=Homo sapiens OX=9606 GN=SCRN1 PE=1 SV=2	Q12765	1.21382e+06	593581	685577	601114	773632	1.73747e+06	1.65606e+06	1.72341e+06	1.22407e+06	1.19819e+06	197902	478697	406053	441314	281201	190522	229415	205737	260681	150543	54585.3	107080	225620	52399.8	23903.3	292223	38608.4	41572	37375.4	22073.2
Q9GZL7|WDR12_HUMAN	Q9GZL7	WDR12	2	2	90.33	47708	Ribosome biogenesis protein WDR12 OS=Homo sapiens OX=9606 GN=WDR12 PE=1 SV=2	Q9GZL7	288784	383127	421543	394601	184335	34742.9	41859.9	133314	82712.3	66693.5	727456	212131	254849	308703	433097	994697	865730	558394	1.2554e+06	702441	1.07629e+06	719907	773020	918147	927780	573479	156893	157470	334181	217261
Q9H4A4|AMPB_HUMAN	Q9H4A4	RNPEP	14	14	1006.38	72595.9	Aminopeptidase B OS=Homo sapiens OX=9606 GN=RNPEP PE=1 SV=2	Q9H4A4	7.97861e+06	9.81468e+06	1.26116e+07	7.16273e+06	1.20004e+07	8.72816e+06	9.01461e+06	8.11206e+06	1.50514e+07	1.07967e+07	5.82692e+06	9.80971e+06	6.96167e+06	6.724e+06	2.95683e+06	1.72718e+06	1.49823e+06	1.72144e+06	2.61845e+06	394259	724725	879320	1.04154e+06	656056	694146	3.76356e+06	337967	376824	448415	411324
Q9NZC3|GDE1_HUMAN	Q9NZC3	GDE1	7	7	368.93	37718.4	Glycerophosphodiester phosphodiesterase 1 OS=Homo sapiens OX=9606 GN=GDE1 PE=1 SV=1	Q9NZC3	144186	98679.2	151585	128531	185482	88652.3	60792.7	65225.1	210127	52537.1	361290	169175	135781	70310.8	343684	489484	466852	547070	759253	1.01403e+06	603853	559706	745496	597106	689597	440118	949282	1.05131e+06	1.28317e+06	1.20886e+06
Q13564|ULA1_HUMAN	Q13564	NAE1	4	4	225.17	60246.4	NEDD8-activating enzyme E1 regulatory subunit OS=Homo sapiens OX=9606 GN=NAE1 PE=1 SV=1	Q13564	1.15587e+06	1.28546e+06	1.28029e+06	1.28962e+06	1.22524e+06	1.43735e+06	1.06514e+06	1.01037e+06	1.29644e+06	1.07919e+06	905687	1.00369e+06	1.02914e+06	805769	385481	179951	219053	244978	200626	435188	255185	220168	328894	208801	347061	570598	103249	164287	282554	157012
Q9UHA3|RLP24_HUMAN	Q9UHA3	RSL24D1	1	1	41.92	19621.1	Probable ribosome biogenesis protein RLP24 OS=Homo sapiens OX=9606 GN=RSL24D1 PE=1 SV=1	Q9UHA3	12887.2	3339.94	10042.2	3705	3609.38	943.527	800.978	1052.27	14242	5313.67	19096.5	24208.3	10347.9	8089.57	47678.4	94032	108171	73273.7	96873.8	109789	75801.5	67991.1	86714.7	102575	55159.8	75055.2	83130.3	53183.9	48969.6	39404.8
Q14914|PTGR1_HUMAN	Q14914	PTGR1	15	15	1189.35	35869.8	Prostaglandin reductase 1 OS=Homo sapiens OX=9606 GN=PTGR1 PE=1 SV=2	Q14914	1.35543e+07	1.3638e+07	1.80442e+07	1.13165e+07	1.59874e+07	2.47348e+07	1.46549e+07	1.02204e+07	2.78877e+07	1.8323e+07	9.70491e+06	1.92198e+07	1.13347e+07	1.167e+07	6.40364e+06	3.18216e+06	3.27849e+06	3.92406e+06	4.84663e+06	3.17773e+06	1.1892e+06	2.21993e+06	2.48968e+06	1.37988e+06	1.0506e+06	1.03406e+07	1.33445e+06	1.96863e+06	1.94458e+06	1.59719e+06
Q6YN16|HSDL2_HUMAN	Q6YN16	HSDL2	5	5	307.78	45394.8	Hydroxysteroid dehydrogenase-like protein 2 OS=Homo sapiens OX=9606 GN=HSDL2 PE=1 SV=1	Q6YN16	779513	902204	500983	397849	662404	1.05888e+06	870631	1.02898e+06	817378	864762	569030	512601	788546	638933	1.38843e+06	2.02669e+06	2.27615e+06	1.65306e+06	1.31837e+06	2.84822e+06	2.69156e+06	2.73774e+06	2.49406e+06	2.85483e+06	3.38666e+06	1.31388e+06	3.06367e+06	2.80074e+06	3.0121e+06	2.58182e+06
P84095|RHOG_HUMAN	P84095	RHOG	3	3	154.45	21308.5	Rho-related GTP-binding protein RhoG OS=Homo sapiens OX=9606 GN=RHOG PE=1 SV=1	P84095	908071	883217	789550	972712	768411	598916	474895	570731	754432	355136	1.17492e+06	597843	952420	312742	1.38048e+06	2.52076e+06	2.841e+06	1.9735e+06	2.03673e+06	1.7364e+06	2.54525e+06	2.21973e+06	2.42649e+06	2.09001e+06	3.40479e+06	1.8995e+06	3.10462e+06	3.11912e+06	3.41602e+06	2.50227e+06
Q13200|PSMD2_HUMAN	Q13200	PSMD2	30	29	2153.62	100200	26S proteasome non-ATPase regulatory subunit 2 OS=Homo sapiens OX=9606 GN=PSMD2 PE=1 SV=3	Q13200	2.33474e+07	2.09189e+07	2.64428e+07	2.15635e+07	2.75172e+07	3.0046e+07	2.06401e+07	2.32242e+07	3.03955e+07	1.9887e+07	1.89876e+07	2.09564e+07	2.08567e+07	1.98845e+07	1.4673e+07	7.8048e+06	8.22041e+06	9.84796e+06	9.1225e+06	6.41688e+06	9.1002e+06	1.03391e+07	8.13307e+06	8.97988e+06	7.86314e+06	1.82152e+07	7.40651e+06	5.51289e+06	6.38371e+06	5.84647e+06
P43304|GPDM_HUMAN	P43304	GPD2	18	18	1316.88	80852.7	Glycerol-3-phosphate dehydrogenase, mitochondrial OS=Homo sapiens OX=9606 GN=GPD2 PE=1 SV=3	P43304	1.11423e+06	1.30129e+06	1.95587e+06	1.32898e+06	2.12711e+06	1.0362e+06	1.17832e+06	3.74234e+06	1.04525e+06	1.15279e+06	924460	1.22223e+06	1.11767e+06	1.02127e+06	6.28421e+06	1.07496e+07	1.01952e+07	9.24532e+06	1.25328e+07	8.08758e+06	6.38104e+06	7.0648e+06	6.82937e+06	8.98345e+06	8.38821e+06	8.09149e+06	8.81154e+06	6.94694e+06	9.08226e+06	7.63075e+06
Q5TFE4|NT5D1_HUMAN	Q5TFE4	NT5DC1	3	3	125.53	51845	5'-nucleotidase domain-containing protein 1 OS=Homo sapiens OX=9606 GN=NT5DC1 PE=1 SV=1	Q5TFE4	1.14664e+06	1.73757e+06	1.15748e+06	1.21095e+06	1.22932e+06	1.23699e+06	1.79448e+06	1.84953e+06	1.18165e+06	1.59584e+06	1.42981e+06	1.23723e+06	1.22363e+06	1.1919e+06	893960	614920	528006	512764	524550	550995	404354	427599	589934	360519	348588	651612	591601	222024	258785	570572
Q96SQ9|CP2S1_HUMAN	Q96SQ9	CYP2S1	2	2	76.83	55816.7	Cytochrome P450 2S1 OS=Homo sapiens OX=9606 GN=CYP2S1 PE=1 SV=2	Q96SQ9	5000.21	206.425	2703.96	39502.7	2132.39	0	0	0	0	0.0744896	1202.39	0	0	1155.44	158063	530979	390944	254701	440112	627300	208328	220899	312480	284431	338997	209416	135154	176380	322572	133371
P19440|GGT1_HUMAN	P19440	GGT1	5	4	192.96	61410.3	Glutathione hydrolase 1 proenzyme OS=Homo sapiens OX=9606 GN=GGT1 PE=1 SV=2	P19440	296555	187583	175352	309349	274716	180673	166500	60351.1	151174	85860.2	277735	130156	160795	79635.6	357667	849380	845392	875261	848212	1.06863e+06	924498	713953	809203	692846	808782	333534	1.13152e+06	1.09077e+06	951136	905657
Q13596|SNX1_HUMAN	Q13596	SNX1	2	2	134.39	59069.6	Sorting nexin-1 OS=Homo sapiens OX=9606 GN=SNX1 PE=1 SV=3	Q13596	242536	74139.6	159956	132663	290844	706159	254925	299289	651983	613078	241177	289170	203174	142306	103270	71139.3	17958.3	27201.7	28004.2	29020.2	61727.9	39644.8	40615.4	36783.1	85503	165432	243396	277995	189166	434755
O95758|PTBP3_HUMAN	O95758	PTBP3	2	2	120.28	59689.6	Polypyrimidine tract-binding protein 3 OS=Homo sapiens OX=9606 GN=PTBP3 PE=1 SV=2	O95758	232019	82367.5	122961	159658	140787	85485.6	86888.5	50467.7	54383.2	46459.3	61197.5	79219	34398.2	53283.6	76572.3	368921	467850	273891	398229	575975	188173	158130	299394	196519	211382	104034	45627.6	49463.2	117699	105219
P35080|PROF2_HUMAN	P35080	PFN2	2	2	130.05	15046.2	Profilin-2 OS=Homo sapiens OX=9606 GN=PFN2 PE=1 SV=3	P35080	727780	674999	461089	320774	449416	594613	667009	351265	784074	341092	473414	752717	604503	499074	218238	168676	206156	165613	239330	227363	65123.1	52677	150804	68785.7	86449.1	187000	31682.9	44239.2	54249.9	35976.1
P61160|ARP2_HUMAN	P61160	ACTR2	7	7	406.29	44760.8	Actin-related protein 2 OS=Homo sapiens OX=9606 GN=ACTR2 PE=1 SV=1	P61160	9.08851e+06	5.00352e+06	7.38285e+06	6.22667e+06	6.68046e+06	8.32419e+06	4.82375e+06	4.08734e+06	6.69177e+06	6.7602e+06	4.12283e+06	4.53108e+06	4.38971e+06	4.23762e+06	3.59678e+06	4.70404e+06	4.83827e+06	4.16653e+06	4.09946e+06	4.81254e+06	3.25072e+06	4.26528e+06	3.39582e+06	4.24233e+06	5.01596e+06	2.83813e+06	1.71768e+06	1.30081e+06	1.19887e+06	1.12414e+06
P27707|DCK_HUMAN	P27707	DCK	2	2	109.13	30518.6	Deoxycytidine kinase OS=Homo sapiens OX=9606 GN=DCK PE=1 SV=1	P27707	96078.9	107099	203892	173255	183592	144097	109119	170686	178339	218476	47274.9	92984.1	46180.4	40075.1	30113.3	8586.93	12171.9	7723.05	26435	13776.9	1920.02	1831.32	715.713	17310.3	10562.3	14371.7	1857.12	2877.38	367.964	1699.77
Q93008|USP9X_HUMAN	Q93008	USP9X	9	9	471.15	292278	Probable ubiquitin carboxyl-terminal hydrolase FAF-X OS=Homo sapiens OX=9606 GN=USP9X PE=1 SV=3	Q93008	1.08432e+06	632602	672147	950263	750792	900596	610307	682037	693279	889478	671891	468147	686091	502569	203835	104750	70804.2	110585	153038	125909	78406.5	34453.1	149694	44461.5	73551.2	183737	74692.6	33235.9	9567.62	46224.1
P30519|HMOX2_HUMAN	P30519	HMOX2	5	5	360.49	36032.9	Heme oxygenase 2 OS=Homo sapiens OX=9606 GN=HMOX2 PE=1 SV=2	P30519	385769	309694	323087	282413	49912.1	153705	471746	711063	200983	602458	461829	272693	317543	188264	1.92642e+06	2.96352e+06	3.5316e+06	2.11347e+06	1.31458e+06	1.18606e+06	4.9253e+06	4.09516e+06	4.72922e+06	3.81426e+06	6.20468e+06	2.73388e+06	9.8576e+06	1.15395e+07	1.44247e+07	1.10042e+07
Q9Y3F4|STRAP_HUMAN	Q9Y3F4	STRAP	12	11	835.52	38438.3	Serine-threonine kinase receptor-associated protein OS=Homo sapiens OX=9606 GN=STRAP PE=1 SV=1	Q9Y3F4	7.03574e+06	8.34165e+06	9.37725e+06	8.81648e+06	7.9018e+06	9.76307e+06	7.15562e+06	8.03887e+06	9.41213e+06	9.44244e+06	4.35851e+06	6.9981e+06	5.91055e+06	5.1273e+06	3.61866e+06	3.58953e+06	5.17054e+06	3.92878e+06	5.08175e+06	3.70833e+06	4.23941e+06	4.37961e+06	5.94505e+06	4.26913e+06	6.97547e+06	4.01211e+06	1.63952e+06	1.57027e+06	1.40063e+06	1.3626e+06
P63279|UBC9_HUMAN	P63279	UBE2I	1	1	67.78	18006.8	SUMO-conjugating enzyme UBC9 OS=Homo sapiens OX=9606 GN=UBE2I PE=1 SV=1	P63279	1.42496e+06	1.49928e+06	1.17987e+06	1.14961e+06	1.13113e+06	823719	570013	502241	653475	470420	890959	792122	779404	513958	551902	554194	613251	508508	470951	663481	590432	564764	488679	435125	671421	460828	338642	347620	252280	294866
Q9BTZ2|DHRS4_HUMAN	Q9BTZ2	DHRS4	2	2	80.55	29537.2	Dehydrogenase/reductase SDR family member 4 OS=Homo sapiens OX=9606 GN=DHRS4 PE=1 SV=3	Q9BTZ2	4025.77	7250.91	9070.74	11935.6	4531.01	9104.91	4188.59	12440.7	4519.67	180.759	25616.1	11713.3	3935.97	7482.05	182526	269540	317592	201079	390071	482498	292376	278336	347152	230931	326965	177968	536207	547781	575778	526391
O43169|CYB5B_HUMAN	O43169	CYB5B	5	5	526.44	16694.5	Cytochrome b5 type B OS=Homo sapiens OX=9606 GN=CYB5B PE=1 SV=3	O43169	5.7026e+06	2.8069e+06	5.07228e+06	6.70724e+06	4.62031e+06	1.98782e+06	907813	1.2257e+06	3.12188e+06	1.33936e+06	3.8097e+06	1.93938e+06	1.47571e+06	2.68368e+06	1.36308e+07	4.54254e+07	5.56681e+07	3.48637e+07	7.00369e+07	4.51401e+06	2.78263e+07	2.52619e+07	2.48793e+07	2.40473e+07	3.32943e+07	2.86183e+07	5.6589e+07	6.98437e+07	9.77742e+07	7.17003e+07
P54725|RD23A_HUMAN	P54725	RAD23A	2	2	99.78	39609.2	UV excision repair protein RAD23 homolog A OS=Homo sapiens OX=9606 GN=RAD23A PE=1 SV=1	P54725	875312	1.58632e+06	1.28607e+06	1.35044e+06	1.67703e+06	1.05535e+06	992223	1.15788e+06	1.38922e+06	1.17155e+06	817935	1.13488e+06	741266	646044	486462	160280	255878	220205	122130	31349.1	188536	215405	307563	121390	167943	530528	198800	286829	229440	228664
Q8WTV0|SCRB1_HUMAN	Q8WTV0	SCARB1	2	1	91.98	60877.9	Scavenger receptor class B member 1 OS=Homo sapiens OX=9606 GN=SCARB1 PE=1 SV=1	Q8WTV0	87720.9	24443.1	53135.9	53216.5	44154.9	6379.71	19079.9	10723.3	8779.19	11285.5	19744.4	10554	4153.63	14713.6	66510.8	331996	217165	219024	232873	255489	391821	101947	216250	32120.7	165503	181220	340721	428854	524607	265505
P78406|RAE1L_HUMAN	P78406	RAE1	6	4	342.41	40968.2	mRNA export factor OS=Homo sapiens OX=9606 GN=RAE1 PE=1 SV=1	P78406	316132	194403	186919	208230	122561	205063	77001.2	94126.2	104746	87917.8	176140	129621	76021.5	80386.5	157160	978698	1.43409e+06	866683	1.38136e+06	809041	786225	505561	828855	483304	1.08548e+06	176318	1.17283e+06	1.0337e+06	813608	551416
Q92688|AN32B_HUMAN	Q92688	ANP32B	16	11	1036.36	28787.7	Acidic leucine-rich nuclear phosphoprotein 32 family member B OS=Homo sapiens OX=9606 GN=ANP32B PE=1 SV=1	Q92688	2.12574e+07	2.68465e+07	2.59015e+07	2.06972e+07	1.94393e+07	1.61026e+07	1.16414e+07	1.34811e+07	1.39554e+07	1.33267e+07	1.21564e+07	1.38769e+07	1.37676e+07	9.81583e+06	6.45444e+06	5.61472e+06	1.05757e+07	6.11933e+06	5.59242e+06	4.82322e+06	5.35946e+06	6.09566e+06	9.30648e+06	4.75492e+06	8.83731e+06	6.34883e+06	4.16197e+06	4.79518e+06	4.23875e+06	6.90963e+06
Q12904|AIMP1_HUMAN	Q12904	AIMP1	9	7	608.42	34352.7	Aminoacyl tRNA synthase complex-interacting multifunctional protein 1 OS=Homo sapiens OX=9606 GN=AIMP1 PE=1 SV=2	Q12904	6.35715e+06	4.49104e+06	4.80069e+06	4.77494e+06	5.66469e+06	4.3841e+06	3.09898e+06	2.49246e+06	3.74314e+06	3.39845e+06	2.65657e+06	3.49313e+06	3.09014e+06	1.91376e+06	2.21595e+06	1.48748e+06	1.97109e+06	1.41779e+06	1.3541e+06	1.51415e+06	2.46347e+06	2.04966e+06	2.38515e+06	1.89741e+06	2.55949e+06	2.73524e+06	1.94653e+06	2.59404e+06	1.68833e+06	2.40954e+06
P13798|ACPH_HUMAN	P13798	APEH	8	6	480.09	81224.5	Acylamino-acid-releasing enzyme OS=Homo sapiens OX=9606 GN=APEH PE=1 SV=4	P13798	2.27852e+06	2.42429e+06	2.44985e+06	2.17908e+06	2.25514e+06	3.36804e+06	2.42643e+06	2.95824e+06	2.85298e+06	2.68822e+06	1.92693e+06	1.84006e+06	2.04237e+06	1.31707e+06	1.00623e+06	538563	674887	711277	537624	1.44672e+06	355393	297655	433557	206878	313749	989118	1.00849e+06	556960	238460	193718
P47755|CAZA2_HUMAN	P47755	CAPZA2	9	9	463.72	32949.1	F-actin-capping protein subunit alpha-2 OS=Homo sapiens OX=9606 GN=CAPZA2 PE=1 SV=3	P47755	5.89718e+06	5.50851e+06	4.82492e+06	5.00202e+06	4.94558e+06	5.12474e+06	4.06798e+06	4.00903e+06	5.02062e+06	4.44648e+06	3.34725e+06	5.18727e+06	4.19049e+06	3.29316e+06	2.99673e+06	2.97804e+06	3.24125e+06	2.44394e+06	3.54048e+06	3.57379e+06	2.76768e+06	2.71037e+06	2.81324e+06	2.20745e+06	2.77545e+06	2.51241e+06	2.46951e+06	2.5663e+06	2.25586e+06	2.08206e+06
P33316|DUT_HUMAN	P33316	DUT	5	5	286.24	26563.2	Deoxyuridine 5'-triphosphate nucleotidohydrolase, mitochondrial OS=Homo sapiens OX=9606 GN=DUT PE=1 SV=4	P33316	1.6242e+06	845477	616028	793500	830651	871365	761385	526809	575621	493217	178732	192589	223532	243314	238800	353288	438250	392603	209575	366478	541974	252388	255418	209060	227749	172225	222713	175054	207353	170670
Q02809|PLOD1_HUMAN	Q02809	PLOD1	6	6	320.97	83550.3	Procollagen-lysine,2-oxoglutarate 5-dioxygenase 1 OS=Homo sapiens OX=9606 GN=PLOD1 PE=1 SV=2	Q02809	110412	137386	165924	129269	67710.9	370140	210899	357603	76878.3	67420	103291	69060.3	85011.9	105737	856343	1.68231e+06	1.6958e+06	1.35933e+06	641227	1.69824e+06	2.40836e+06	1.94034e+06	2.3305e+06	1.89614e+06	2.06481e+06	1.23715e+06	1.1732e+06	1.23215e+06	2.4556e+06	1.15353e+06
P50570|DYN2_HUMAN	P50570	DNM2	1	1	51.14	98064.3	Dynamin-2 OS=Homo sapiens OX=9606 GN=DNM2 PE=1 SV=2	P50570	115439	39883.4	67965.3	50388.8	56075.6	14682.3	14568.7	11389.8	9284.11	8147.58	8118.56	16234.6	11449.5	7103.41	14180.3	39807.1	59342.2	32664.5	51390.3	13862.6	10184.6	3525.61	7648.22	12188.5	32113.8	4406.14	1032.25	1944.07	2269.79	2545.96
O15344|TRI18_HUMAN	O15344	MID1	4	2	204.81	75250.7	E3 ubiquitin-protein ligase Midline-1 OS=Homo sapiens OX=9606 GN=MID1 PE=1 SV=1	O15344	454588	298816	418117	401926	314921	243245	103495	74338.8	162118	222866	100064	111574	104529	56108.1	74068.1	67861.5	194003	72396.1	146193	172442	62841.6	43664.5	98356.3	42890.8	108040	41664	5202.07	12309.4	5910.11	17389.9
Q6NUQ4|TM214_HUMAN	Q6NUQ4	TMEM214	2	2	121.9	77150.6	Transmembrane protein 214 OS=Homo sapiens OX=9606 GN=TMEM214 PE=1 SV=2	Q6NUQ4	4212.78	3200.62	3910.15	2494.01	10699	2100.3	23923.1	4622.84	7247.15	1644.38	3078.77	7531.61	7806.63	3301.96	55091.2	243748	185312	207388	64984.1	192236	212215	339587	205804	253814	318160	71158.1	14853	23784.9	120077	24700
Q86VP6|CAND1_HUMAN	Q86VP6	CAND1	26	26	1403.47	136375	Cullin-associated NEDD8-dissociated protein 1 OS=Homo sapiens OX=9606 GN=CAND1 PE=1 SV=2	Q86VP6	1.01297e+07	1.23406e+07	1.56424e+07	1.2434e+07	1.5424e+07	1.30052e+07	7.8407e+06	7.8768e+06	1.19672e+07	1.09734e+07	8.8153e+06	8.32932e+06	1.27381e+07	1.02093e+07	4.33741e+06	2.83379e+06	3.33567e+06	2.91046e+06	3.49467e+06	2.8038e+06	4.19737e+06	3.65811e+06	3.00292e+06	2.86469e+06	5.0786e+06	5.735e+06	1.41463e+06	2.03447e+06	2.36781e+06	2.28437e+06
P36551|HEM6_HUMAN	P36551	CPOX	10	9	583.61	50152	Oxygen-dependent coproporphyrinogen-III oxidase, mitochondrial OS=Homo sapiens OX=9606 GN=CPOX PE=1 SV=3	P36551	1.97157e+06	1.50759e+06	1.82326e+06	2.01785e+06	1.70228e+06	1.03874e+06	1.16952e+06	1.3488e+06	1.19369e+06	537275	417943	577321	459972	564478	505730	737119	694966	537428	747232	1.33285e+06	703031	579510	627884	796169	940759	487552	337666	298791	245055	178349
Q9H2U2|IPYR2_HUMAN	Q9H2U2	PPA2	9	8	507.02	37920.2	Inorganic pyrophosphatase 2, mitochondrial OS=Homo sapiens OX=9606 GN=PPA2 PE=1 SV=2	Q9H2U2	373870	280829	477129	364470	477471	584184	340104	613318	614010	327221	382051	478619	478529	773339	703273	1.44689e+06	1.08168e+06	1.10956e+06	1.64865e+06	1.28661e+06	866710	1.07916e+06	732039	980235	1.22419e+06	1.12385e+06	1.5337e+06	2.00858e+06	3.12363e+06	1.91577e+06
Q13641|TPBG_HUMAN	Q13641	TPBG	4	4	327.04	46031.9	Trophoblast glycoprotein OS=Homo sapiens OX=9606 GN=TPBG PE=1 SV=1	Q13641	144108	240575	164066	550902	167245	369845	120582	230799	259096	218575	249005	106248	122173	95744.4	1.82117e+06	575321	603510	410456	509266	441239	2.83227e+06	2.30613e+06	3.04569e+06	1.82128e+06	2.67117e+06	2.0845e+06	6.85394e+06	6.94425e+06	6.73291e+06	5.80948e+06
Q6PKG0|LARP1_HUMAN	Q6PKG0	LARP1	10	8	556.74	123510	La-related protein 1 OS=Homo sapiens OX=9606 GN=LARP1 PE=1 SV=2	Q6PKG0	1.411e+06	1.02651e+06	1.5234e+06	1.75022e+06	1.81437e+06	1.64094e+06	863947	975630	1.1981e+06	1.40402e+06	953000	1.03098e+06	993957	718214	587186	535938	428534	337025	203786	449567	963508	1.13615e+06	1.3782e+06	922238	1.918e+06	481849	112989	194656	167192	83415.4
Q9Y315|DEOC_HUMAN	Q9Y315	DERA	2	2	123.09	35230.8	Deoxyribose-phosphate aldolase OS=Homo sapiens OX=9606 GN=DERA PE=1 SV=2	Q9Y315	522915	440215	623307	389489	546492	869748	327211	308001	713691	756021	177269	489621	432808	261881	207442	141050	250286	125917	146416	156476	54695.4	92041.5	118791	49097.4	90062.3	144665	50956.7	38153.4	70071.2	94330.8
P13688|CEAM1_HUMAN	P13688	CEACAM1	1	1	96.58	57560.5	Carcinoembryonic antigen-related cell adhesion molecule 1 OS=Homo sapiens OX=9606 GN=CEACAM1 PE=1 SV=2	P13688	2766.68	25314.4	65814.1	21571.8	16218.2	44646.3	32982.4	22415.5	136978	94171.4	116386	71038	193765	29810.4	704442	105239	78017.9	85204.3	94221.2	77427.1	219275	227590	222798	223510	296824	1.20043e+06	2.93845e+06	3.53837e+06	3.68126e+06	3.70472e+06
Q8N183|NDUF2_HUMAN	Q8N183	NDUFAF2	3	3	172.69	19856.3	NADH dehydrogenase [ubiquinone] 1 alpha subcomplex assembly factor 2 OS=Homo sapiens OX=9606 GN=NDUFAF2 PE=1 SV=1	Q8N183	56546.1	76236.8	161576	146866	84396.7	110764	50303.6	128047	66933.1	59525.5	61685.9	41098.9	82095.3	58827.8	180264	579725	807210	286477	101241	384848	943479	1.08973e+06	1.53739e+06	1.0545e+06	1.50766e+06	238706	655865	1.16775e+06	1.08502e+06	917858
O00429|DNM1L_HUMAN	O00429	DNM1L	13	13	806.29	81877.2	Dynamin-1-like protein OS=Homo sapiens OX=9606 GN=DNM1L PE=1 SV=2	O00429	3.09418e+06	2.83722e+06	4.76264e+06	4.38082e+06	4.56563e+06	3.99569e+06	2.4291e+06	2.09115e+06	3.77118e+06	3.38988e+06	1.88606e+06	2.60005e+06	3.24861e+06	2.45405e+06	1.80934e+06	983105	1.03396e+06	804539	861011	1.46963e+06	964959	1.41652e+06	1.36604e+06	1.07684e+06	1.88358e+06	1.46451e+06	475564	690378	733097	445929
P01130|LDLR_HUMAN	P01130	LDLR	15	15	1090.07	95376	Low-density lipoprotein receptor OS=Homo sapiens OX=9606 GN=LDLR PE=1 SV=1	P01130	2.71744e+06	778327	1.00661e+06	616411	943533	2.30511e+06	1.46885e+06	1.36224e+06	1.96014e+06	960634	935444	927065	755430	818721	2.29765e+06	1.39746e+06	1.50144e+06	1.14066e+06	1.47108e+06	2.22212e+06	6.14408e+06	4.90502e+06	6.83533e+06	5.02384e+06	7.81351e+06	3.6045e+06	7.3596e+06	9.84443e+06	1.07835e+07	7.22067e+06
P52565|GDIR1_HUMAN	P52565	ARHGDIA	15	15	1592.08	23207.1	Rho GDP-dissociation inhibitor 1 OS=Homo sapiens OX=9606 GN=ARHGDIA PE=1 SV=3	P52565	2.70918e+07	3.04222e+07	4.02739e+07	2.55022e+07	3.78688e+07	8.12293e+07	6.56806e+07	5.51672e+07	8.6794e+07	6.81564e+07	4.0357e+07	5.31821e+07	5.18606e+07	4.87919e+07	2.44481e+07	9.77035e+06	1.60029e+07	1.17759e+07	1.14144e+07	1.19022e+07	9.51547e+06	1.0679e+07	1.65484e+07	6.86871e+06	7.11313e+06	2.911e+07	4.95151e+06	1.9268e+07	1.09494e+07	1.25326e+07
P62491|RB11A_HUMAN	P62491	RAB11A	10	9	716.47	24393.5	Ras-related protein Rab-11A OS=Homo sapiens OX=9606 GN=RAB11A PE=1 SV=3	P62491	3.9998e+06	3.06378e+06	4.22836e+06	3.39753e+06	4.41416e+06	3.21163e+06	2.35175e+06	2.57258e+06	4.23469e+06	2.86041e+06	2.09799e+06	2.44125e+06	2.58843e+06	2.25641e+06	5.53206e+06	7.04321e+06	8.78157e+06	5.30353e+06	9.13494e+06	1.30734e+07	1.13203e+07	1.02025e+07	1.13285e+07	7.23474e+06	1.24325e+07	6.56723e+06	1.69995e+07	1.61751e+07	2.15928e+07	1.87985e+07
P62745|RHOB_HUMAN	P62745	RHOB	4	4	239.58	22123.4	Rho-related GTP-binding protein RhoB OS=Homo sapiens OX=9606 GN=RHOB PE=1 SV=1	P62745	287848	275573	208277	244610	155711	125569	120401	89258	95262.1	246028	142405	124210	235972	144745	317485	334239	373977	240414	407754	554018	754911	649977	758891	514907	976383	419591	1.85007e+06	1.98956e+06	1.71862e+06	1.4765e+06
P48739|PIPNB_HUMAN	P48739	PITPNB	2	2	101.82	31540	Phosphatidylinositol transfer protein beta isoform OS=Homo sapiens OX=9606 GN=PITPNB PE=1 SV=2	P48739	207771	389111	421153	357936	310264	853498	694631	512449	936153	990036	279620	723544	422940	407901	245038	35847.6	139635	44377.3	101905	81770	67365.6	77403.3	176881	45353.4	66601.2	180154	76619.3	184890	136573	62719.7
P12955|PEPD_HUMAN	P12955	PEPD	14	13	1048	54548.2	Xaa-Pro dipeptidase OS=Homo sapiens OX=9606 GN=PEPD PE=1 SV=3	P12955	1.0865e+07	1.03869e+07	1.22104e+07	1.03767e+07	1.23558e+07	1.32505e+07	1.0398e+07	1.02597e+07	1.11644e+07	1.12481e+07	6.7886e+06	1.04986e+07	1.07962e+07	7.70174e+06	4.339e+06	2.55839e+06	3.32252e+06	3.47383e+06	2.92313e+06	8.60096e+06	1.08199e+06	1.2756e+06	1.57761e+06	804920	780378	5.74038e+06	467286	573297	542138	567211
P08582|TRFM_HUMAN	P08582	MELTF	8	7	442.47	80214.6	Melanotransferrin OS=Homo sapiens OX=9606 GN=MELTF PE=1 SV=2	P08582	370357	224839	259766	302982	195438	248409	163343	201042	246738	184841	104312	215603	270950	83323.8	336759	1.03534e+06	1.10492e+06	703493	1.17123e+06	3.27027e+06	1.33761e+06	943360	1.52095e+06	783671	1.31745e+06	592526	1.27226e+06	2.31744e+06	2.50268e+06	1.71825e+06
P09669|COX6C_HUMAN	P09669	COX6C	5	5	191.47	8781.43	Cytochrome c oxidase subunit 6C OS=Homo sapiens OX=9606 GN=COX6C PE=1 SV=2	P09669	109891	78145.1	61208.2	88228.9	63749.6	98890.6	77725.2	43871.6	104746	66366.8	104861	105376	117859	132123	815978	859378	681827	679131	1.19138e+06	1.78287e+06	1.10182e+06	717379	790879	853387	1.35407e+06	242997	2.33634e+06	2.04753e+06	2.87779e+06	1.85534e+06
Q9Y3B9|RRP15_HUMAN	Q9Y3B9	RRP15	4	4	168.1	31484.2	RRP15-like protein OS=Homo sapiens OX=9606 GN=RRP15 PE=1 SV=2	Q9Y3B9	61644.6	42733.4	76144.3	64214.3	46520.2	36596	2574.64	11500.5	27093.1	19369	58379.6	89322.1	55593.7	56109.4	152958	250052	227555	125585	231180	343249	337162	272201	323496	350115	310259	123089	209656	149267	159648	118038
Q7Z2W4|ZCCHV_HUMAN	Q7Z2W4	ZC3HAV1	18	16	1148.68	101431	Zinc finger CCCH-type antiviral protein 1 OS=Homo sapiens OX=9606 GN=ZC3HAV1 PE=1 SV=3	Q7Z2W4	1.70606e+06	1.6633e+06	2.44509e+06	1.95489e+06	2.19223e+06	2.61201e+06	1.83327e+06	1.68009e+06	2.29395e+06	2.25004e+06	4.55236e+06	7.10885e+06	5.70667e+06	4.47747e+06	4.07085e+06	1.02794e+06	1.22985e+06	931838	1.48974e+06	1.4429e+06	2.37345e+06	2.56769e+06	3.54955e+06	2.79376e+06	4.32799e+06	4.52464e+06	2.32593e+06	2.95548e+06	2.77339e+06	2.35074e+06
Q9BUF5|TBB6_HUMAN	Q9BUF5	TUBB6	10	7	857.12	49857.1	Tubulin beta-6 chain OS=Homo sapiens OX=9606 GN=TUBB6 PE=1 SV=1	Q9BUF5	1.69239e+07	1.07794e+07	1.07713e+07	9.66604e+06	1.32391e+07	2.04286e+07	2.00312e+07	1.74603e+07	1.84923e+07	1.99411e+07	9.15894e+06	1.24515e+07	1.1503e+07	1.02688e+07	9.73778e+06	5.59897e+06	5.36579e+06	5.43079e+06	3.81378e+06	5.13195e+06	3.96434e+06	6.01451e+06	7.02454e+06	5.05461e+06	5.1804e+06	1.03472e+07	3.31464e+06	2.76869e+06	2.46902e+06	2.85886e+06
P06396|GELS_HUMAN	P06396	GSN	10	10	534.8	85697.5	Gelsolin OS=Homo sapiens OX=9606 GN=GSN PE=1 SV=1	P06396	1.72834e+06	2.49271e+06	2.29773e+06	2.1402e+06	2.16352e+06	4.34021e+06	3.3365e+06	4.21307e+06	4.23392e+06	3.67452e+06	3.08276e+06	2.72753e+06	2.72507e+06	2.1662e+06	1.42666e+06	1.40674e+06	1.31853e+06	869825	629073	752524	1.14841e+06	536423	1.10046e+06	428595	395190	1.11226e+06	1.11967e+06	788792	1.04657e+06	587450
P05198|IF2A_HUMAN	P05198	EIF2S1	16	15	1025.5	36112.2	Eukaryotic translation initiation factor 2 subunit 1 OS=Homo sapiens OX=9606 GN=EIF2S1 PE=1 SV=3	P05198	9.81071e+06	7.61249e+06	8.76224e+06	8.34643e+06	6.68567e+06	8.57723e+06	4.0041e+06	3.01535e+06	4.99809e+06	5.17579e+06	4.24806e+06	7.12954e+06	5.31226e+06	3.83627e+06	3.1303e+06	1.9559e+06	2.10479e+06	2.114e+06	2.11954e+06	1.66021e+06	3.71475e+06	3.35058e+06	3.06794e+06	3.04258e+06	4.47111e+06	2.80326e+06	1.08832e+06	754250	1.35097e+06	1.08308e+06
P05026|AT1B1_HUMAN	P05026	ATP1B1	5	4	299.98	35061.3	Sodium/potassium-transporting ATPase subunit beta-1 OS=Homo sapiens OX=9606 GN=ATP1B1 PE=1 SV=1	P05026	157907	284734	343628	648104	163742	102737	77465.3	100912	211595	186685	51832.8	101588	209322	22328.1	909197	2.32498e+06	2.55114e+06	1.87326e+06	2.60635e+06	3.82876e+06	1.77395e+06	1.57912e+06	2.7126e+06	1.98253e+06	2.52932e+06	1.38202e+06	3.12571e+06	2.80866e+06	2.86178e+06	2.441e+06
P10412|H14_HUMAN	P10412	HIST1H1E	2	2	119.28	21865.3	Histone H1.4 OS=Homo sapiens OX=9606 GN=HIST1H1E PE=1 SV=2	P10412	179393	100768	135278	162994	143066	1424.02	6809.1	1604.21	6735.89	157.16	530315	466333	382279	450816	392979	16238.4	44702.2	3158.73	848.069	1565.9	37309.9	55076.7	45556.7	16566.9	78610.3	122543	171589	110940	205688	98559
Q9UBE0|SAE1_HUMAN	Q9UBE0	SAE1	13	13	928.21	38449.8	SUMO-activating enzyme subunit 1 OS=Homo sapiens OX=9606 GN=SAE1 PE=1 SV=1	Q9UBE0	5.74276e+06	5.86266e+06	8.06852e+06	6.32957e+06	7.39448e+06	5.58997e+06	3.09528e+06	2.5634e+06	4.92443e+06	3.86799e+06	1.84344e+06	3.34692e+06	3.42577e+06	3.41491e+06	1.42452e+06	1.32083e+06	1.61799e+06	1.321e+06	849994	1.46359e+06	1.33115e+06	1.38121e+06	1.79748e+06	1.11014e+06	2.47927e+06	1.58155e+06	800553	952381	1.40873e+06	1.61078e+06
P23141|EST1_HUMAN	P23141	CES1	27	20	1913.91	62521.2	Liver carboxylesterase 1 OS=Homo sapiens OX=9606 GN=CES1 PE=1 SV=2	P23141	4.44002e+06	5.03225e+06	6.14518e+06	5.70574e+06	6.84972e+06	7.47734e+06	1.14406e+07	9.36892e+06	8.18233e+06	4.80468e+06	7.11593e+06	7.25868e+06	7.35988e+06	1.08212e+07	1.66943e+07	2.21462e+07	1.68059e+07	1.99957e+07	2.64001e+07	2.42903e+07	1.13115e+07	1.18827e+07	1.18491e+07	1.13481e+07	1.41064e+07	2.1343e+07	1.85978e+07	1.52308e+07	2.38384e+07	1.92486e+07
Q9UBM7|DHCR7_HUMAN	Q9UBM7	DHCR7	6	6	297.96	54489.5	7-dehydrocholesterol reductase OS=Homo sapiens OX=9606 GN=DHCR7 PE=1 SV=1	Q9UBM7	220101	70564.1	104845	188770	223820	76730.6	215877	79653.1	68784.6	64131.4	139564	97694.2	91471.2	206941	1.13312e+06	2.47286e+06	2.31528e+06	2.28585e+06	2.95793e+06	3.92572e+06	615880	733886	928352	824112	611470	1.52433e+06	447978	384476	607852	565385
P04040|CATA_HUMAN	P04040	CAT	4	4	274.51	59756.2	Catalase OS=Homo sapiens OX=9606 GN=CAT PE=1 SV=3	P04040	1.20451e+06	375077	401961	491731	327962	630532	408025	559733	766241	427544	199018	289337	275235	178804	1.20683e+06	1.87596e+06	2.67701e+06	3.14478e+06	2.60292e+06	2.90994e+06	1.83463e+06	1.52702e+06	2.31244e+06	1.66849e+06	2.03951e+06	1.6135e+06	5.35653e+06	6.11678e+06	1.01244e+07	5.64325e+06
P31153|METK2_HUMAN	P31153	MAT2A	12	12	918.36	43660.7	S-adenosylmethionine synthase isoform type-2 OS=Homo sapiens OX=9606 GN=MAT2A PE=1 SV=1	P31153	1.06293e+07	8.72538e+06	9.99605e+06	9.50365e+06	8.04998e+06	1.31921e+07	9.24931e+06	9.51087e+06	1.11144e+07	1.23333e+07	7.43889e+06	9.13849e+06	7.06987e+06	6.53228e+06	5.65829e+06	2.4086e+06	3.67829e+06	3.26104e+06	7.84879e+06	4.51657e+06	2.59622e+06	2.79774e+06	4.00838e+06	2.61143e+06	3.53959e+06	5.02276e+06	2.16411e+06	2.0021e+06	1.82992e+06	1.8715e+06
Q14847|LASP1_HUMAN	Q14847	LASP1	15	15	1131.41	29717.2	LIM and SH3 domain protein 1 OS=Homo sapiens OX=9606 GN=LASP1 PE=1 SV=2	Q14847	1.10849e+07	6.41085e+06	5.9622e+06	7.47773e+06	8.0514e+06	1.95929e+07	1.12698e+07	9.41035e+06	1.30458e+07	1.89354e+07	8.74442e+06	1.03104e+07	9.52655e+06	7.45588e+06	7.29396e+06	3.8028e+06	2.5252e+06	2.50359e+06	2.1153e+06	1.72788e+06	3.37872e+06	5.09717e+06	7.47117e+06	5.66585e+06	5.87708e+06	7.36815e+06	5.5113e+06	1.00048e+07	8.33927e+06	6.02977e+06
Q14746|COG2_HUMAN	Q14746	COG2	1	1	28.46	83207.5	Conserved oligomeric Golgi complex subunit 2 OS=Homo sapiens OX=9606 GN=COG2 PE=1 SV=1	Q14746	58918.3	59198.4	41689.7	57211.2	38808.1	24143.7	105689	74641.4	43741.9	90361.4	100821	69612.1	79375.5	124308	481629	117615	150498	102689	205692	200659	150718	148439	168982	223137	184928	542644	1.20472e+06	1.06779e+06	925838	677663
Q96CV9|OPTN_HUMAN	Q96CV9	OPTN	1	1	42.54	65922.1	Optineurin OS=Homo sapiens OX=9606 GN=OPTN PE=1 SV=3	Q96CV9	70935.9	63519.3	41912.4	53193.4	64535.5	116807	118486	150373	203244	119421	103099	80019.4	108484	69700.2	89877.4	10009.3	11093	6534.83	1595.04	4007.33	26521.2	39197.9	27171	10425.5	27712.5	106136	34066.5	16506.2	15312.2	38842.4
P48449|ERG7_HUMAN	P48449	LSS	11	10	652.94	83308.8	Lanosterol synthase OS=Homo sapiens OX=9606 GN=LSS PE=1 SV=1	P48449	747951	441163	489398	696070	821243	308489	749403	367113	236840	240133	234993	191740	275928	459106	1.61072e+06	3.53742e+06	3.57387e+06	2.65951e+06	3.74537e+06	4.79581e+06	1.49e+06	1.2687e+06	1.90153e+06	1.27608e+06	1.35931e+06	1.81368e+06	2.33355e+06	1.76685e+06	2.77432e+06	2.32552e+06
Q8NFV4|ABHDB_HUMAN	Q8NFV4	ABHD11	4	4	296.16	34690	Protein ABHD11 OS=Homo sapiens OX=9606 GN=ABHD11 PE=1 SV=1	Q8NFV4	73274.7	95904.3	370780	144293	144261	240707	372232	779822	659010	255021	845996	383029	858711	855938	1.514e+06	2.09926e+06	1.69112e+06	1.69494e+06	819007	781294	2.392e+06	2.19958e+06	1.19566e+06	1.8465e+06	3.82613e+06	1.21785e+06	3.34042e+06	3.07758e+06	3.47841e+06	2.45843e+06
Q5CZC0|FSIP2_HUMAN	Q5CZC0	FSIP2	2	1	59.77	780624	Fibrous sheath-interacting protein 2 OS=Homo sapiens OX=9606 GN=FSIP2 PE=2 SV=4	Q5CZC0	612663	540008	290203	410748	283522	655045	555410	597563	450821	493204	1.67735e+06	1.22908e+06	1.23744e+06	1.1289e+06	1.43238e+06	93046.3	96589.9	98442.8	129260	102651	69747.2	43408.6	87059.5	23871.8	59363.1	330523	246547	33946.1	23117.8	167954
O60841|IF2P_HUMAN	O60841	EIF5B	15	14	790.52	138827	Eukaryotic translation initiation factor 5B OS=Homo sapiens OX=9606 GN=EIF5B PE=1 SV=4	O60841	4.76571e+06	3.94935e+06	3.85836e+06	3.85031e+06	4.99052e+06	3.08898e+06	2.0507e+06	1.95129e+06	2.26134e+06	2.24611e+06	2.70076e+06	2.86133e+06	2.39395e+06	1.96123e+06	1.73562e+06	1.12154e+06	1.03987e+06	809351	417965	624025	1.03469e+06	1.11541e+06	1.34799e+06	1.12424e+06	2.03276e+06	1.5627e+06	371362	394691	284243	511657
P28066|PSA5_HUMAN	P28066	PSMA5	6	5	456.13	26411	Proteasome subunit alpha type-5 OS=Homo sapiens OX=9606 GN=PSMA5 PE=1 SV=3	P28066	9.55882e+06	6.77895e+06	7.82644e+06	7.8744e+06	6.94346e+06	1.37572e+07	8.32676e+06	7.40899e+06	1.09506e+07	8.8175e+06	7.36925e+06	9.46073e+06	8.74763e+06	8.62415e+06	5.97827e+06	2.61679e+06	4.91741e+06	2.68317e+06	3.32488e+06	3.47857e+06	3.13039e+06	3.24559e+06	5.26211e+06	3.43833e+06	3.99562e+06	5.03587e+06	3.65855e+06	5.28603e+06	5.0573e+06	4.61811e+06
P36578|RL4_HUMAN	P36578	RPL4	40	40	2962.35	47697.4	60S ribosomal protein L4 OS=Homo sapiens OX=9606 GN=RPL4 PE=1 SV=5	P36578	7.15762e+07	5.12254e+07	5.54487e+07	6.52982e+07	5.12852e+07	4.02988e+07	2.48125e+07	2.06958e+07	2.35198e+07	2.78418e+07	2.77987e+07	3.57547e+07	3.70302e+07	2.88453e+07	3.177e+07	3.99294e+07	4.74408e+07	3.55113e+07	3.20826e+07	4.88768e+07	4.17341e+07	4.44346e+07	5.10871e+07	5.02949e+07	5.82496e+07	2.79059e+07	1.47731e+07	1.25621e+07	1.50126e+07	1.06077e+07
P49591|SYSC_HUMAN	P49591	SARS	10	10	553.01	58777.3	Serine--tRNA ligase, cytoplasmic OS=Homo sapiens OX=9606 GN=SARS PE=1 SV=3	P49591	3.04205e+06	2.43613e+06	3.20077e+06	2.37699e+06	3.45184e+06	5.59893e+06	3.50354e+06	3.14685e+06	5.13143e+06	4.98017e+06	2.13569e+06	3.70505e+06	3.25992e+06	2.03878e+06	1.99049e+06	924117	1.05851e+06	1.14898e+06	1.18374e+06	1.30855e+06	1.77011e+06	1.89684e+06	1.79925e+06	1.18192e+06	1.84304e+06	2.00319e+06	709600	778878	804704	621675
Q12846|STX4_HUMAN	Q12846	STX4	2	2	100.05	34179.9	Syntaxin-4 OS=Homo sapiens OX=9606 GN=STX4 PE=1 SV=2	Q12846	59639.9	51195.2	109876	90215.6	31547.1	71236.9	8107.65	5291.09	37981	9106.29	27468	35402.3	25321.3	20462.3	234701	340492	301769	232490	272466	430825	483302	344112	555905	431454	744314	283372	996236	1.09822e+06	788231	758588
P06753|TPM3_HUMAN	P06753	TPM3	7	6	459.89	32950	Tropomyosin alpha-3 chain OS=Homo sapiens OX=9606 GN=TPM3 PE=1 SV=2	P06753	9.9644e+06	5.90239e+06	7.08091e+06	6.55607e+06	6.23934e+06	6.08643e+06	5.7702e+06	2.93739e+06	6.72384e+06	4.7166e+06	3.9406e+06	4.85975e+06	4.0733e+06	4.42447e+06	3.0661e+06	1.65949e+06	3.19202e+06	1.72833e+06	2.41089e+06	3.13944e+06	1.35171e+06	2.10031e+06	1.80522e+06	1.74224e+06	1.66239e+06	2.93642e+06	1.49865e+06	1.33762e+06	1.15382e+06	930947
P09493|TPM1_HUMAN	P09493	TPM1	10	9	746.63	32708.5	Tropomyosin alpha-1 chain OS=Homo sapiens OX=9606 GN=TPM1 PE=1 SV=2	P09493	6.37659e+06	4.08988e+06	4.0846e+06	4.98598e+06	3.92433e+06	3.81972e+06	3.21204e+06	2.3993e+06	3.91911e+06	3.38056e+06	1.82418e+06	1.64787e+06	1.86433e+06	1.73088e+06	1.35692e+06	1.66047e+06	2.38074e+06	1.89623e+06	2.72562e+06	3.14141e+06	1.16896e+06	1.23816e+06	1.58735e+06	1.20628e+06	1.10494e+06	1.44857e+06	2.49906e+06	1.15659e+06	1.05427e+06	1.86911e+06
O60762|DPM1_HUMAN	O60762	DPM1	2	1	114.47	29634.3	Dolichol-phosphate mannosyltransferase subunit 1 OS=Homo sapiens OX=9606 GN=DPM1 PE=1 SV=1	O60762	0	1059.49	0	1082.13	0	0	0	0	0	0	0	0	0	0	3278.27	43758.4	35236.2	20984.5	27314.9	56962.3	27649.3	28660.6	38362.2	45300.5	38226.8	11117.1	15009.9	13093.7	20602.3	17472.8
Q13057|COASY_HUMAN	Q13057	COASY	5	5	300.86	62328.9	Bifunctional coenzyme A synthase OS=Homo sapiens OX=9606 GN=COASY PE=1 SV=4	Q13057	550962	441826	574435	583932	537631	1.15105e+06	806295	662165	1.15251e+06	1.09546e+06	288601	448720	618556	406730	383336	161346	158382	156829	77655	96165.9	101151	152500	219395	125662	192009	238970	12627.3	15247	12080.8	6679.07
Q9UKM9|RALY_HUMAN	Q9UKM9	RALY	8	5	380.55	32463.2	RNA-binding protein Raly OS=Homo sapiens OX=9606 GN=RALY PE=1 SV=1	Q9UKM9	537721	167703	272935	193253	137069	158819	64337.2	45124.4	115486	44192.1	428697	390050	359462	365155	638053	1.05892e+06	2.69663e+06	537234	760467	1.44462e+06	1.06448e+06	638558	2.52971e+06	999291	693776	657077	1.09343e+06	1.41459e+06	2.14561e+06	1.23393e+06
Q92785|REQU_HUMAN	Q92785	DPF2	1	1	29.33	44155.5	Zinc finger protein ubi-d4 OS=Homo sapiens OX=9606 GN=DPF2 PE=1 SV=2	Q92785	574403	864667	859207	1.07126e+06	702068	376990	148519	253993	308921	243072	563918	693522	722377	567538	900823	1.11621e+06	1.09994e+06	872586	1.02243e+06	1.36816e+06	860954	665242	744754	910996	872933	822637	635983	493160	495837	493575
Q6DKI1|RL7L_HUMAN	Q6DKI1	RPL7L1	5	4	220.29	29669.2	60S ribosomal protein L7-like 1 OS=Homo sapiens OX=9606 GN=RPL7L1 PE=1 SV=2	Q6DKI1	350645	338453	494746	450092	381574	309589	162296	112953	250931	252500	169280	384611	289053	224331	541254	1.30757e+06	1.4937e+06	817322	1.20032e+06	1.09551e+06	1.09227e+06	942388	1.32352e+06	946502	855824	527813	450082	225171	478948	389457
P09110|THIK_HUMAN	P09110	ACAA1	4	4	256.2	44292	3-ketoacyl-CoA thiolase, peroxisomal OS=Homo sapiens OX=9606 GN=ACAA1 PE=1 SV=2	P09110	329614	144237	111799	308481	254667	138832	232869	185635	102076	162142	120511	95139	203014	209816	410453	813193	1.23666e+06	1.02625e+06	675400	781798	902093	805680	1.14272e+06	783701	1.15868e+06	434978	770848	954656	1.23116e+06	574349
Q14739|LBR_HUMAN	Q14739	LBR	2	2	116.45	70703.3	Lamin-B receptor OS=Homo sapiens OX=9606 GN=LBR PE=1 SV=2	Q14739	11641.8	20227.9	22206.5	15959.5	17062.8	15064	4844.45	13827.2	14488.6	21709.1	45260.5	26240.5	11620	6466.91	118951	264557	304907	255229	248071	587858	141869	159884	207232	163741	122490	156874	63634	55234.9	69870.7	45526.2
Q16881|TRXR1_HUMAN	Q16881	TXNRD1	34	33	2977.71	70906.2	Thioredoxin reductase 1, cytoplasmic OS=Homo sapiens OX=9606 GN=TXNRD1 PE=1 SV=3	Q16881	7.80786e+07	6.37053e+07	8.31335e+07	6.28009e+07	9.10979e+07	1.09088e+08	9.95591e+07	9.24412e+07	1.0685e+08	8.84167e+07	6.43006e+07	9.36284e+07	8.90051e+07	8.17631e+07	6.2751e+07	2.57899e+07	2.70021e+07	2.58827e+07	2.68749e+07	1.20011e+07	1.79132e+07	2.2664e+07	2.45335e+07	1.79096e+07	1.87184e+07	6.7855e+07	1.01598e+07	2.13922e+07	1.84372e+07	2.01216e+07
Q9Y2B0|CNPY2_HUMAN	Q9Y2B0	CNPY2	8	7	623.66	20652.2	Protein canopy homolog 2 OS=Homo sapiens OX=9606 GN=CNPY2 PE=1 SV=1	Q9Y2B0	951094	3.01926e+06	1.70139e+06	825824	2.58425e+06	792787	2.01044e+06	3.09114e+06	2.33963e+06	1.10945e+06	2.79523e+06	3.01184e+06	2.63202e+06	3.8137e+06	5.89263e+06	6.08346e+06	7.753e+06	4.65685e+06	9.15337e+06	5.5672e+06	5.94082e+06	5.68815e+06	6.08667e+06	4.8435e+06	7.24573e+06	1.22668e+07	1.10192e+07	1.41486e+07	1.58472e+07	2.18305e+07
P62249|RS16_HUMAN	P62249	RPS16	14	14	885.37	16445.3	40S ribosomal protein S16 OS=Homo sapiens OX=9606 GN=RPS16 PE=1 SV=2	P62249	1.51645e+07	1.22924e+07	1.30147e+07	1.29402e+07	1.05035e+07	9.88437e+06	7.10507e+06	5.03463e+06	8.16627e+06	6.57047e+06	5.3012e+06	9.26889e+06	9.20354e+06	7.19165e+06	5.30167e+06	6.28603e+06	8.65367e+06	4.85175e+06	5.4874e+06	8.18305e+06	6.17875e+06	7.96034e+06	8.99355e+06	7.70752e+06	9.76116e+06	4.16588e+06	2.05601e+06	1.95909e+06	2.04636e+06	2.86472e+06
P15121|ALDR_HUMAN	P15121	AKR1B1	36	30	3144.35	35853.4	Aldose reductase OS=Homo sapiens OX=9606 GN=AKR1B1 PE=1 SV=3	P15121	1.6813e+08	1.49221e+08	2.20762e+08	1.39397e+08	2.06668e+08	3.83479e+08	2.82431e+08	2.04221e+08	3.62392e+08	3.11326e+08	1.47229e+08	3.50995e+08	2.33468e+08	2.51588e+08	1.50102e+08	6.47721e+07	7.85106e+07	6.43485e+07	7.68356e+07	4.37523e+07	4.35997e+07	5.46039e+07	6.01783e+07	4.5293e+07	3.59544e+07	1.65854e+08	3.2269e+07	3.05344e+07	3.47754e+07	5.01053e+07
O96008|TOM40_HUMAN	O96008	TOMM40	5	5	274.73	37893.1	Mitochondrial import receptor subunit TOM40 homolog OS=Homo sapiens OX=9606 GN=TOMM40 PE=1 SV=1	O96008	73746.7	35435.4	13260	50828.9	79473.1	13234.7	16717.1	82633.7	99474.6	31865.4	38669.1	37387.7	15736.5	18677.9	352191	1.22039e+06	456717	246633	259887	353358	2.10049e+06	1.48954e+06	1.57929e+06	2.51122e+06	4.31021e+06	329348	690881	1.17487e+06	2.46971e+06	738034
P37198|NUP62_HUMAN	P37198	NUP62	1	1	70.53	53255	Nuclear pore glycoprotein p62 OS=Homo sapiens OX=9606 GN=NUP62 PE=1 SV=3	P37198	62159.8	33093.6	14873.1	31864.7	16261	34443.1	27565.2	28452.3	26539.2	21006.2	15114.3	16640.5	28414.4	17922.5	98774.6	116173	128536	100465	141056	180915	109937	100258	120958	168878	100530	163168	239318	199248	198008	188731
P57081|WDR4_HUMAN	P57081	WDR4	1	1	48.84	45489.8	tRNA (guanine-N(7)-)-methyltransferase non-catalytic subunit WDR4 OS=Homo sapiens OX=9606 GN=WDR4 PE=1 SV=2	P57081	27474.7	48416.8	122297	174470	62806.7	65799.9	0	0	31035.7	16942.5	6933.72	22959	18511.2	13791.3	7874.32	0	0	0	0	0	0	0	0	0	0	0	0	0	0	0
O60684|IMA7_HUMAN	O60684	KPNA6	5	5	292.71	60029.6	Importin subunit alpha-7 OS=Homo sapiens OX=9606 GN=KPNA6 PE=1 SV=1	O60684	409829	496321	1.06418e+06	898289	1.11006e+06	1.0465e+06	820207	907919	1.18123e+06	1.15004e+06	487217	470545	764551	658955	466106	249591	297134	212089	184145	270066	322080	365191	428751	256881	359554	236673	114358	150129	207708	334165
Q9Y2Q9|RT28_HUMAN	Q9Y2Q9	MRPS28	3	3	154.89	20842.8	28S ribosomal protein S28, mitochondrial OS=Homo sapiens OX=9606 GN=MRPS28 PE=1 SV=1	Q9Y2Q9	92037.5	142727	180100	124904	187068	410546	155821	129875	304109	142065	163160	209109	143738	227786	503808	875441	930726	538146	508640	299460	1.00112e+06	944521	1.0834e+06	817752	1.21217e+06	564615	1.27157e+06	1.03866e+06	1.29088e+06	1.40398e+06
P20020|AT2B1_HUMAN	P20020	ATP2B1	7	7	303.9	134685	Plasma membrane calcium-transporting ATPase 1 OS=Homo sapiens OX=9606 GN=ATP2B1 PE=1 SV=4	P20020	127505	108411	177824	186805	152075	160917	57381.2	43941.5	131342	134031	65562.2	39763	114866	51525.7	475258	647725	756321	512982	357264	707937	701368	911435	1.00355e+06	815233	1.2056e+06	717992	879426	857167	1.08368e+06	937956
Q9BQE3|TBA1C_HUMAN	Q9BQE3	TUBA1C	5	5	522.1	49895.4	Tubulin alpha-1C chain OS=Homo sapiens OX=9606 GN=TUBA1C PE=1 SV=1	Q9BQE3	2.80191e+07	1.2544e+07	2.47039e+07	2.61642e+07	2.3557e+07	5.61823e+07	4.08229e+07	2.83825e+07	3.49751e+07	5.55563e+07	2.65372e+07	1.57169e+07	3.78932e+07	2.9382e+07	1.74677e+07	6.16089e+06	8.21515e+06	6.74791e+06	2.56281e+06	1.53815e+06	5.71884e+06	5.65306e+06	8.669e+06	5.52349e+06	4.57086e+06	7.03985e+06	1.09896e+06	4.11688e+06	1.86959e+06	4.6411e+06
P46781|RS9_HUMAN	P46781	RPS9	19	18	1196.98	22591.4	40S ribosomal protein S9 OS=Homo sapiens OX=9606 GN=RPS9 PE=1 SV=3	P46781	2.11634e+07	1.56399e+07	2.06714e+07	2.02104e+07	1.88125e+07	1.56206e+07	1.14602e+07	7.87822e+06	1.25338e+07	1.2227e+07	7.77809e+06	1.40357e+07	1.30919e+07	1.19993e+07	9.74778e+06	1.00053e+07	1.13201e+07	7.73384e+06	1.24342e+07	1.32214e+07	1.10117e+07	1.3994e+07	1.48338e+07	1.39851e+07	1.49321e+07	6.96454e+06	4.62317e+06	5.12468e+06	5.36792e+06	5.14069e+06
Q9H7Z7|PGES2_HUMAN	Q9H7Z7	PTGES2	4	4	269.78	41943.1	Prostaglandin E synthase 2 OS=Homo sapiens OX=9606 GN=PTGES2 PE=1 SV=1	Q9H7Z7	214523	193419	244343	210804	264620	178964	144353	173614	108922	255407	97354.1	65567.8	53553.9	122859	623394	1.83499e+06	2.04067e+06	1.21952e+06	1.05437e+06	428032	2.49317e+06	1.98046e+06	1.51472e+06	1.71473e+06	2.90695e+06	474609	1.08164e+06	1.55881e+06	2.27888e+06	1.37761e+06
Q9Y262|EIF3L_HUMAN	Q9Y262	EIF3L	16	15	1069.86	66727	Eukaryotic translation initiation factor 3 subunit L OS=Homo sapiens OX=9606 GN=EIF3L PE=1 SV=1	Q9Y262	4.40754e+06	4.6511e+06	8.07994e+06	6.66655e+06	5.69719e+06	4.88643e+06	2.92135e+06	1.98754e+06	3.42292e+06	3.44265e+06	3.68706e+06	4.2338e+06	4.55623e+06	3.64924e+06	1.97787e+06	1.68503e+06	2.2174e+06	2.38594e+06	1.81529e+06	2.10136e+06	1.55318e+06	1.68197e+06	2.20076e+06	1.61184e+06	2.50053e+06	1.78224e+06	934713	629340	827186	687661
P24534|EF1B_HUMAN	P24534	EEF1B2	12	12	837.67	24763.7	Elongation factor 1-beta OS=Homo sapiens OX=9606 GN=EEF1B2 PE=1 SV=3	P24534	2.12433e+07	2.46175e+07	2.52208e+07	1.6758e+07	2.25661e+07	1.40999e+07	1.17213e+07	7.79516e+06	1.67348e+07	1.17115e+07	7.13816e+06	1.07826e+07	8.67591e+06	8.9916e+06	6.90712e+06	4.70151e+06	7.9843e+06	4.60121e+06	3.04217e+06	2.65854e+06	6.31948e+06	7.63203e+06	6.61194e+06	6.03633e+06	1.10713e+07	6.57651e+06	2.54102e+06	4.11564e+06	4.61324e+06	4.22465e+06
Q9UHD1|CHRD1_HUMAN	Q9UHD1	CHORDC1	13	12	888.65	37489.8	Cysteine and histidine-rich domain-containing protein 1 OS=Homo sapiens OX=9606 GN=CHORDC1 PE=1 SV=2	Q9UHD1	3.05348e+06	1.94939e+06	3.88311e+06	3.08335e+06	3.36199e+06	7.19782e+06	6.03125e+06	4.71052e+06	7.90387e+06	6.96446e+06	2.2144e+06	4.15521e+06	3.63104e+06	3.13627e+06	2.69572e+06	958589	1.19593e+06	852658	424326	1.35015e+06	1.30134e+06	1.44354e+06	2.04859e+06	929833	1.08012e+06	2.57808e+06	1.00317e+06	1.09778e+06	749340	670855
P25774|CATS_HUMAN	P25774	CTSS	4	3	173.96	37495.7	Cathepsin S OS=Homo sapiens OX=9606 GN=CTSS PE=1 SV=3	P25774	77475	61833	120782	70368.2	87108.2	61927	70124.9	79446.9	104480	26341.2	265645	294242	226708	286375	416285	121430	90245.9	43238.9	227797	126295	95421.6	87182.4	115777	172022	221377	381979	813203	793731	917037	697398
P22061|PIMT_HUMAN	P22061	PCMT1	3	3	232.15	24636.4	Protein-L-isoaspartate(D-aspartate) O-methyltransferase OS=Homo sapiens OX=9606 GN=PCMT1 PE=1 SV=4	P22061	3.3467e+06	3.01986e+06	3.33082e+06	2.51731e+06	2.73941e+06	4.83375e+06	3.42385e+06	2.56619e+06	4.76884e+06	4.05738e+06	1.50724e+06	3.45403e+06	2.86879e+06	2.56064e+06	2.18425e+06	957122	1.42017e+06	729477	788858	1.02112e+06	871239	1.32405e+06	1.45901e+06	722052	895830	1.93736e+06	1.48001e+06	2.25653e+06	2.99247e+06	1.79937e+06
O95573|ACSL3_HUMAN	O95573	ACSL3	21	18	1522.92	80420.1	Long-chain-fatty-acid--CoA ligase 3 OS=Homo sapiens OX=9606 GN=ACSL3 PE=1 SV=3	O95573	2.44434e+06	3.27892e+06	4.05208e+06	5.76617e+06	4.18934e+06	2.19533e+06	1.94496e+06	2.24513e+06	2.45068e+06	1.96357e+06	4.6019e+06	4.03268e+06	4.37546e+06	4.02026e+06	1.59212e+07	2.44799e+07	2.3379e+07	2.01939e+07	1.60077e+07	1.75946e+07	1.08651e+07	1.34512e+07	1.61393e+07	1.08337e+07	1.02839e+07	2.53308e+07	6.37867e+06	6.34398e+06	9.05915e+06	9.67023e+06
O75828|CBR3_HUMAN	O75828	CBR3	4	3	190.68	30850.2	Carbonyl reductase [NADPH] 3 OS=Homo sapiens OX=9606 GN=CBR3 PE=1 SV=3	O75828	144496	123719	218329	131146	162959	397528	300504	266809	405432	450178	161251	326967	216852	208625	112963	14369.8	33914.6	10599.3	23177.9	4532.6	7235.09	21933.2	35178.1	3341.46	8699.28	98243.7	11065.6	13592.7	3794.03	7532.22
Q9Y5Y2|NUBP2_HUMAN	Q9Y5Y2	NUBP2	1	1	45.14	28825.3	Cytosolic Fe-S cluster assembly factor NUBP2 OS=Homo sapiens OX=9606 GN=NUBP2 PE=1 SV=1	Q9Y5Y2	383089	419187	501024	357069	489744	575556	374163	337872	660986	625037	168576	289262	229187	240195	200839	149709	149077	128394	57924.9	78252.4	57414.2	93216.2	159253	43902.1	96272	153903	30044.4	58189.5	62222	81294.1
Q9UHL4|DPP2_HUMAN	Q9UHL4	DPP7	2	2	116.85	54341.5	Dipeptidyl peptidase 2 OS=Homo sapiens OX=9606 GN=DPP7 PE=1 SV=3	Q9UHL4	250437	140078	185312	164890	146909	64350.6	45947	65609	50767.3	17133.6	17565.9	42375.1	33595.3	26666.5	38364.3	171760	143741	131946	388342	214107	26494.8	24732.2	16191.8	31172.7	53572.8	53609.7	77065.9	76133.3	76788.6	46394.7
P36405|ARL3_HUMAN	P36405	ARL3	2	2	104.68	20455.5	ADP-ribosylation factor-like protein 3 OS=Homo sapiens OX=9606 GN=ARL3 PE=1 SV=2	P36405	119885	247241	353091	112071	274984	365181	311550	248185	522383	407030	113383	182927	212842	183604	55754.8	46271.1	58252	25765.5	27154.2	18677.6	23868.3	29782.5	24793.4	2232.78	9642.45	41282.4	6000.79	13934.9	4028.83	5792.26
Q86T03|PP4P1_HUMAN	Q86T03	PIP4P1	1	1	61.29	29469.6	Type 1 phosphatidylinositol 4,5-bisphosphate 4-phosphatase OS=Homo sapiens OX=9606 GN=PIP4P1 PE=1 SV=1	Q86T03	14835.8	48828.2	41795.6	41274.6	53881.9	17872	54586.3	118610	74474.8	77091.4	26677.5	19127.7	46933.8	45273.3	123532	281195	261428	273870	400580	280729	238926	234596	278634	231302	288187	227300	315711	411995	453042	342673
Q9Y4W2|LAS1L_HUMAN	Q9Y4W2	LAS1L	3	3	157.53	83064.9	Ribosomal biogenesis protein LAS1L OS=Homo sapiens OX=9606 GN=LAS1L PE=1 SV=2	Q9Y4W2	184257	281698	139281	78905.7	195109	52102.8	170551	262972	60842.5	64271.7	36606.6	48308	54254.7	58474.4	279846	990600	1.38339e+06	978667	549988	1.07898e+06	1.01477e+06	768113	1.01271e+06	572019	566724	631324	436705	840804	1.28946e+06	825283
Q00610|CLH1_HUMAN	Q00610	CLTC	99	95	8852.79	191613	Clathrin heavy chain 1 OS=Homo sapiens OX=9606 GN=CLTC PE=1 SV=5	Q00610	2.62437e+08	2.17025e+08	2.71384e+08	2.40827e+08	2.55494e+08	2.06211e+08	1.5049e+08	1.71426e+08	1.83605e+08	1.85988e+08	1.98826e+08	2.00777e+08	2.16477e+08	1.81216e+08	1.27197e+08	1.09601e+08	1.12011e+08	1.24786e+08	1.3567e+08	1.29778e+08	7.00597e+07	8.33551e+07	7.78356e+07	8.15691e+07	7.89955e+07	1.69989e+08	5.39962e+07	5.28646e+07	6.90246e+07	6.77344e+07
P61020|RAB5B_HUMAN	P61020	RAB5B	2	2	117.81	23706.8	Ras-related protein Rab-5B OS=Homo sapiens OX=9606 GN=RAB5B PE=1 SV=1	P61020	21786.3	64590.2	49773.1	35420	27567.9	45854.5	85745.4	17398.8	46107.4	9223.05	64712.4	43141.1	36066	46203.6	176240	281356	306402	179140	128014	336922	315908	274067	345426	265688	354114	223285	552206	612882	729151	478284
Q9Y3B7|RM11_HUMAN	Q9Y3B7	MRPL11	3	3	232.68	20683.2	39S ribosomal protein L11, mitochondrial OS=Homo sapiens OX=9606 GN=MRPL11 PE=1 SV=1	Q9Y3B7	160631	185567	838655	354751	362696	343358	374146	321731	660481	436105	235278	270040	406737	274352	521707	1.7179e+06	1.71766e+06	1.19659e+06	987761	1.63873e+06	2.34829e+06	1.62765e+06	1.68434e+06	1.68374e+06	2.16958e+06	628871	1.09264e+06	914979	1.21614e+06	1.09505e+06
Q9UHY1|NRBP_HUMAN	Q9UHY1	NRBP1	2	2	100.4	59844.8	Nuclear receptor-binding protein OS=Homo sapiens OX=9606 GN=NRBP1 PE=1 SV=1	Q9UHY1	77192.2	164412	243441	232240	344500	350896	361273	380572	431227	460280	171724	157800	227220	184218	141462	17733.6	4561.28	13597.4	2950.24	8503.56	15819.9	45766.5	4545.35	25603.4	11353	113317	3110.36	12278.4	3324.61	8593.81
Q9BWD1|THIC_HUMAN	Q9BWD1	ACAT2	14	13	1048.05	41350.8	Acetyl-CoA acetyltransferase, cytosolic OS=Homo sapiens OX=9606 GN=ACAT2 PE=1 SV=2	Q9BWD1	1.65833e+07	1.34452e+07	1.38694e+07	1.26212e+07	1.32289e+07	1.1519e+07	7.04798e+06	6.98495e+06	8.99033e+06	8.69544e+06	8.87072e+06	1.15998e+07	1.1613e+07	8.96807e+06	6.30311e+06	3.08226e+06	4.33922e+06	3.3158e+06	2.90319e+06	520545	1.22062e+06	1.40223e+06	1.89664e+06	1.03776e+06	1.3175e+06	5.78912e+06	1.61479e+06	1.98957e+06	1.97015e+06	1.72122e+06
O00743|PPP6_HUMAN	O00743	PPP6C	5	5	251.67	35144.3	Serine/threonine-protein phosphatase 6 catalytic subunit OS=Homo sapiens OX=9606 GN=PPP6C PE=1 SV=1	O00743	773536	733799	606758	772035	864309	1.03116e+06	541171	567568	774491	860931	193648	373362	463113	259287	250488	229836	195255	170052	57378.5	191142	68126.2	141094	169445	87923.3	74587.9	200082	44033.4	103428	49774.4	151146
Q99829|CPNE1_HUMAN	Q99829	CPNE1	6	6	408.31	59058.8	Copine-1 OS=Homo sapiens OX=9606 GN=CPNE1 PE=1 SV=1	Q99829	3.33007e+06	4.10858e+06	4.42044e+06	4.08421e+06	4.1197e+06	6.20182e+06	4.99216e+06	5.49437e+06	5.66348e+06	6.2321e+06	3.56086e+06	3.86522e+06	3.4475e+06	2.85325e+06	2.10618e+06	811973	1.23263e+06	893459	690556	2.60062e+06	1.23585e+06	1.3649e+06	2.19834e+06	821760	1.25053e+06	2.1029e+06	831050	714640	1.35997e+06	837439
Q7L5A8|FA2H_HUMAN	Q7L5A8	FA2H	2	2	131.22	42791.3	Fatty acid 2-hydroxylase OS=Homo sapiens OX=9606 GN=FA2H PE=1 SV=1	Q7L5A8	87256.5	29531.6	31479.8	38173	14791.5	57219.8	141210	58716.4	56495.8	78178.3	48787.5	40416.2	69394.1	74381.5	348277	333853	256894	244591	289988	432683	406973	540694	759747	497655	433606	503763	218634	314079	434331	530982
P53007|TXTP_HUMAN	P53007	SLC25A1	2	2	118.03	34012.7	Tricarboxylate transport protein, mitochondrial OS=Homo sapiens OX=9606 GN=SLC25A1 PE=1 SV=2	P53007	640.322	8788.13	9907.76	2628.28	1452.25	5516.29	9507.06	13305.6	4899.66	1752.82	8500.87	4418.03	10480.7	4402.78	85704.3	289073	246795	217769	267261	326739	69225.4	92243.5	130924	161069	77271.2	121993	142126	31267.6	63797.1	34212.2
P39748|FEN1_HUMAN	P39748	FEN1	5	5	263.08	42593	Flap endonuclease 1 OS=Homo sapiens OX=9606 GN=FEN1 PE=1 SV=1	P39748	2.53527e+06	1.18199e+06	1.4605e+06	1.64516e+06	1.0621e+06	425330	278687	302162	169232	380622	386916	364100	503661	400138	408430	235329	345433	231665	132661	429388	238788	302911	420873	267564	483060	237781	94967.1	231046	204149	183053
O00170|AIP_HUMAN	O00170	AIP	2	2	101.67	37636	AH receptor-interacting protein OS=Homo sapiens OX=9606 GN=AIP PE=1 SV=2	O00170	407546	520661	447992	451591	500188	353758	284219	205301	528247	394573	231642	336597	305506	180547	243132	125254	169173	94351.4	81439.5	96242.4	85721.2	110408	151277	100014	99960.9	174956	65287.1	85032.3	63677.2	30739.8
Q96S52|PIGS_HUMAN	Q96S52	PIGS	3	3	197.95	61656.3	GPI transamidase component PIG-S OS=Homo sapiens OX=9606 GN=PIGS PE=1 SV=3	Q96S52	69692.4	55195.4	16191.2	37098.4	26865.4	123213	26076.6	89452.8	49201	53013.5	67847.9	103982	40687.5	19907.9	146842	665735	637554	386635	357747	321542	693117	649062	621111	664381	1.31981e+06	127101	382525	429927	1.09499e+06	269438
O14964|HGS_HUMAN	O14964	HGS	3	3	141.45	86192.2	Hepatocyte growth factor-regulated tyrosine kinase substrate OS=Homo sapiens OX=9606 GN=HGS PE=1 SV=1	O14964	350767	321338	400713	355817	241637	250607	73933.3	77132.5	120796	156343	90103	144720	167159	130775	304326	210145	328889	227248	271050	343458	588663	393102	707352	398093	617777	530912	1.15077e+06	1.15117e+06	999812	800199
Q9NUQ9|FA49B_HUMAN	Q9NUQ9	FAM49B	5	4	405.85	36748	Protein FAM49B OS=Homo sapiens OX=9606 GN=FAM49B PE=1 SV=1	Q9NUQ9	1.1409e+06	1.20518e+06	1.3743e+06	1.27043e+06	1.68811e+06	2.68227e+06	1.5358e+06	1.09939e+06	2.06139e+06	1.87965e+06	945837	1.46619e+06	1.16873e+06	1.01791e+06	999559	421617	644303	366357	407382	215329	520267	470543	712424	460467	518807	844383	481434	744232	844204	448766
Q9HBH5|RDH14_HUMAN	Q9HBH5	RDH14	2	2	77.5	36864.8	Retinol dehydrogenase 14 OS=Homo sapiens OX=9606 GN=RDH14 PE=1 SV=1	Q9HBH5	10972.8	24091.4	14317.7	27791.5	14974.5	31686.5	10032.1	56727.5	18124.9	8035.58	10373.8	17650.4	5531.54	12988.6	55990.8	272196	130371	213032	120652	276912	206025	241042	139530	104607	264104	62202.7	236796	177186	156297	176579
P46821|MAP1B_HUMAN	P46821	MAP1B	48	45	3389.33	270632	Microtubule-associated protein 1B OS=Homo sapiens OX=9606 GN=MAP1B PE=1 SV=2	P46821	2.58759e+07	1.96617e+07	2.55303e+07	2.87817e+07	2.20259e+07	3.27153e+07	1.7753e+07	1.81696e+07	1.77834e+07	1.90077e+07	1.80726e+07	1.71053e+07	1.64929e+07	1.40192e+07	1.40066e+07	9.70267e+06	1.09123e+07	9.93866e+06	8.43745e+06	1.16583e+07	8.30372e+06	9.08455e+06	1.05014e+07	8.719e+06	1.90532e+07	1.08178e+07	5.18792e+06	5.1084e+06	5.29747e+06	5.35626e+06
Q16698|DECR_HUMAN	Q16698	DECR1	6	5	362.85	36067.7	2,4-dienoyl-CoA reductase, mitochondrial OS=Homo sapiens OX=9606 GN=DECR1 PE=1 SV=1	Q16698	657376	452356	287020	381391	382663	788984	830865	516547	1.05634e+06	508795	454588	433173	576420	437395	873450	1.64526e+06	2.49725e+06	1.44813e+06	1.47297e+06	2.70871e+06	1.43931e+06	1.20002e+06	2.2431e+06	1.46104e+06	1.60766e+06	896616	2.03512e+06	1.85804e+06	2.01449e+06	1.57684e+06
P20042|IF2B_HUMAN	P20042	EIF2S2	12	10	687.51	38388.4	Eukaryotic translation initiation factor 2 subunit 2 OS=Homo sapiens OX=9606 GN=EIF2S2 PE=1 SV=2	P20042	4.76391e+06	3.34544e+06	4.22522e+06	4.22937e+06	3.71334e+06	3.74947e+06	2.47483e+06	1.76188e+06	2.42716e+06	2.78452e+06	2.36269e+06	3.93027e+06	3.13756e+06	1.94422e+06	1.85189e+06	717504	650775	589008	754127	802381	2.65476e+06	1.50406e+06	1.9223e+06	1.9815e+06	3.72347e+06	2.22907e+06	666996	783922	709007	614882
Q8NBF2|NHLC2_HUMAN	Q8NBF2	NHLRC2	3	3	183.76	79443.7	NHL repeat-containing protein 2 OS=Homo sapiens OX=9606 GN=NHLRC2 PE=1 SV=1	Q8NBF2	463784	570143	494371	407176	587122	892565	682859	747622	851407	731013	411811	586957	512777	296858	137082	81200.3	129215	83458.2	96924.9	81305.7	27769.1	67868.2	78829.9	21508.7	29480.7	304384	13581.8	25522.4	16227.9	16145.1
Q07955|SRSF1_HUMAN	Q07955	SRSF1	16	15	1234.8	27744.6	Serine/arginine-rich splicing factor 1 OS=Homo sapiens OX=9606 GN=SRSF1 PE=1 SV=2	Q07955	1.99257e+07	2.00034e+07	2.25611e+07	1.86506e+07	1.75487e+07	5.844e+06	4.8392e+06	6.58686e+06	9.1644e+06	5.61742e+06	1.43766e+07	2.00349e+07	1.5159e+07	1.48407e+07	1.02521e+07	1.34271e+07	1.4948e+07	1.17051e+07	1.72697e+07	1.17487e+07	1.33915e+07	1.03384e+07	1.09479e+07	1.23572e+07	1.46551e+07	1.58657e+07	1.12452e+07	1.26328e+07	1.26006e+07	1.2366e+07
O75694|NU155_HUMAN	O75694	NUP155	8	8	518.39	155199	Nuclear pore complex protein Nup155 OS=Homo sapiens OX=9606 GN=NUP155 PE=1 SV=1	O75694	820452	352989	605373	411773	772388	329217	499656	353131	347541	313189	281206	260764	261648	506087	1.32626e+06	1.79181e+06	1.90809e+06	1.41857e+06	1.42366e+06	2.55734e+06	1.2312e+06	1.15195e+06	1.44436e+06	1.27739e+06	1.21824e+06	2.16901e+06	2.07759e+06	1.8364e+06	2.91224e+06	1.86196e+06
[truncated: 1,644 more rows]

## Sheet: 1B Viral protein ion abundance
Label	Accession	P0DOE7	P03421	P04545	P03418	P03420	P03423	P0DOE9	P28887
	RSV protein	M	P	M2-1	N	F	G	NS1	L
[truncated: 30 more rows]

## Sheet: 1C Cyt 24 vs 0
UniprotID	Gene	Unique Peptides	UniprotID	UC_1	UC_2	UC_3	UC_4	UC_5	C24_1	C24_2	C24_3	C24_4	C24_5	p-val	minuslog10(pval)	FC	log2(FC)
[truncated: 1,856 more rows]

[truncated: 10 more sheets: 1D Reactome pathway Cyt24, 1E Cyt 48 vs 0, 1F Reactome pathway Cyt48, 1G Mem 24 vs 0, 1H Reactome pathway Mem24, 1I Mem 48 vs 0, 1J Reactome pathway Mem48, 1K Cyt 48 vs 0 (Translation), 1L Mem 48 vs 0 (rRNA pro'), Sheet1]
